# Supplementary material for: Coliphages of the human urinary microbiota
Source: PLoS One. 2023 Apr 13;18(4):e0283930. doi: 10.1371/journal.pone.0283930 (PMC10101464; doi:10.1371/journal.pone.0283930)
Supplement: S1 Table — (XLSX) [file pone.0283930.s001.xlsx]

## Sheet: S1_Table
S1 Table. Urinary E. coli genomes retrieved from NCBI and screened for prophage sequences.
Accession	Strain	No. Intact Prophages	No. Intact Prophages with Integrase Gene	# Virulence Factors	Virulence Factor Genes	# Antibiotic Resistance Genes	Antibiotic Resistance Genes
GCF_000397625.1	TOP2652	0	0	0		0
GCF_000397745.1	TOP2652	0	0	0		0
GCF_000461755.1	UMEA 3889-1	0	0	0		0
GCF_000488115.1	UMEA 3693-1	0	0	0		0
GCF_000800675.1	GSK252BU	0	0	0		0
GCF_000807555.1	GSK2524	0	0	0		0
GCF_000807565.1	GSK25213	0	0	0		0
GCF_000807575.1	GSK2522	0	0	0		0
GCF_000807635.1	GSK2528	0	0	0		0
GCF_000807655.1	GSK252FU	0	0	0		0
GCF_000987525.1	BE127	0	0	0		0
GCF_001562375.1	108191	0	0	0		0
GCF_001638075.1	U80	0	0	0		0
GCF_001713555.1	NA099	0	0	0		0
GCF_001893865.1	Ec-03	0	0	0		0
GCF_002166565.1	41.5r	0	0	0		0
GCF_002217055.1	CoR-33	0	0	0		0
GCF_002217065.1	CoR-28	0	0	0		0
GCF_002223935.1	CoR-19	0	0	0		0
GCF_002809905.1	979	0	0	0		0
GCF_002810105.1	K56-44	0	0	0		0
GCF_004101085.1	23_fCAUTI	0	0	0		0
GCF_004153045.1	SCPM-O-B-8553(U22)	0	0	0		0
GCF_004153055.1	SCPM-O-B-8432(U24)	0	0	0		0
GCF_004568515.1	URMC_146	0	0	0		0
GCF_004568745.1	URMC_150	0	0	0		0
GCF_004569095.1	URMC_136	0	0	0		0
GCF_004569745.1	URMC_1	0	0	0		0
GCF_004569955.1	URMC_128	0	0	0		0
GCF_005869925.1	jhyyecs5	0	0	0		0
GCF_006537505.1	NIPH17_0036	0	0	0		0
GCF_006777065.1	MSHS 472	0	0	0		0
GCF_007655295.1	jhzxyyecs5	0	0	0		0
GCF_009909695.1	V03	0	0	0		0
GCF_009909705.1	V02	0	0	0		0
GCF_900488855.1	ST410_CP-Ec1	0	0	0		0
GCF_900488905.1	ST410_CP-Ec6	0	0	0		0
GCF_900488915.1	ST410_CP-Ec5	0	0	0		0
GCF_900488955.1	ST410_CP-Ec7	0	0	0		0
GCF_900489195.1	ST410_CP-Ec20	0	0	0		0
GCF_900489305.1	ST410_CP-Ec29	0	0	0		0
GCF_900489375.1	ST410_CP-Ec50	0	0	0		0
GCF_900489445.1	ST410_CP-Ec40	0	0	0		0
GCF_900489755.1	ST410_CP-Ec52	0	0	0		0
GCF_902705605.1	MH10	0	0	0		0
GCF_000352985.1	KTE203	1	0	0		0
GCF_000397505.1	TOP2386	1	0	0		0
GCF_000397725.1	TOP2386	1	0	0		0
GCF_000459555.1	KOEGE 3 (4a)	1	0	0		0
GCF_000459655.1	KOEGE 33 (68a)	1	1	0		0
GCF_000460035.1	UMEA 3052-1	1	0	0		0
GCF_000460675.1	UMEA 3190-1	1	0	0		0
GCF_000461035.1	UMEA 3244-1	1	1	4	(sitD) SitD protein|(sitC) SitC protein|(sitB) ABC Mn+2/Fe+2 transporter	0
GCF_000461535.1	UMEA 3682-1	1	1	0		1	marA
GCF_000633675.1	BIDMC 82	1	1	0		0
GCF_001402805.1	INSRA6015	1	1	0		0
GCF_001463115.1	50664179	1	1	0		1	Escherichia coli mdfA
GCF_001562635.1	SYAU2	1	1	0		0
GCF_001562835.1	JPH264	1	0	0		0
GCF_001637895.1	J09	1	0	0		0
GCF_001696775.1	MCR1_NJ	1	0	0		0
GCF_001865925.1	80//6	1	0	0		0
GCF_002087725.1	UMB08_00uog	1	1	0		0
GCF_002166005.1	12.2p	1	0	0		0
GCF_002166095.1	17.2p	1	0	0		0
GCF_002166255.1	26.3r	1	0	0		0
GCF_002166265.1	2.2r	1	0	0		0
GCF_002166495.1	35.3r	1	0	0		0
GCF_002166525.1	41.3r	1	0	0		0
GCF_002166535.1	41.4p	1	0	0		0
GCF_002166685.1	56.2r	1	0	0		0
GCF_002166705.1	56.3r	1	0	0		0
GCF_002166715.1	9.2p	1	1	0		0
GCF_002223845.1	CoR-4	1	1	0		0
GCF_002224715.1	NA081	1	1	0		0
GCF_002416845.1	ST-95:E040	1	1	0		0
GCF_002416955.1	ST-998:E035	1	1	0		0
GCF_002803475.1	K56-2	1	1	0		0
GCF_002809935.1	4070	1	0	0		0
GCF_002810185.1	K56-68	1	1	0		0
GCF_002810235.1	6383	1	0	0		0
GCF_002834345.1	2ECMBL	1	1	0		0
GCF_003183875.1	200H	1	1	0		0
GCF_003367575.1	ST410	1	1	0		0
GCF_003388915.1	CB555	1	1	0		0
GCF_003389125.1	LMR3171	1	1	0		0
GCF_003602115.1	2336	1	1	0		1	Escherichia coli mdfA
GCF_003885295.1	UMB0939	1	1	0		0
GCF_003886195.1	UMB1358	1	1	0		0
GCF_003886345.1	UMB1229	1	1	0		0
GCF_003886395.1	UMB1202	1	1	0		0
GCF_003886545.1	UMB2328	1	0	0		0
GCF_003886565.1	UMB1360	1	1	1	(aaiQ) -	0
GCF_003892545.1	UMB0276	1	1	0		0
GCF_004100825.1	38_CAASB	1	1	0		0
GCF_004100845.1	36_CAASB	1	1	4	(sitD) SitD protein|(sitC) SitC protein|(sitB) manganese/iron transport system ATP-binding protein|(sitA) Iron ABC transporter substrate binding component	0
GCF_004100855.1	37_CAASB	1	1	0		1	cpxA
GCF_004100975.1	24_CAASB	1	1	0		0
GCF_004101025.1	26_CAASB	1	1	0		0
GCF_004116815.1	BR12-DEC	1	0	0		0
GCF_004116875.1	BR25-DEC	1	0	0		0
GCF_004153065.1	SCPM-O-B-8552(U14)	1	1	0		0
GCF_004153135.1	SCPM-O-B-8551(U10)	1	1	0		1	Escherichia coli emrE
GCF_004380535.1	P08	1	0	0		0
GCF_004380655.1	E23	1	1	0		0
GCF_004380765.1	HvH-Ec78	1	1	0		0
GCF_004566575.1	URMC_8	1	0	0		0
GCF_004567165.1	URMC_35	1	1	0		1	AAC(3)-IV
GCF_004567665.1	URMC_4	1	1	0		0
GCF_004567755.1	URMC_28	1	1	0		0
GCF_004567855.1	URMC_192	1	0	0		0
GCF_004567865.1	URMC_191	1	1	0		1	Escherichia coli emrE
GCF_004567955.1	URMC_188	1	0	0		0
GCF_004567995.1	URMC_182	1	1	0		0
GCF_004568035.1	URMC_18	1	1	0		0
GCF_004568115.1	URMC_172	1	1	0		0
GCF_004568295.1	URMC_183	1	1	1	(flk) flagella biosynthesis regulator	0
GCF_004568695.1	URMC_159	1	1	0		0
GCF_004568885.1	URMC_129	1	0	0		0
GCF_004569755.1	URMC_135	1	0	0		0
GCF_004803985.1	NGE6	1	1	0		0
GCF_004804065.1	E-9	1	0	0		0
GCF_004804115.1	NGCE-94	1	1	0		0
GCF_006297215.1	jhyyd1738	1	1	0		0
GCF_006297245.1	jhyyd84	1	0	0		0
GCF_006381975.1	NGE-020	1	0	0		0
GCF_008033585.1	EC101	1	1	0		0
GCF_009907825.1	12	1	1	0		0
GCF_009907965.1	3442	1	0	0		0
GCF_009907985.1	838	1	1	0		0
GCF_009908075.1	3467-2	1	0	0		0
GCF_009909745.1	SL09	1	1	0		0
GCF_009909775.1	LM14	1	1	0		1	Escherichia coli mdfA
GCF_013186525.1	MCE8	1	1	1	(YPK_3315) invasin	0
GCF_900488895.1	ST410_CP-Ec4	1	1	0		0
GCF_900489095.1	ST410_CP-Ec21	1	0	0		0
GCF_900489155.1	ST410_CP-Ec16	1	0	0		0
GCF_900489435.1	ST410_CP-Ec49	1	0	0		0
GCF_900490445.1	ST410_CP-Ec15	1	0	0		0
GCF_900490465.1	ST410_CP-Ec11	1	1	0		0
GCF_902703295.1	MH08	1	1	0		0
GCF_902703315.1	MH02	1	1	0		0
GCF_000350985.1	KTE189	2	2	0		0
GCF_000351005.1	KTE191	2	2	4	(sitA) iron ABC transporter	1	Escherichia coli emrE
GCF_000351045.1	KTE201	2	1	4	(sitD) SitD protein|(sitC) SitC protein|(sitB) manganese/iron transport system ATP-binding protein|(sitA) Iron ABC transporter substrate binding component	0
GCF_000351065.1	KTE204	2	2	0		0
GCF_000351245.1	KTE220	2	2	4	(sitD) SitD protein|(sitC) SitC protein|(sitB) manganese/iron transport system ATP-binding protein|(sitA) Iron ABC transporter substrate binding component	1	marA
GCF_000352825.1	KTE190	2	1	0		3	mdtC|baeS|baeR
GCF_000352945.1	KTE197	2	1	0		0
GCF_000387805.1	HM26	2	0	0		0
GCF_000387825.1	HM27	2	1	0		0
GCF_000387865.1	HM69	2	1	0		0
GCF_000408125.1	KTE195	2	1	4	(sitD) SitD protein|(sitC) SitC protein|(sitB) manganese/iron transport system ATP-binding protein|(sitA) Iron ABC transporter substrate binding component	0
GCF_000408285.1	KTE226	2	2	4	(sitD) SitD protein|(sitC) SitC protein|(sitB) manganese/iron transport system ATP-binding protein|(sitA) Iron ABC transporter substrate binding component	1	marA
GCF_000408305.1	KTE240	2	2	0		0
GCF_000459695.1	KOEGE 43 (105a)	2	2	3	(cdtB) cytolethal distending toxin type IV subunit B|(cdtA) cytolethal distending toxin type IV subunit A|(cdtC) cytolethal distending toxin type IV subunit C	0
GCF_000459735.1	KOEGE 56 (169a)	2	1	1	(YPK_3315) invasin	0
GCF_000459755.1	KOEGE 58 (171a)	2	2	0		0
GCF_000460295.1	UMEA 3140-1	2	2	0		0
GCF_000460355.1	UMEA 3151-1	2	2	2	(aaiR) -|(aaiQ) -	0
GCF_000460575.1	UMEA 3175-1	2	1	4	(sitD) SitD protein|(sitC) SitC protein|(sitB) SitB protein|(aaiW) transposase	0
GCF_000460875.1	UMEA 3216-1	2	0	12	(sat) putative secreted autotransporter toxin sat|(iutA) ferric aerobactin receptor precusor IutA|(iucC) aerobactin siderophore biosynthesis protein IucC|(iucA) IucA protein|(iucD) L-lysine 6-monooxygenase|(iucB) aerobactin siderophore biosynthesis protein IucB|(aaiR) -|(papA) major pilin subunit PapA|(papX) MarR family transcriptional regulator|(papB) pap operon regulatory protein PapB|(aaiQ) -|…	0
GCF_000460895.1	UMEA 3217-1	2	2	0		1	marA
GCF_000460935.1	UMEA 3221-1	2	1	0		0
GCF_000460975.1	UMEA 3230-1	2	1	1	(YPK_3315) invasin	0
GCF_000461475.1	UMEA 3656-1	2	2	1	(ipaH) hypothetical protein	0
GCF_000461595.1	UMEA 3702-1	2	2	4	(sitD) SitD protein|(sitC) SitC protein|(sitB) ABC Mn+2/Fe+2 transporter	0
GCF_000461815.1	UMEA 3955-1	2	1	0		0
GCF_000461855.1	UMEA 4076-1	2	2	4	(sitA) putative iron transport protein	0
GCF_000503275.1	1365	2	2	0		0
GCF_000503315.1	320	2	1	0		0
GCF_000503335.1	681	2	2	0		0
GCF_000503435.1	328	2	1	1	(gtrA) bactoprenol-linked glucose translocase	0
GCF_000503475.1	597	2	1	0		0
GCF_000503515.1	668	2	0	0		0
GCF_000522265.1	BIDMC 9	2	2	0		0
GCF_000692575.1	BIDMC 74	2	2	0		0
GCF_000692855.1	UCI 58	2	1	0		0
GCF_000734955.1	ATCC 11775	2	1	0		0
GCF_001316875.1	ST167:947385799	2	2	0		0
GCF_001442495.1	YD786	2	1	1	(aaiQ) -	0
GCF_001463205.1	50639799	2	0	0		0
GCF_001562645.1	SYAU4	2	1	0		0
GCF_001562655.1	SYAU3	2	1	0		0
GCF_001562715.1	SYAU1	2	0	0		0
GCF_001562855.1	JPH493	2	1	1	(gtrA) bactoprenol-linked glucose translocase	0
GCF_001657975.1	E75	2	0	0		0
GCF_001693555.1	E2	2	0	0		0
GCF_001700405.1	ECO37	2	2	1	(ipaH) hypothetical protein	0
GCF_001713575.1	NA086	2	0	5	(ybtQ) yersiniabactin ABC transporter ATP-binding/permease protein YbtQ|(ybtP) yersiniabactin-iron ABC transporter permease and ATP-binding protein YbtP|(A79E_1711) Salicylate synthetase|(A79E_1710) signal transducer|(ybtA) AraC family transcriptional regulator	0
GCF_001713585.1	NA084	2	2	5	(ybtQ) yersiniabactin ABC transporter ATP-binding/permease protein YbtQ|(ybtP) yersiniabactin-iron ABC transporter permease and ATP-binding protein YbtP|(A79E_1711) Salicylate synthetase|(A79E_1710) signal transducer|(ybtA) AraC family transcriptional regulator	0
GCF_001865915.1	No.12	2	1	0		1	Escherichia coli emrE
GCF_001942145.1	35j9	2	0	0		0
GCF_001942165.1	62D3	2	2	0		0
GCF_002087695.1	OS_09_001_14	2	0	0		0
GCF_002087775.1	UMB08_02.1uog	2	1	1	(ipaH) hypothetical prophage protein	0
GCF_002087815.1	OS_09_001_-1.1	2	1	0		0
GCF_002087825.1	UMB08_01.1uog	2	2	0		2	Escherichia coli emrE|marA
GCF_002165955.1	12.1a	2	2	0		1	Escherichia coli emrE
GCF_002165995.1	12.4r	2	2	0		1	Escherichia coli emrE
GCF_002166025.1	17.1a	2	0	0		0
GCF_002166035.1	12.3r	2	2	0		1	Escherichia coli emrE
GCF_002166075.1	20.1a	2	1	0		0
GCF_002166115.1	20.3r	2	1	0		0
GCF_002166125.1	17.3r	2	0	0		0
GCF_002166135.1	20.2r	2	1	0		0
GCF_002166185.1	21.2p	2	2	0		0
GCF_002166345.1	34.1a	2	0	0		0
GCF_002166375.1	31.2p	2	2	0		0
GCF_002166405.1	34.2r	2	0	0		0
GCF_002166595.1	5.1a	2	1	0		0
GCF_002205095.1	4349	2	1	0		0
GCF_002217035.1	CoR-16	2	2	0		0
GCF_002217115.1	CoR-40	2	0	0		0
GCF_002217135.1	CoR-37	2	0	0		1	cpxA
GCF_002223865.1	CoR-29	2	0	0		0
GCF_002224025.1	ST744_Ec36	2	2	0		0
GCF_002224705.1	NA057	2	1	0		0
GCF_002230255.1	MOD1-EC5191	2	1	0		0
GCF_002283695.1	GMR-RA-381.16	2	1	0		0
GCF_002317725.1	ECO3347	2	2	0		0
GCF_002407385.1	NA090	2	1	7	(aggR) putative transcriptional activator aggR (AAF-III) regulatory protein)|(vat) Serine protease|(vat) Serine protease|(aap/aspU) Dispersin|(aaiQ) -|(sat) Serine protease|(YPK_3315) invasin	0
GCF_002416865.1	ST-73:E053	2	1	0		0
GCF_002511025.1	MOD1-EC6385	2	0	0		0
GCF_002536335.1	MOD1-EC6122	2	0	0		0
GCF_002538875.1	MOD1-EC5966	2	1	0		0
GCF_002538945.1	MOD1-EC5965	2	1	0		0
GCF_002545805.1	MOD1-EC5863	2	0	0		0
GCF_002548165.1	MOD1-EC5862	2	1	0		0
GCF_002588385.1	FDAARGOS_427	2	2	5	(aaiR) -|(aaiQ) -|(aaiR) -|(aaiQ) -|(aaiQ) -	0
GCF_002736085.1	UFU_EC98	2	2	6	(ecpC) outer membrane usher protein|(ecpD) predicted receptor|(ecpE) hypothetical protein|(ecpB) predicted protein|(ecpA) fimbrillin MatB|(ecpR) transcriptional regulator	0
GCF_002810025.1	K56-16	2	1	0		0
GCF_002810035.1	K56-41	2	0	0		0
GCF_002810135.1	K56-78	2	1	0		1	Escherichia coli emrE
GCF_002843705.1	LX13	2	1	0		0
GCF_002885875.1	751	2	1	0		0
GCF_002916665.1	RDP19	2	2	0		0
GCF_003024375.1	PairB_hh_1	2	1	0		0
GCF_003028795.1	CFT073	2	2	1	(gtrA) bactoprenol-linked glucose translocase	0
GCF_003261145.1	ECWJ1	2	0	0		0
GCF_003885155.1	UMB6471	2	0	0		0
GCF_003885195.1	UMB1161	2	0	0		0
GCF_003886015.1	UMB5814	2	1	0		0
GCF_003886035.1	UMB5337	2	1	0		0
GCF_003886095.1	UMB2055	2	0	0		0
GCF_003886105.1	UMB1526	2	0	0		0
GCF_003886185.1	UMB1359	2	1	0		0
GCF_003886225.1	UMB1354	2	1	0		0
GCF_003886245.1	UMB1356	2	0	0		0
GCF_003886285.1	UMB1347	2	1	0		0
GCF_003886295.1	UMB1346	2	1	0		0
GCF_003886375.1	UMB1223	2	1	1	(gtrA) bactoprenol-linked glucose translocase	0
GCF_003886455.1	UMB1012	2	1	6	(ybtQ) ABC transporter protein|(ybtP) putative inner membrane ABC-transporter (YbtP)|(ybtS) putative salicylate synthetase|(ybtX) putative cytoplasmic transmembrane protein|(ybtA) putative AraC type regulator protein|(ipaH) hypothetical prophage protein	1	Escherichia coli emrE
GCF_003886555.1	UMB2321	2	0	0		0
GCF_003886635.1	UMB1285	2	1	13	(vat) SepA|(vat) Vacuolating autotransporter toxin|(ecpC) hypothetical protein|(ecpD) hypothetical protein|(gtrB) bactoprenol glucosyl transferase|(ecpB) Hypothetical protein yagY precursor|(ecpE) chaperone|(ecpA) hypothetical protein YagZ precursor|(ecpR) hypothetical protein|(sitC) iron transport protein	0
GCF_003886735.1	UMB1225	2	0	0		0
GCF_003892375.1	UMB1180	2	2	0		0
GCF_003892595.1	UMB1193	2	2	4	(sitA) iron ABC transporter	1	Escherichia coli emrE
GCF_004011625.1	Ec2551	2	1	0		0
GCF_004088295.1	EC25	2	1	1	(cah) antigen 43 precursor (AG43	0
GCF_004100925.1	35_CAASB	2	2	0		1	Escherichia coli mdfA
GCF_004100955.1	25_CAASB	2	1	0		0
GCF_004100965.1	22_fCAUTI	2	2	0		0
GCF_004101055.1	21_fCAUTI	2	1	0		0
GCF_004101065.1	14_fCAUTI	2	2	0		0
GCF_004116595.1	BR03-DEC	2	1	0		0
GCF_004116695.1	BR07-DEC	2	1	0		0
GCF_004116795.1	BR10-DEC	2	2	0		0
GCF_004116915.1	BR32-DEC	2	2	1	(YPK_3315) invasin	0
GCF_004153125.1	SCPM-O-B-8430(U12)	2	2	0		0
GCF_004327815.1	2014WA-SCV	2	2	0		0
GCF_004332225.1	2014WA-NCV	2	2	0		0
GCF_004380525.1	P33	2	0	0		0
GCF_004380545.1	P58	2	0	0		0
GCF_004380705.1	HvH-Ec81	2	2	0		1	Escherichia coli mdfA
GCF_004380725.1	HvH-Ec77	2	0	4	(vat) SepA|(vat) Vacuolating autotransporter toxin|(gtr) putative glucosyl tranferase II|(gtrA) bactoprenol-linked glucose translocase	0
GCF_004566405.1	URMC_9	2	0	0		0
GCF_004566955.1	URMC_57	2	1	0		0
GCF_004567005.1	URMC_53	2	1	0		0
GCF_004567045.1	URMC_51	2	1	0		0
GCF_004567065.1	URMC_50	2	2	1	(espL1) Type III secretion system effector espL1	2	Escherichia coli emrE|marA
GCF_004567145.1	URMC_37	2	1	0		0
GCF_004567175.1	URMC_34	2	1	0		0
GCF_004567275.1	URMC_21	2	1	0		0
GCF_004567315.1	URMC_97	2	1	0		0
GCF_004567595.1	URMC_46	2	2	0		0
GCF_004567815.1	URMC_22	2	1	2	(aaiQ) -|(flk) flagella biosynthesis regulator	0
GCF_004567835.1	URMC_194	2	0	0		0
GCF_004567885.1	URMC_190	2	0	0		0
GCF_004568085.1	URMC_176	2	1	0		0
GCF_004568125.1	URMC_174	2	2	0		0
GCF_004568395.1	URMC_175	2	1	0		1	Escherichia coli emrE
GCF_004568405.1	URMC_171	2	0	0		0
GCF_004568505.1	URMC_149	2	0	1	(ipaH) hypothetical prophage protein	0
GCF_004568775.1	URMC_148	2	0	0		0
GCF_004568805.1	URMC_141	2	0	0		0
GCF_004568835.1	URMC_139	2	2	1	(flhD) transcriptional activator FlhD	0
GCF_004568975.1	URMC_163	2	0	0		0
GCF_004569065.1	URMC_153	2	0	0		0
GCF_004569135.1	URMC_119	2	1	0		0
GCF_004569645.1	URMC_120	2	1	0		0
GCF_004569925.1	URMC_13	2	1	0		0
GCF_004803995.1	E-3	2	2	0		0
GCF_004804015.1	NGE5	2	2	0		1	Escherichia coli emrE
GCF_005146175.1	SIEC084	2	0	0		0
GCF_007558505.1	Ec.74204	2	0	0		0
GCF_007558785.1	Ec.72279	2	0	0		0
GCF_007844735.1	1876-1	2	2	0		0
GCF_007844755.1	1273-2	2	2	0		0
GCF_008033575.1	EC114	2	1	0		3	mdtC|baeS|baeR
GCF_009907885.1	A01	2	1	1	(aaiQ) -	0
GCF_009907915.1	3471	2	1	0		0
GCF_009908085.1	5089	2	0	0		0
GCF_009908105.1	4354	2	0	0		1	CTX-M-15
GCF_009910255.1	LM18	2	0	0		1	Escherichia coli mdfA
GCF_013372365.1	EcPF15	2	0	0		0
GCF_014679325.1	HUE1	2	1	3	(aaiR) -|(aaiQ) -|(aaiQ) -	1	marA
GCF_015139375.1	THO-010	2	1	0		0
GCF_015843075.1	W60	2	2	3	(aaiQ) -|(virK) hypothetical protein|(msbB2) MsbB2	0
GCF_900093145.1	PB486	2	2	0		0
GCF_900128765.1	DBS1	2	1	0		1	marA
GCF_900489585.1	ST410_CP-Ec42	2	1	0		0
GCF_902703225.1	MH04	2	2	0		0
GCF_902703235.1	KR2731	2	2	0		0
GCF_902703245.1	MH13	2	1	0		0
GCF_902703305.1	KR2728	2	1	0		1	cpxA
GCF_000351105.1	KTE206	3	2	0		0
GCF_000351285.1	KTE228	3	2	2	(aaiQ) -|(YPK_3315) invasin	1	marA
GCF_000352885.1	KTE184	3	3	0		3	mdtC|baeS|baeR
GCF_000352905.1	KTE183	3	0	4	(sitD) iron transport protein	0
GCF_000353005.1	KTE207	3	3	4	(sitA) iron transport protein	0
GCF_000353045.1	KTE211	3	1	12	(aaiQ) -|(sitD) iron transport protein	1	Escherichia coli emrE
GCF_000353105.1	KTE218	3	3	16	(sitD) SitD protein|(sitC) SitC protein|(sitB) manganese/iron transport system ATP-binding protein|(sitA) Iron ABC transporter substrate binding component|(sat) putative secreted autotransporter toxin sat|(iutA) ferric aerobactin receptor precusor IutA|(iucC) aerobactin siderophore biosynthesis protein IucC|(iucA) IucA protein|(iucD) L-lysine 6-monooxygenase|(iucB) aerobactin siderophore biosynth…	0
GCF_000353125.1	KTE223	3	2	1	(aaiW) transposase	1	marA
GCF_000387845.1	HM46	3	2	0		0
GCF_000408105.1	KTE186	3	3	1	(ipaH) hypothetical prophage protein	0
GCF_000459575.1	KOEGE 7 (16a)	3	3	0		0
GCF_000459715.1	KOEGE 44 (106a)	3	2	1	(aaiW) transposase	0
GCF_000459815.1	KOEGE 68 (182a)	3	1	2	(gtrA) bactoprenol-linked glucose translocase|(ipaH) hypothetical prophage protein	0
GCF_000459855.1	KOEGE 71 (186a)	3	2	0		0
GCF_000459955.1	UMEA 3014-1	3	3	1	(vat) Haemoglobin protease	0
GCF_000459975.1	UMEA 3022-1	3	2	0		1	marA
GCF_000460055.1	UMEA 3053-1	3	3	3	(cdtB) cytolethal distending toxin type IV subunit B|(cdtA) cytolethal distending toxin type IV subunit A|(cdtC) cytolethal distending toxin type IV subunit C	0
GCF_000460095.1	UMEA 3087-1	3	1	4	(aaiW) transposase|(cdtB) cytolethal distending toxin type IV subunit B|(cdtA) cytolethal distending toxin type IV subunit A|(cdtC) cytolethal distending toxin type IV subunit C	0
GCF_000460115.1	UMEA 3088-1	3	3	2	(ipaH) hypothetical prophage protein|(flk) flagella biosynthesis regulator	0
GCF_000460135.1	UMEA 3097-1	3	3	0		0
GCF_000460175.1	UMEA 3113-1	3	2	4	(sitA) putative iron transport protein	0
GCF_000460255.1	UMEA 3124-1	3	2	0		0
GCF_000460315.1	UMEA 3144-1	3	3	0		1	Escherichia coli emrE
GCF_000460395.1	UMEA 3155-1	3	0	0		0
GCF_000460415.1	UMEA 3159-1	3	2	4	(sitD) SitD protein|(sitC) SitC protein|(sitB) manganese/iron transport system ATP-binding protein|(sitA) Iron ABC transporter substrate binding component	0
GCF_000460455.1	UMEA 3161-1	3	2	1	(ipaH) hypothetical prophage protein	0
GCF_000460495.1	UMEA 3163-1	3	3	4	(sitA) iron ABC transporter	3	mdtC|baeS|baeR
GCF_000460515.1	UMEA 3172-1	3	1	5	(aaiQ) -|(sitD) SitD protein|(sitC) SitC protein|(sitB) manganese/iron transport system ATP-binding protein|(sitA) Iron ABC transporter substrate binding component	0
GCF_000460535.1	UMEA 3173-1	3	3	15	(sitD) SitD protein|(sitC) SitC protein|(sitB) manganese/iron transport system ATP-binding protein|(sitA) Iron ABC transporter substrate binding component|(sat) putative secreted autotransporter toxin sat|(iutA) ferric aerobactin receptor precusor IutA|(iucC) aerobactin siderophore biosynthesis protein IucC|(iucA) aerobactin siderophore biosynthesis protein IucA|(iucD) L-lysine 6-monooxygenase|(i…	0
GCF_000460595.1	UMEA 3176-1	3	2	1	(aaiQ) -	0
GCF_000460615.1	UMEA 3178-1	3	3	5	(ybtQ) inner membrane ABC-transporter YbtQ|(ybtP) putative inner membrane ABC-transporter YbtP|(ybtS) putative salicylate synthetase|(ybtX) putative cytoplasmic transmembrane protein|(ybtA) Putataive AraC type regulator	0
GCF_000460655.1	UMEA 3185-1	3	3	4	(sitD) SitD protein|(sitC) SitC protein|(sitB) ABC Mn+2/Fe+2 transporter	0
GCF_000460815.1	UMEA 3208-1	3	3	4	(sitD) SitD protein|(sitC) SitC protein|(sitA) SitA protein|(sitB) SitB protein	0
GCF_000460915.1	UMEA 3220-1	3	2	12	(sat) putative secreted autotransporter toxin sat|(iutA) ferric aerobactin receptor precusor IutA|(iucC) aerobactin siderophore biosynthesis protein IucC|(iucA) IucA protein|(iucD) L-lysine 6-monooxygenase|(iucB) aerobactin siderophore biosynthesis protein IucB|(aaiR) -|(papA) major pilin subunit PapA|(papX) PapX protein|(papB) pap operon regulatory protein PapB|(aaiQ) -|(papI) PapI protein	0
GCF_000461175.1	UMEA 3304-1	3	2	1	(flk) flagella biosynthesis regulator	0
GCF_000461195.1	UMEA 3314-1	3	3	0		0
GCF_000461215.1	UMEA 3317-1	3	3	0		0
GCF_000461295.1	UMEA 3341-1	3	3	0		1	marA
GCF_000461375.1	UMEA 3585-1	3	0	1	(ipaH) hypothetical prophage protein	0
GCF_000461835.1	UMEA 4075-1	3	1	4	(sitD) SitD protein|(sitC) SitC protein|(sitB) ABC Mn+2/Fe+2 transporter	0
GCF_000488055.1	UMEA 3336-1	3	3	0		2	Escherichia coli emrE|marA
GCF_000633655.1	BIDMC 83	3	3	4	(sitD) SitD protein|(sitC) SitC protein|(sitB) ABC Mn+2/Fe+2 transporter	0
GCF_000692595.1	BIDMC 75	3	3	0		0
GCF_000692615.1	BIDMC 76	3	3	0		0
GCF_000692775.1	MGH 58	3	1	1	(aaiQ) -	0
GCF_000692835.1	UCI 57	3	2	6	(ecpC) hypothetical protein|(ecpD) hypothetical protein|(ecpE) hypothetical protein|(ecpB) hypothetical protein|(ecpR) fimbrillin MatA|(ecpA) cryptic Mat fimbrillin	0
GCF_000692875.1	UCI 65	3	2	0		0
GCF_000696545.1	2009-46	3	1	0		0
GCF_001462975.1	50640492	3	1	1	(flk) flagella biosynthesis regulator	0
GCF_001463585.1	50739467	3	0	0		0
GCF_001561025.1	1369	3	1	0		0
GCF_001561205.1	3020	3	3	0		0
GCF_001561215.1	3134	3	0	0		0
GCF_001637945.1	MB14972	3	2	0		0
GCF_001637965.1	U12	3	0	1	(ipaH) hypothetical prophage protein	0
GCF_001638025.1	MB3298	3	2	0		0
GCF_001638125.1	MB3323	3	2	0		0
GCF_001647395.1	1223	3	2	0		0
GCF_001881125.1	MVAST0098	3	2	0		0
GCF_001971765.1	XH990	3	2	0		0
GCF_002087575.1	OS_02_001_-1	3	0	5	(sitD) SitD protein|(sitC) SitC protein|(sitB) manganese/iron transport system ATP-binding protein|(sitA) Iron ABC transporter substrate binding component|(aaiW) transposase	0
GCF_002087635.1	OS_09_001_15	3	2	0		0
GCF_002165965.1	11.2p	3	1	0		0
GCF_002166175.1	21.1a	3	2	0		0
GCF_002166235.1	21.3r	3	2	0		0
GCF_002166275.1	26.1a	3	1	0		0
GCF_002166285.1	26.2p	3	1	0		0
GCF_002166465.1	41.1a	3	3	4	(sitA) iron transport protein	1	Escherichia coli emrE
GCF_002166645.1	56.1r	3	2	0		0
GCF_002166755.1	9.3r	3	0	0		0
GCF_002216905.1	CoR-17	3	2	0		4	emrK|emrY|evgA|evgS
GCF_002216915.1	CoR-2	3	3	0		0
GCF_002216985.1	CoR-23	3	2	0		0
GCF_002283355.1	GMR-RA-432.16	3	2	0		1	Escherichia coli mdfA
GCF_002407285.1	NA267	3	3	0		3	mdtC|baeS|baeR
GCF_002407365.1	NA259	3	3	0		3	mdtC|baeS|baeR
GCF_002416555.1	ST-131:E013	3	1	0		0
GCF_002474485.1	MOD1-EC5775	3	1	0		0
GCF_002510125.1	K091	3	2	0		0
GCF_002510175.1	ST-410:K011	3	3	0		0
GCF_002512375.1	MOD1-EC6384	3	2	0		1	cpxA
GCF_002522565.1	MOD1-EC6705	3	0	0		0
GCF_002534785.1	MOD1-EC5925	3	0	0		0
GCF_002588125.1	FDAARGOS_441	3	0	0		0
GCF_002810125.1	K56-75	3	2	0		0
GCF_002810165.1	K56-50	3	2	0		0
GCF_003173315.1	50H	3	2	6	(ybtQ) ABC transporter ATP-binding/permease rpotein|(ybtP) ABC transporter ATP-binding/permease rpotein|(ybtS) putative chorismate binding protein|(ybtX) major facilitator superfamily protein|(ybtA) putative AraC type regulator|(ipaH) hypothetical prophage protein	0
GCF_003388275.1	LMR3134	3	2	0		0
GCF_003388375.1	LMR3158	3	1	1	(ipaH) hypothetical prophage protein	0
GCF_003666405.1	CHL5009T	3	2	0		0
GCF_003885125.1	UMB6721	3	0	1	(aaiQ) -	0
GCF_003885875.1	UMB6611	3	2	0		0
GCF_003885965.1	UMB6653	3	2	1	(aaiQ) -	0
GCF_003886005.1	UMB5924	3	1	0		0
GCF_003886115.1	UMB2019	3	0	9	(fimD) outer membrane usher protein	1	cpxA
GCF_003886135.1	UMB1727	3	2	1	(gtrA) bactoprenol-linked glucose translocase	3	mdtC|baeS|baeR
GCF_003886175.1	UMB1362	3	3	0		0
GCF_003886535.1	UMB3538	3	2	0		0
GCF_003886675.1	UMB0933	3	2	5	(sitA) iron ABC transporter	1	Escherichia coli emrE
GCF_003892445.1	UMB0928	3	2	0		0
GCF_003892475.1	UMB0934	3	2	0		3	mdtC|baeS|baeR
GCF_003892485.1	UMB0731	3	3	0		0
GCF_003892645.1	UMB0103	3	2	0		0
GCF_003962885.1	UC-457	3	3	0		2	Escherichia coli emrE|Escherichia coli mdfA
GCF_004100635.1	31_CAASB	3	2	0		0
GCF_004100705.1	39_CAASB	3	3	2	(espL1) Type III secretion system effector espL1|(gtrA) bactoprenol-linked glucose translocase	0
GCF_004100835.1	33_CAASB	3	2	0		0
GCF_004100875.1	30_CAASB	3	1	0		0
GCF_004100935.1	34_CAASB	3	2	0		0
GCF_004135775.1	CRE1	3	2	0		0
GCF_004153025.1	SCPM-O-B-8433(U28)	3	1	0		0
GCF_004153145.1	SCPM-O-B-8550(U4)	3	2	0		0
GCF_004193385.1	ZRUEC59	3	0	0		0
GCF_004380615.1	P67	3	2	0		0
GCF_004566385.1	URMC_96	3	1	1	(aaiQ) -	0
GCF_004566905.1	URMC_60	3	1	0		0
GCF_004567185.1	URMC_31	3	0	1	(YPK_3315) invasin	0
GCF_004567355.1	URMC_95	3	1	2	(flk) flagella biosynthesis regulator|(aaiW) transposase	0
GCF_004567585.1	URMC_58	3	2	0		0
GCF_004567695.1	URMC_39	3	1	0		2	dfrA14|mphA
GCF_004567715.1	URMC_36	3	1	0		10	aadA5|APH(3'')-Ib|APH(6)-Id|CTX-M-27|dfrA17|mphA|qacEdelta1|sul1|sul2|tet(A)
GCF_004567725.1	URMC_33	3	0	0		0
GCF_004567975.1	URMC_185	3	1	0		0
GCF_004567985.1	URMC_187	3	1	0		0
GCF_004568205.1	URMC_23	3	1	2	(senB) Enterotoxin TieB protein|(aaiQ) -	4	aadAS|dfrA17|qacEdelta1|sul1
GCF_004568275.1	URMC_184	3	1	0		0
GCF_004568485.1	URMC_152	3	2	0		0
GCF_004568595.1	URMC_125	3	1	0		0
GCF_004568705.1	URMC_151	3	2	0		0
GCF_004568905.1	URMC_114	3	0	0		0
GCF_004568925.1	URMC_167	3	1	2	(flk) flagella biosynthesis regulator|(aaiW) transposase	0
GCF_004568995.1	URMC_165	3	0	0		0
GCF_004569665.1	URMC_142	3	0	0		1	baeR
GCF_004569685.1	URMC_117	3	2	0		0
GCF_004569825.1	URMC_123	3	1	0		0
GCF_004569835.1	URMC_122	3	2	0		0
GCF_004569965.1	URMC_126	3	0	1	(espL1) Type III secretion system effector espL1	1	cpxA
GCF_004804005.1	E-4	3	3	0		1	Escherichia coli emrE
GCF_004804105.1	NGE-022	3	2	0		0
GCF_005508755.1	2009-49	3	3	0		0
GCF_005508815.1	2009-30	3	3	1	(flk) flagella biosynthesis regulator	3	mdtC|baeS|baeR
GCF_006385965.1	NGE-024	3	3	0		0
GCF_006517505.1	not applicable	3	2	0		0
GCF_007558275.1	Ec.76384	3	2	0		0
GCF_007558305.1	Ec.42441	3	2	0		0
GCF_007558335.1	Ec.42060	3	2	0		0
GCF_007558405.1	Ec.46391	3	2	0		0
GCF_007558515.1	Ec.44254	3	2	0		0
GCF_007558545.1	Ec.75251	3	2	0		0
GCF_007558555.1	Ec.46174	3	2	0		0
GCF_007558605.1	Ec.47460	3	1	0		0
GCF_007558735.1	Ec.46922	3	2	0		0
GCF_007571385.1	Ec.75644	3	2	0		0
GCF_007844295.1	ATCC 25922-2	3	0	0		0
GCF_007844345.1	ATCC 25922-1	3	1	0		1	marA
GCF_007844355.1	ATCC 25922	3	1	0		1	marA
GCF_007844365.1	25315-2	3	3	0		3	mdtC|baeS|baeR
GCF_007844425.1	24990-2	3	2	0		0
GCF_007844465.1	24990-1	3	2	0		0
GCF_007844485.1	24990	3	2	0		0
GCF_007844555.1	18017	3	3	0		0
GCF_007844575.1	16802-2	3	3	0		0
GCF_007844595.1	16802-1	3	3	0		0
GCF_007844615.1	16802	3	3	0		0
GCF_007844635.1	1910-2	3	3	1	(flk) flagella biosynthesis regulator	1	marA
GCF_007844645.1	1910-1	3	3	1	(flk) flagella biosynthesis regulator	1	marA
GCF_007844685.1	1910	3	3	5	(sitD) SitD protein|(sitC) SitC protein|(sitB) manganese/iron transport system ATP-binding protein|(sitA) Iron ABC transporter substrate binding component|(flk) flagella biosynthesis regulator	1	marA
GCF_007844775.1	1273	3	0	0		0
GCF_007858995.1	252	3	2	0		0
GCF_008180245.1	221/19	3	1	0		0
GCF_009907925.1	570	3	2	0		0
GCF_009908135.1	5823	3	0	0		0
GCF_013372405.1	EcPF7	3	1	1	(aaiQ) -	0
GCF_013372425.1	EcPF5	3	2	3	(aaiW) transposase|(aaiQ) -|(aaiQ) -	1	evgS
GCF_902703275.1	KR2729	3	2	0		1	cpxA
GCF_902703285.1	MH01	3	2	1	(YPK_3315) invasin	0
GCF_902703325.1	MH09	3	2	0		0
GCF_902703375.1	MH15	3	1	0		0
GCF_902705615.1	KR2733	3	2	0		1	cpxA
GCF_000350945.1	KTE187	4	4	1	(ipaH) hypothetical prophage protein	1	marA
GCF_000350965.1	KTE188	4	3	6	(sitD) SitD protein|(sitC) SitC protein|(sitB) manganese/iron transport system ATP-binding protein|(sitA) Iron ABC transporter substrate binding component|(ipaH) hypothetical prophage protein|(flk) flagella biosynthesis regulator	0
GCF_000351125.1	KTE208	4	1	2	(gtrA) bactoprenol-linked glucose translocase|(YPK_3315) invasin	0
GCF_000351145.1	KTE210	4	4	1	(ipaH) hypothetical prophage protein	3	mdtC|baeS|baeR
GCF_000351225.1	KTE216	4	3	14	(ybtQ) ABC transporter protein|(ybtP) putative inner membrane ABC-transporter (YbtP)|(ybtS) putative salicylate synthetase|(ybtX) putative cytoplasmic transmembrane protein|(ybtA) putative AraC type regulator protein|(ipaH) hypothetical prophage protein|(flk) flagella biosynthesis regulator|(sat) putative secreted autotransporter toxin sat|(iutA) ferric aerobactin receptor precusor IutA|(c3610) b…	0
GCF_000351265.1	KTE224	4	4	0		0
GCF_000351305.1	KTE230	4	3	11	(sitD) SitD protein|(sitC) SitC protein|(sitB) manganese/iron transport system ATP-binding protein|(sitA) Iron ABC transporter substrate binding component|(ybtQ) inner membrane ABC-transporter YbtQ|(ybtP) putative inner membrane ABC-transporter YbtP|(ybtS) putative salicylate synthetase|(ybtX) putative cytoplasmic transmembrane protein|(ybtA) Putataive AraC type regulator|(ipaH) hypothetical prop…	0
GCF_000351405.1	KTE237	4	1	4	(sitA) iron ABC transporter	0
GCF_000352785.1	KTE192	4	3	0		0
GCF_000352925.1	KTE196	4	2	0		0
GCF_000352965.1	KTE202	4	4	4	(sitA) iron ABC transporter	1	Escherichia coli emrE
GCF_000353065.1	KTE215	4	3	4	(sitD) iron transport protein	1	Escherichia coli emrE
GCF_000353145.1	KTE227	4	3	4	(sitD) SitD protein|(sitC) SitC protein|(sitB) ABC Mn+2/Fe+2 transporter	0
GCF_000353165.1	KTE229	4	4	0		0
GCF_000387785.1	HM65	4	1	0		0
GCF_000408165.1	KTE199	4	2	12	(sat) putative secreted autotransporter toxin sat|(iutA) ferric aerobactin receptor precusor IutA|(iucC) aerobactin siderophore biosynthesis protein IucC|(iucA) IucA protein|(iucD) L-lysine 6-monooxygenase|(iucB) aerobactin siderophore biosynthesis protein IucB|(aaiR) -|(papA) major pilin subunit PapA|(papX) MarR family transcriptional regulator|(papB) pap operon regulatory protein PapB|(aaiQ) -|…	0
GCF_000408225.1	KTE221	4	2	2	(ipaH) hypothetical prophage protein|(ipaH) hypothetical protein	0
GCF_000459675.1	KOEGE 40 (102a)	4	2	0		0
GCF_000459895.1	KOEGE 77 (202a)	4	0	3	(aaiR) -|(aaiQ) -|(aaiQ) -	3	mdtC|baeS|baeR
GCF_000459935.1	KOEGE 131 (358a)	4	3	4	(sitA) iron ABC transporter	0
GCF_000459995.1	UMEA 3033-1	4	2	2	(aaiQ) -|(YPK_3315) invasin	0
GCF_000460155.1	UMEA 3108-1	4	2	1	(ipaH) hypothetical prophage protein	0
GCF_000460195.1	UMEA 3117-1	4	3	6	(sitD) iron transport protein	1	Escherichia coli emrE
GCF_000460475.1	UMEA 3162-1	4	4	0		0
GCF_000460755.1	UMEA 3201-1	4	4	7	(aaiQ) -|(ECED1_1676) peptidase S6	0
GCF_000461055.1	UMEA 3257-1	4	3	8	(aaiW) transposase|(sitC) SitC protein|(sitD) SitD protein|(sitB) manganese/iron transport system ATP-binding protein|(sitA) Iron ABC transporter substrate binding component|(aaiR) -|(aaiQ) -|(aaiQ) -	0
GCF_000461135.1	UMEA 3292-1	4	2	2	(espI) secreted autotransporter serine protease|(c3610) bifunctional enterobactin receptor/adhesin protein	0
GCF_000461255.1	UMEA 3329-1	4	4	0		0
GCF_000461275.1	UMEA 3337-1	4	3	14	(aaiW) transposase|(sitD) SitD protein|(sitC) SitC protein|(sitB) manganese/iron transport system ATP-binding protein|(sitA) Iron ABC transporter substrate binding component|(sat) putative secreted autotransporter toxin sat|(iutA) ferric aerobactin receptor precusor IutA|(iucA) aerobactin siderophore biosynthesis protein IucA|(iucD) L-lysine 6-monooxygenase|(aaiR) -|(papA) major pilin subunit Pap…	0
GCF_000461355.1	UMEA 3490-1	4	3	17	(aaiW) transposase|(sitD) SitD protein|(sitC) SitC protein|(sitB) manganese/iron transport system ATP-binding protein|(sitA) Iron ABC transporter substrate binding component|(sat) putative secreted autotransporter toxin sat|(iutA) ferric aerobactin receptor precusor IutA|(iucC) aerobactin siderophore biosynthesis protein IucC|(iucA) aerobactin siderophore biosynthesis protein IucA|(iucD) L-lysine…	0
GCF_000461455.1	UMEA 3632-1	4	4	0		0
GCF_000461615.1	UMEA 3703-1	4	4	7	(vat) Haemoglobin protease|(gtrB) bactoprenol glucosyl transferase|(gtrA) bactoprenol-linked glucose translocase|(sitA) iron transport protein	1	Escherichia coli emrE
GCF_000461675.1	UMEA 3718-1	4	2	0		1	Escherichia coli emrE
GCF_000461735.1	UMEA 3834-1	4	4	1	(flk) flagella biosynthesis regulator	0
GCF_000461795.1	UMEA 3899-1	4	2	0		0
GCF_000461875.1	UMEA 4207-1	4	2	4	(aaiW) transposase|(cdtB) cytolethal distending toxin type IV subunit B|(cdtA) cytolethal distending toxin type IV subunit A|(cdtC) cytolethal distending toxin type IV subunit C	0
GCF_000463605.1	UMEA 3652-1	4	4	17	(sitD) SitD protein|(sitC) SitC protein|(sitB) manganese/iron transport system ATP-binding protein|(sitA) Iron ABC transporter substrate binding component|(flk) flagella biosynthesis regulator|(sat) putative secreted autotransporter toxin sat|(iutA) ferric aerobactin receptor precusor IutA|(iucC) aerobactin siderophore biosynthesis protein IucC|(iucA) IucA protein|(iucD) L-lysine 6-monooxygenase|…	0
GCF_000488075.1	UMEA 3426-1	4	2	0		0
GCF_000488095.1	UMEA 3290-1	4	4	0		0
GCF_000503715.1	1350	4	3	0		0
GCF_000507685.1	UMEA 3489-1	4	3	1	(flk) flagella biosynthesis regulator	0
GCF_000522165.1	BIDMC 19B	4	3	0		0
GCF_000692395.1	BIDMC 59	4	0	0		1	marA
GCF_000692495.1	BIDMC 70	4	3	1	(aaiQ) -	0
GCF_000692535.1	BIDMC 72	4	2	14	(ipaH) hypothetical protein|(sat) putative secreted autotransporter toxin sat|(iutA) Ferric aerobactin receptor|(c3610) bifunctional enterobactin receptor/adhesin protein|(kpsC) Capsule polysaccharide export protein|(iucC) Aerobactin siderophore biosynthesis protein|(iucA) IucA protein|(kpsD) Polysialic acid transport protein precursor|(iucD) L-lysine 6-monooxygenase|(kpsS) Capsule polysaccharide…	0
GCF_000692715.1	CHS 69	4	3	0		0
GCF_000814525.1	CR694	4	3	0		0
GCF_000952385.1	MNCRE45	4	1	5	(fimC) Periplasmic chaperone FimC|(fimE) tyrosine recombinase|(fimA) Putative type 1 fimbriae major subunit FimA|(fimI) Putative type 1 fimbriae protein FimI|(fimB) tyrosine recombinase	1	cpxA
GCF_001182805.1	CR48	4	4	0		0
GCF_001462925.1	50579417	4	2	0		1	baeR
GCF_001555495.1	852	4	0	0		0
GCF_001561015.1	1402	4	2	1	(YPK_3315) invasin	0
GCF_001561045.1	1366	4	4	0		0
GCF_001561115.1	3140	4	2	0		0
GCF_001561195.1	2999	4	2	0		0
GCF_001562345.1	109497	4	3	0		0
GCF_001637845.1	MB1074	4	2	1	(YPK_3315) invasin	0
GCF_001638045.1	U44	4	2	1	(YPK_3315) invasin	0
GCF_001638055.1	U5	4	4	0		0
GCF_001638065.1	U2	4	3	0		0
GCF_001638165.1	U92	4	2	0		0
GCF_001638205.1	WCE208	4	2	0		0
GCF_001647315.1	1019	4	2	0		0
GCF_001647325.1	1039	4	2	1	(YPK_3315) invasin	0
GCF_001647345.1	1087	4	2	0		0
GCF_001647405.1	1351	4	4	0		0
GCF_001652805.1	E-78	4	3	1	(ipaH) hypothetical protein	1	cpxA
GCF_001661055.1	CCUG 62462	4	0	0		0
GCF_001860505.1	Y5	4	3	1	(aaiQ) -	0
GCF_001881155.1	USVAST184	4	4	0		0
GCF_001881205.1	USVAST406	4	3	1	(aaiQ) -	0
GCF_001881435.1	USVAST245	4	2	1	(flk) flagella biosynthesis regulator	0
GCF_002087455.1	OS_07_001_-1	4	3	1	(aaiQ) -	5	dfrA17|aadA5|mphA|qacEdelta1|sul1
GCF_002165915.1	11.3r	4	0	0		0
GCF_002165925.1	11.1a	4	2	1	(ipaH) hypothetical protein	0
GCF_002166195.1	2.1a	4	4	0		1	Escherichia coli mdfA
GCF_002166415.1	35.1a	4	0	0		0
GCF_002166505.1	41.2p	4	4	4	(sitA) iron transport protein	1	Escherichia coli emrE
GCF_002166615.1	5.2p	4	1	0		0
GCF_002166625.1	5.3r	4	1	0		0
GCF_002216955.1	CoR-3	4	4	0		3	mdtC|baeS|baeR
GCF_002224755.1	NA023	4	3	6	(ecpC) hypothetical protein|(ecpD) hypothetical protein|(ecpE) hypothetical protein|(ecpB) hypothetical protein|(ecpR) fimbrillin MatA|(ecpA) cryptic Mat fimbrillin	0
GCF_002416625.1	ST-665:E057	4	4	0		0
GCF_002517085.1	MOD1-EC5197	4	4	1	(flk) flagella biosynthesis regulator	0
GCF_002522575.1	MOD1-EC6704	4	1	1	(flk) flagella biosynthesis regulator	0
GCF_002528925.1	ST-131:E060	4	3	0		0
GCF_002548005.1	MOD1-EC5864	4	3	0		3	mdtC|baeS|baeR
GCF_002588135.1	FDAARGOS_437	4	4	5	(ybtQ) yersiniabactin ABC transporter ATP-binding/permease protein YbtQ|(ybtP) yersiniabactin-iron ABC transporter permease and ATP-binding protein YbtP|(A79E_1711) Salicylate synthetase|(A79E_1710) signal transducer|(ybtA) AraC family transcriptional regulator	0
GCF_002809865.1	1670	4	2	0		0
GCF_002809875.1	4222	4	2	0		0
GCF_002810045.1	K56-12	4	3	2	(vat) SepA|(vat) Vacuolating autotransporter toxin	1	marA
GCF_002810085.1	K56-70	4	3	0		0
GCF_002887715.1	BH100L	4	2	6	(fimD) fimbrial outer membrane usher protein|(Z2206) putative adhesin; FimH protein|(Z2201) putative fimbrial chaperone protein|(Z2200) putative major fimbrial subunit|(fimF) fimbrial protein|(fimG) fimbrial-like adhesin protein	0
GCF_002951695.1	Combat13F7	4	3	0		0
GCF_002967875.1	EBJ003	4	4	0		3	mdtC|baeS|baeR
GCF_003024355.1	PairA_hh_1	4	3	4	(sitA) iron transport protein	0
GCF_003173295.1	77H	4	3	0		0
GCF_003385375.1	CB690	4	4	0		1	baeR
GCF_003388935.1	LMR3349	4	3	1	(flk) flagella biosynthesis regulator	3	mdtC|baeS|baeR
GCF_003601935.1	789	4	3	0		0
GCF_003602335.1	94427	4	2	1	(ipaH) hypothetical protein	0
GCF_003885145.1	UMB6713	4	3	5	(fliA) flagellar biosynthesis sigma factor|(sitD) SitD protein|(sitC) SitC protein|(sitB) manganese/iron transport system ATP-binding protein|(sitA) Iron ABC transporter substrate binding component	0
GCF_003885215.1	UMB1093	4	3	0		0
GCF_003885225.1	UMB7431	4	2	5	(sat) Serine protease|(c3610) bifunctional enterobactin receptor/adhesin protein|(aaiW) transposase|(sat) Serine protease|(aaiQ) -	0
GCF_003885255.1	UMB6655	4	3	0		0
GCF_003885305.1	UMB3641	4	3	1	(gtrA) bactoprenol-linked glucose translocase	3	mdtC|baeS|baeR
GCF_003885915.1	UMB5978	4	3	0		0
GCF_003886045.1	UMB4746	4	4	0		0
GCF_003886385.1	UMB1220	4	2	0		0
GCF_003886655.1	UMB1228	4	3	0		0
GCF_003892355.1	UMB1284	4	2	1	(YPK_3315) invasin	0
GCF_003892635.1	UMB0923	4	3	0		0
GCF_004100535.1	27_CAASB	4	3	0		0
GCF_004101115.1	18_fCAUTI	4	2	1	(YPK_3315) invasin	0
GCF_004101145.1	20_fCAUTI	4	0	0		0
GCF_004101165.1	15_fCAUTI	4	0	0		0
GCF_004101175.1	16_fCAUTI	4	0	0		0
GCF_004101205.1	13_fCAUTI	4	2	0		0
GCF_004116895.1	BR29-DEC	4	3	0		0
GCF_004116935.1	BR64-DEC	4	3	0		0
GCF_004193755.1	U15A	4	0	7	(sat) putative secreted autotransporter toxin sat|(iutA) Aerobactin siderophore receptor IutA/TonB-dependent siderophore receptor|(c3610) bifunctional enterobactin receptor/adhesin protein|(iucC) Citrate:6-N-acetyl-6-N-hydroxy-L-lysine ligase	0
GCF_004299805.1	S65EC	4	4	0		0
GCF_004380635.1	HvH-Ec76	4	3	0		0
GCF_004380735.1	HvH-Ec82	4	2	0		0
GCF_004404145.1	MU2	4	3	4	(sitC) iron transport protein	0
GCF_004566895.1	URMC_6	4	1	1	(aaiQ) -	0
GCF_004566985.1	URMC_55	4	3	0		3	marA|Escherichia coli emrE|Escherichia coli marR mutant conferring antibiotic resistance
GCF_004567265.1	URMC_25	4	1	1	(aaiQ) -	0
GCF_004567605.1	URMC_43	4	3	1	(ipaH) hypothetical prophage protein	0
GCF_004567615.1	URMC_42	4	2	0		1	Escherichia coli emrE
GCF_004567745.1	URMC_32	4	2	4	(senB) Enterotoxin TieB protein|(aaiQ) -|(senB) Enterotoxin TieB protein|(aaiQ) -	10	aadA5|APH(3'')-Ib|APH(6)-Id|CTX-M-27|dfrA17|mphA|qacEdelta1|sul1|sul2|tet(A)
GCF_004567805.1	URMC_2	4	2	1	(ipaH) hypothetical prophage protein	1	marA
GCF_004567895.1	URMC_19	4	3	0		0
GCF_004567935.1	URMC_189	4	2	0		0
GCF_004568255.1	URMC_195	4	1	0		0
GCF_004568425.1	URMC_166	4	0	0		0
GCF_004568495.1	URMC_161	4	2	0		0
GCF_004568575.1	URMC_14	4	2	0		0
GCF_004568685.1	URMC_162	4	2	3	(sat) Serine protease|(c3610) bifunctional enterobactin receptor/adhesin protein|(aaiW) transposase	0
GCF_004568935.1	URMC_10	4	3	0		0
GCF_004569045.1	URMC_16	4	0	1	(aaiQ) -	0
GCF_004569085.1	URMC_144	4	1	1	(YPK_3315) invasin	0
GCF_004569165.1	URMC_105	4	0	0		0
GCF_004569185.1	URMC_116	4	3	1	(ipaH) hypothetical protein	0
GCF_004569915.1	URMC_130	4	0	0		0
GCF_004569995.1	URMC_12	4	2	2	(aaiQ) -|(ipaH) hypothetical protein	0
GCF_004681485.1	URMC_26	4	0	5	(aaiR) -|(aaiQ) -|(flk) flagella biosynthesis regulator|(aaiR) -|(aaiQ) -	0
GCF_006297295.1	jhyyd31	4	1	0		0
GCF_007558585.1	Ec.44467	4	2	0		1	CTX-M-55
GCF_007833875.1	UPEC132	4	4	3	(sitC) iron ABC transporter permease|(sitD) iron ABC transporter permease|(sitB) iron ABC transporter ATP-binding protein	1	Escherichia coli emrE
GCF_007844405.1	25315-1	4	3	0		0
GCF_007844415.1	25315	4	4	0		3	mdtC|baeS|baeR
GCF_007844495.1	18017-2	4	4	0		3	mdtC|baeS|baeR
GCF_007844525.1	18017-1	4	4	0		0
GCF_007844805.1	1273-1	4	2	0		0
GCF_009720465.1	EC2	4	3	2	(aaiQ) -|(YPK_3315) invasin	0
GCF_011769865.1	52148	4	4	3	(aaiQ) -|(virK) hypothetical protein|(msbB2) MsbB2	0
GCF_902703255.1	MH07	4	2	0		0
GCF_902705595.1	KR2730	4	4	0		0
GCF_902876715.1	H120	4	3	0		0
GCF_000351165.1	KTE212	5	0	4	(aaiR) -|(gtrA) bactoprenol-linked glucose translocase|(aaiQ) -|(ipaH) hypothetical protein	0
GCF_000351205.1	KTE214	5	4	16	(sitA) putative iron transport protein	0
GCF_000351385.1	KTE236	5	3	16	(sitA) iron ABC transporter	0
GCF_000353025.1	KTE209	5	0	20	(sat) putative secreted autotransporter toxin sat|(iutA) ferric aerobactin receptor precusor IutA|(iucC) aerobactin siderophore biosynthesis protein IucC|(iucA) IucA protein|(iucD) L-lysine 6-monooxygenase|(iucB) aerobactin siderophore biosynthesis protein IucB|(aaiR) -|(papA) major pilin subunit PapA|(papX) MarR family transcriptional regulator|(papB) pap operon regulatory protein PapB|(aaiQ) -|…	0
GCF_000353085.1	KTE217	5	5	8	(vat) SepA|(gtr) putative glucosyl tranferase II|(gtrB) bactoprenol glucosyl transferase|(gtrA) bactoprenol-linked glucose translocase|(sitD) iron transport protein	1	Escherichia coli emrE
GCF_000408065.1	KTE182	5	4	4	(ECED1_1676) peptidase S6	0
GCF_000408145.1	KTE198	5	3	0		0
GCF_000408185.1	KTE200	5	4	9	(gtrA) bactoprenol-linked glucose translocase|(YPK_3315) invasin|(papG) Fimbrial PapG protein|(papD) chaperone protein PapD|(papJ) protein PapJ	0
GCF_000408245.1	KTE222	5	3	1	(ipaH) hypothetical protein	0
GCF_000459635.1	KOEGE 32 (66a)	5	3	11	(aaiR) -|(aaiQ) -|(aaiQ) -|(sitD) SitD protein|(sitC) SitC protein|(sitB) manganese/iron transport system ATP-binding protein|(sitA) Iron ABC transporter substrate binding component|(aaiR) -|(aaiQ) -|(aaiR) -|(aaiQ) -	0
GCF_000459775.1	KOEGE 61 (174a)	5	4	4	(aaiW) transposase|(cdtB) cytolethal distending toxin type IV subunit B|(cdtA) cytolethal distending toxin type IV subunit A|(cdtC) cytolethal distending toxin type IV subunit C	0
GCF_000459875.1	KOEGE 73 (195a)	5	4	4	(aaiQ) -|(aaiQ) -|(flk) flagella biosynthesis regulator|(gtrA) bactoprenol-linked glucose translocase	1	marA
GCF_000460235.1	UMEA 3122-1	5	3	1	(YPK_3315) invasin	0
GCF_000460335.1	UMEA 3150-1	5	3	3	(sitD) iron ABC transporter permease|(sitC) iron ABC transporter permease|(sitB) iron ABC transporter ATP-binding protein	0
GCF_000460375.1	UMEA 3152-1	5	4	5	(nleB2) Type III secretion system effector NleB2|(nleH2) Type III secretion system effector NleH2|(nleF) T3SS effector NleF|(ipaH) hypothetical prophage protein|(espC) serine protease	0
GCF_000460555.1	UMEA 3174-1	5	0	5	(aaiR) -|(sitA) iron ABC transporter	0
GCF_000460695.1	UMEA 3193-1	5	4	4	(sitA) iron ABC transporter	1	Escherichia coli emrE
GCF_000460995.1	UMEA 3233-1	5	3	5	(sitD) SitD protein|(sitC) SitC protein|(sitB) manganese/iron transport system ATP-binding protein|(sitA) Iron ABC transporter substrate binding component|(flk) flagella biosynthesis regulator	0
GCF_000461235.1	UMEA 3318-1	5	3	1	(ipaH) hypothetical protein|	1	marA
GCF_000461315.1	UMEA 3355-1	5	0	1	(ipaH) hypothetical protein	0
GCF_000461335.1	UMEA 3391-1	5	4	4	(sitD) iron transport protein	0
GCF_000461415.1	UMEA 3609-1	5	3	2	(aaiQ) -|(ipaH) hypothetical protein	0
GCF_000461435.1	UMEA 3617-1	5	4	4	(sitD) SitD protein|(sitC) SitC protein|(sitB) ABC Mn+2/Fe+2 transporter	0
GCF_000461495.1	UMEA 3662-1	5	0	0		0
GCF_000461515.1	UMEA 3671-1	5	3	0		0
GCF_000461575.1	UMEA 3694-1	5	4	4	(vat) Haemoglobin protease|(cdtB) cytolethal distending toxin type IV subunit B|(cdtA) cytolethal distending toxin type IV subunit A|(cdtC) cytolethal distending toxin type IV subunit C	0
GCF_000461655.1	UMEA 3707-1	5	5	12	(sat) putative secreted autotransporter toxin sat|(iutA) ferric aerobactin receptor precusor IutA|(iucC) aerobactin siderophore biosynthesis protein IucC|(iucA) IucA protein|(iucD) L-lysine 6-monooxygenase|(iucB) aerobactin siderophore biosynthesis protein IucB|(aaiR) -|(papA) major pilin subunit PapA|(papX) MarR family transcriptional regulator|(papB) pap operon regulatory protein PapB|(aaiQ) -|…	0
GCF_000488155.1	UMEA 3342-1	5	3	3	(cdtB) cytolethal distending toxin type IV subunit B|(cdtA) cytolethal distending toxin type IV subunit A|(cdtC) cytolethal distending toxin type IV subunit C	0
GCF_000492655.1	BWH 32	5	4	6	(nleH1-1) T3SS secreted effector NleH|(cif) -|(espJ) T3SS secreted effector EspJ-like protein|(espK) T3SS effector EspK|(nleB2-2) NleB|(paa) outer membrane adhesin Paa	0
GCF_000522125.1	BIDMC 20B	5	5	0		0
GCF_000522145.1	BIDMC 20A	5	5	0		0
GCF_000522325.1	BWH 40	5	3	1	(YPK_3315) invasin	0
GCF_000692375.1	BIDMC 58	5	5	0		0
GCF_000692455.1	BIDMC 64	5	5	0		0
GCF_000692515.1	BIDMC 71	5	4	0		1	marA
GCF_000692555.1	BIDMC 73	5	0	1	(ipaH) hypothetical protein	0
GCF_000692675.1	BIDMC 79	5	4	0		0
GCF_000692735.1	CHS 77	5	4	0		0
GCF_000952305.1	MNCRE46	5	3	0		1	cpxA
GCF_000982875.1	NB8	5	5	0		0
GCF_001029415.1	NA097	5	3	0		0
GCF_001463455.1	50870281	5	3	0		0
GCF_001555635.1	972	5	4	0		0
GCF_001561095.1	1389	5	2	1	(YPK_3315) invasin	0
GCF_001605825.1	LF236	5	2	0		0
GCF_001637885.1	M8	5	3	4	(cdtB) cytolethal distending toxin	0
GCF_001637905.1	MB17684	5	2	1	(YPK_3315) invasin	0
GCF_001640205.1	U79	5	2	1	(YPK_3315) invasin	0
GCF_001647335.1	1011	5	5	0		0
GCF_001881165.1	USVAST267	5	4	2	(ipaH) hypothetical prophage protein|(aaiQ) -	0
GCF_001881465.1	USVAST356	5	4	5	(sitD) SitD protein|(sitC) SitC protein|(sitB) SitB protein|(sitA) Iron ABC transporter substrate binding component|(flk) flagella biosynthesis regulator	0
GCF_001901545.1	YDC774	5	3	4	(afaB-VIII) chaperone protein AfaB-VIII|(afaA-VIII) AfaA-VIII|(aaiQ) -|(afaF-VII) AfaF-VII	0
GCF_001940375.1	UR40	5	3	0		0
GCF_002087465.1	OS_07_001_6	5	3	9	(sat) putative secreted autotransporter toxin sat|(iutA) Aerobactin siderophore receptor IutA/TonB-dependent siderophore receptor|(c3610) bifunctional enterobactin receptor/adhesin protein|(iucC) Citrate:6-N-acetyl-6-N-hydroxy-L-lysine ligase	1	tet(A)
GCF_002087535.1	OS_09_006_-1	5	5	12	(sitA) putative iron transport protein	0
GCF_002087615.1	OS_02_042_-1	5	5	5	(sitD) SitD protein|(sitC) SitC protein|(sitB) manganese/iron transport system ATP-binding protein|(sitA) Iron ABC transporter substrate binding component|(ipaH) hypothetical prophage protein	0
GCF_002087785.1	OS_09_001_-1.0	5	3	4	(ipaH) hypothetical protein|(aaiW) transposase|(aaiQ) -|(ipaH) hypothetical prophage protein	0
GCF_002217145.1	CoR-38	5	4	0		1	baeR
GCF_002224745.1	NA112	5	1	0		0
GCF_002224795.1	NA101	5	0	1	(YPK_3315) invasin	1	CTX-M-15
GCF_002416785.1	ST-131:E021	5	2	0		0
GCF_002416875.1	ST-131:E063	5	3	0		0
GCF_002473565.1	MOD1-EC5759	5	4	0		0
GCF_002510165.1	ST-131:E011	5	0	1	(ipaH) hypothetical protein	1	cpxA
GCF_002900305.1	BH100N	5	3	4	(sitC) iron transport protein	0
GCF_002951715.1	13KWH46	5	4	0		0
GCF_003668735.1	ZRUEC11	5	3	1	(YPK_3315) invasin	1	cpxA
GCF_003856995.1	SA186	5	3	1	(hbp) haemoglobin protease	0
GCF_003885035.1	UMB6890	5	3	0		0
GCF_003885245.1	UMB6454	5	4	0		1	Escherichia coli mdfA
GCF_003886275.1	UMB1348	5	3	2	(flk) flagella biosynthesis regulator|(ECED1_1676) peptidase S6	0
GCF_003886445.1	UMB1091	5	0	3	(flk) flagella biosynthesis regulator|(aaiR) -|(aaiQ) -	0
GCF_003886515.1	UMB4656	5	4	5	(sitC) iron chelate ABC transporter	0
GCF_003886695.1	UMB0906	5	4	0		0
GCF_003892435.1	UMB0949	5	4	4	(ybtQ) inner membrane ABC-transporter YbtQ|(ybtX) putative cytoplasmic transmembrane protein|(ybtS) putative salicylate synthetase|(gtrA) bactoprenol-linked glucose translocase	3	mdtC|baeS|baeR
GCF_003892555.1	UMB0149	5	4	1	(espX4) Type III secretion system effector EspX4	0
GCF_004100525.1	28_CAASB	5	3	0		0
GCF_004101045.1	19_fCAUTI	5	3	0		0
GCF_004135165.1	U13A	5	3	8	(sat) putative secreted autotransporter toxin sat|(iutA) Aerobactin siderophore receptor IutA/TonB-dependent siderophore receptor|(c3610) bifunctional enterobactin receptor/adhesin protein|(iucC) Citrate:6-N-acetyl-6-N-hydroxy-L-lysine ligase	0
GCF_004135915.1	U14A	5	3	8	(sat) putative secreted autotransporter toxin sat|(iutA) Aerobactin siderophore receptor IutA/TonB-dependent siderophore receptor|(c3610) bifunctional enterobactin receptor/adhesin protein|(iucC) Citrate:6-N-acetyl-6-N-hydroxy-L-lysine ligase	0
GCF_004141955.1	U12A	5	3	8	(sat) putative secreted autotransporter toxin sat|(iutA) Aerobactin siderophore receptor IutA/TonB-dependent siderophore receptor|(c3610) bifunctional enterobactin receptor/adhesin protein|(iucC) Citrate:6-N-acetyl-6-N-hydroxy-L-lysine ligase	0
GCF_004153035.1	SCPM-O-B-8431(U15)	5	3	2	(aaiW) transposase|(aaiW) transposase	1	Escherichia coli mdfA
GCF_004380555.1	P60	5	3	0		0
GCF_004380625.1	HvH-Ec75	5	3	0		0
GCF_004404085.1	EC33	5	3	1	(ipaH) hypothetical protein	1	Escherichia coli mdfA
GCF_004566915.1	URMC_59	5	1	0		0
GCF_004567055.1	URMC_52	5	1	5	(aaiW) transposase|(aaiQ) -|(astA) heat-stable enterotoxin 1|(flk) flagella biosynthesis regulator|(aaiW) transposase	0
GCF_004567225.1	URMC_30	5	3	0		0
GCF_004567255.1	URMC_3	5	3	0		0
GCF_004568245.1	URMC_186	5	1	0		0
GCF_004568365.1	URMC_178	5	3	0		0
GCF_004568435.1	URMC_164	5	4	0		0
GCF_004568555.1	URMC_145	5	4	5	(ipaH) hypothetical protein|(sitD) iron transport protein	1	Escherichia coli emrE
GCF_004568765.1	URMC_147	5	2	0		0
GCF_004568855.1	URMC_138	5	3	1	(flk) flagella biosynthesis regulator	0
GCF_004569015.1	URMC_160	5	3	0		0
GCF_004569075.1	URMC_140	5	2	0		0
GCF_004569175.1	URMC_118	5	4	0		1	cpxA
GCF_004569765.1	URMC_127	5	2	0		0
GCF_004569775.1	URMC_124	5	3	0		0
GCF_004570025.1	URMC_115	5	2	0		0
GCF_004804085.1	NGE-016	5	1	0		0
GCF_004804175.1	NGCE-100	5	3	0		0
GCF_006777045.1	CLSC36	5	0	5	(sitA) iron ABC transporter	2	marA|Escherichia coli emrE
GCF_006777085.1	MSHS 133	5	5	9	(ECVR50_2114) putative inner membrane ABC-transporter|(ybtQ) yersiniabactin-iron ABC transporter permease/ATP-binding protein YbtQ|(ybtX) yersiniabactin-iron transporter permease YbtX|(ybtS) salicylate synthase Irp9|(ybtA) AraC family transcriptional regulator|(YPK_3315) invasin|(cdtB) cytolethal distending toxin	1	marA
GCF_007844695.1	1876-2	5	0	1	(gtrA) bactoprenol-linked glucose translocase	0
GCF_007844715.1	1876	5	2	1	(gtrA) bactoprenol-linked glucose translocase	0
GCF_008033545.1	EC120	5	3	4	(sitA) iron transport protein	0
GCF_013372325.1	EcPF18	5	3	8	(sat) putative secreted autotransporter toxin sat|(iutA) Aerobactin siderophore receptor IutA/TonB-dependent siderophore receptor|(c3610) bifunctional enterobactin receptor/adhesin protein|(iucC) Citrate:6-N-acetyl-6-N-hydroxy-L-lysine ligase	0
GCF_013372385.1	EcPF14	5	4	6	(flk) flagella biosynthesis regulator|(sitA) iron ABC transporter	2	marA|marA
GCF_013376575.1	ARL09/232	5	3	0		2	Escherichia coli soxR with mutation conferring antibiotic resistance
GCF_013394575.1	K56-43-un	5	4	4	(cdtB) cytolethal distending toxin type IV subunit B|(cdtA) cytolethal distending toxin type IV subunit A|(cdtC) cytolethal distending toxin type IV subunit C|(aaiW) transposase	0
GCF_015139155.1	THO-008	5	4	7	(sat) Serine protease|(c3610) bifunctional enterobactin receptor/adhesin protein|(aaiW) transposase|(sitA) iron ABC transporter	3	marA|Escherichia coli emrE|Escherichia coli marR mutant conferring antibiotic resistance
GCF_015139735.1	THO-015	5	0	0		1	Escherichia coli gyrA conferring resistance to fluoroquinolones
GCF_902703265.1	MH12	5	4	0		5	mdtA|mdtB|mdtC|baeR|baeS
GCF_000351025.1	KTE193	6	3	1	(ireA) Putative iron-regulated outer membrane virulence protein	2	marA|Escherichia coli marR mutant conferring antibiotic resistance
GCF_000351085.1	KTE205	6	5	5	(ipaH) hypothetical prophage protein|(ECED1_1676) peptidase S6	0
GCF_000351365.1	KTE235	6	4	3	(aaiQ) -|(gtrA) bactoprenol-linked glucose translocase|(YPK_3315) invasin	0
GCF_000352805.1	KTE194	6	4	4	(sitD) iron transport protein	0
GCF_000408085.1	KTE185	6	3	6	(aaiQ) -|(sitD) iron transport protein	0
GCF_000408205.1	KTE219	6	0	28	(aaiQ) -|(ipaH) hypothetical protein|(sat) putative secreted autotransporter toxin sat|(iutA) Ferric aerobactin receptor|(iucC) Aerobactin siderophore biosynthesis protein|(iucA) IucA protein|(iucD) L-lysine 6-monooxygenase|(iucB) aerobactin siderophore biosynthesis protein IucB|(aaiR) -|(papA) major pilin subunit PapA|(papX) MarR family transcriptional regulator|(papB) pap operon regulatory prot…	0
GCF_000460015.1	UMEA 3041-1	6	3	10	(sitA) putative iron transport protein	0
GCF_000460075.1	UMEA 3065-1	6	4	12	(ipaH) hypothetical prophage protein|(pic) Serine protease pic precursor (ShMu)|(aaiU) hypothetical protein|(aaiR) -|(pic) -|(aaiT) conserved hypothetical protein|(aaiV) hypothetical protein|(aaiX) -|(aaiQ) -|(aaiS) conserved hypothetical protein|(set1B) toxin subunit Set1B|(aaiQ) -	1	Escherichia coli emrE
GCF_000460215.1	UMEA 3121-1	6	5	6	(aaiW) transposase|(cdtB) cytolethal distending toxin type IV subunit B|(cdtA) cytolethal distending toxin type IV subunit A|(cdtC) cytolethal distending toxin type IV subunit C|(aaiW) transposase|(ipaH) hypothetical prophage protein	1	marA
GCF_000460435.1	UMEA 3160-1	6	3	4	(sitD) iron transport protein	0
GCF_000460635.1	UMEA 3180-1	6	3	22	(ybtQ) inner membrane ABC-transporter YbtQ|(ybtP) YbtP|(ybtS) putative salicylate synthetase|(ybtX) putative cytoplasmic transmembrane protein|(ybtA) putative AraC type regulator|(astA) heat-stable enterotoxin 1|(astA) heat-stable enterotoxin 1|(aggR) putative transcriptional activator aggR (AAF-III) regulatory protein)|(vat) Serine protease|(vat) Serine protease|(aap/aspU) Dispersin|(aaiQ) -|(sa…	0
GCF_000460775.1	UMEA 3203-1	6	4	4	(sitD) SitD protein|(sitC) Iron transporter inner membrane component|(sitB) ABC Mn+2/Fe+2 transporter	0
GCF_000460955.1	UMEA 3222-1	6	5	8	(aaiW) transposase|(sitD) SitD protein|(sitC) SitC protein|(sitB) manganese/iron transport system ATP-binding protein|(sitA) Iron ABC transporter substrate binding component|(cdtB) cytolethal distending toxin type IV subunit B|(cdtA) cytolethal distending toxin type IV subunit A|(cdtC) cytolethal distending toxin type IV subunit C	1	marA
GCF_000461015.1	UMEA 3240-1	6	3	0		0
GCF_000461075.1	UMEA 3264-1	6	5	10	(aaiW) transposase|(cdtB) cytolethal distending toxin type IV subunit B|(cdtA) cytolethal distending toxin type IV subunit A|(cdtC) cytolethal distending toxin type IV subunit C|(ybtQ) inner membrane ABC-transporter YbtQ|(ybtP) putative inner membrane ABC-transporter YbtP|(ybtS) putative salicylate synthetase|(ybtX) putative cytoplasmic transmembrane protein|(ybtA) Putataive AraC type regulator|(…	0
GCF_000461095.1	UMEA 3268-1	6	5	5	(cdtB) cytolethal distending toxin type IV subunit B|(cdtA) cytolethal distending toxin type IV subunit A|(cdtC) cytolethal distending toxin type IV subunit C|(ipaH) hypothetical prophage protein|(aaiW) transposase	0
GCF_000461115.1	UMEA 3271-1	6	5	8	(ybtQ) yersiniabactin-iron ABC transporter permease/ATP-binding protein YbtQ|(ECVR50_2114) putative inner membrane ABC-transporter|(ybtX) yersiniabactin-iron transporter permease YbtX|(ybtS) salicylate synthase Irp9|(ybtA) AraC family transcriptional regulator|(agn43) CP4-44 prophage; antigen 43 (Ag43) phase-variable biofilm formation autotransporter|(aaiQ) -|(aaiQ) -	1	ANT(3'')-Ib
GCF_000461155.1	UMEA 3298-1	6	4	3	(aaiQ) -|(flk) flagella biosynthesis regulator|(aaiW) transposase	1	emrY
GCF_000461395.1	UMEA 3592-1	6	0	3	(aaiR) -|(aaiQ) -|(ipaH) hypothetical protein	0
GCF_000461635.1	UMEA 3705-1	6	5	3	(vat) Haemoglobin protease|(sitD) SitD protein|(sitC) SitC protein	0
GCF_000461695.1	UMEA 3805-1	6	4	0		1	cpxA
GCF_000461775.1	UMEA 3893-1	6	5	0		0
GCF_000474825.1	BIDMC 19C	6	6	0		5	Escherichia coli emrE|KPC-2|marA|mphA|TEM-1
GCF_000692695.1	CHS 68	6	5	4	(sitD) Iron transporter inner membrane component|(sitC) Iron transporter inner membrane component|(sitB) manganese/iron transport system ATP-binding protein|(sitA) Iron ABC transporter substrate binding component	0
GCF_000692895.1	UCI 66	6	5	1	(hbp) haemoglobin protease	0
GCF_000968515.1	VR50	6	5	8	(aaiR) -|(ipaH) hypothetical prophage protein|(c3610) bifunctional enterobactin receptor/adhesin protein|(aaiR) -|(papX) putative HTH-type transcriptional regulator|(papB) pap operon regulatory protein PapB|(aaiQ) -|(papI) pap operon regulatory protein PapI	0
GCF_001561035.1	1380	6	4	0		0
GCF_001601655.1	105454	6	2	0		0
GCF_001693315.1	UPEC 26-1	6	3	3	(ybtS) anthranilate synthase component I|(ybtX) putative cytoplasmic transmembrane protein|(aaiW) transposase	0
GCF_001721525.1	MS6198	6	4	0		1	Escherichia coli emrE
GCF_002024865.1	NU14	6	6	4	(sitD) SitD protein|(sitC) SitC protein|(sitB) SitB protein|(sitA) Iron ABC transporter substrate binding component	0
GCF_002166455.1	35.2p	6	4	0		0
GCF_002407295.1	NA056	6	2	0		0
GCF_002463555.1	MOD1-EC6116	6	3	0		0
GCF_002591135.1		6	4	6	(sitA) iron ABC transporter	2	baeS|baeR
GCF_002944935.1		6	4	12	(sitC) iron transport protein	0
GCF_002967885.1	EBJ001	6	0	0		1	cpxA
GCF_002967955.1	EJN001	6	5	0		1	cpxA
GCF_003183885.1	51H	6	5	3	(sat) Serine protease|(c3610) bifunctional enterobactin receptor/adhesin protein|(aaiW) transposase	1	Escherichia coli emrE
GCF_003388355.1	LMR3150	6	0	1	(ipaH) hypothetical protein	0
GCF_003856635.1	2000-02-01	6	5	5	(sitD) Iron transporter inner membrane component|(sitC) Iron transporter inner membrane component|(sitB) manganese/iron transport system ATP-binding protein|(sitA) Iron ABC transporter substrate binding component|(aaiQ) -	0
GCF_003885055.1	UMB1221	6	3	1	(hbp) haemoglobin protease	1	Escherichia coli mdfA
GCF_003885095.1	UMB3643	6	4	1	(aaiQ) -	0
GCF_003885995.1	UMB4716	6	4	0		0
GCF_003886325.1	UMB1337	6	4	1	(ipaH) hypothetical prophage protein	1	Escherichia coli emrE
GCF_003886495.1	UMB0931	6	4	0		0
GCF_003886615.1	UMB1335	6	4	1	(ipaH) hypothetical prophage protein	1	Escherichia coli emrE
GCF_003892455.1	UMB1162	6	0	1	(hbp) haemoglobin protease	1	Escherichia coli mdfA
GCF_003892535.1	UMB0527	6	4	0		0
GCF_003892605.1	UMB1160	6	4	2	(flk) flagella biosynthesis regulator|(ECED1_1676) peptidase S6	0
GCF_004100725.1	32_CAASB	6	4	3	(fliY) cystine transporter subunit|(fliA) flagellar biosynthesis sigma factor|(fliZ) flagella biosynthesis protein FliZ	0
GCF_004101155.1	17_fCAUTI	6	3	0		0
GCF_004101275.1	12_fCAUTI	6	3	0		0
GCF_004116855.1	BR14-DEC	6	0	4	(c3610) bifunctional enterobactin receptor/adhesin protein|(aaiQ) -|(aaiQ) -|(aaiQ) -	0
GCF_004118895.1	BR43-DEC	6	4	5	(sat) putative secreted autotransporter toxin sat|(iutA) Aerobactin siderophore receptor IutA/TonB-dependent siderophore receptor|(c3610) bifunctional enterobactin receptor/adhesin protein|(iucD) L-lysine 6-monooxygenase|(sat) Serine protease	0
GCF_004567285.1	URMC_24	6	2	0		1	cpxA
GCF_004567565.1	URMC_49	6	1	0		0
GCF_004568055.1	URMC_179	6	4	0		0
GCF_004568145.1	URMC_17	6	4	1	(YPK_3315) invasin	0
GCF_004568225.1	URMC_20	6	3	1	(YPK_3315) invasin	0
GCF_004568235.1	URMC_193	6	0	1	(YPK_3315) invasin	0
GCF_004568605.1	URMC_121	6	3	0		0
GCF_004568675.1	URMC_168	6	2	0		0
GCF_004568795.1	URMC_143	6	3	4	(fliY) cystine transporter subunit|(fliA) flagellar biosynthesis sigma factor|(fliZ) flagella biosynthesis protein FliZ|(ipaH) hypothetical protein	0
GCF_004569905.1	URMC_137	6	2	1	(YPK_3315) invasin	1	TEM-1
GCF_004790715.1	NUBRI-E	6	3	1	(aaiQ) -	0
GCF_004803975.1	E-7	6	3	0		0
GCF_005508805.1	2009-27	6	5	13	(iucC) Aerobactin siderophore biosynthesis protein|(iucA) IucA protein|(iucD) L-lysine 6-monooxygenase|(iucB) aerobactin synthesis protein IucB|(papA) major pilin subunit PapA|(papX) putative HTH-type transcriptional regulator|(papF) fimbrial adapter PapF|(papE) fimbrial tip protein PapE|(papB) pap operon regulatory protein PapB|(aaiQ) -|(aaiQ) -|(papI) pap operon regulatory protein PapI|(flk) fl…	0
GCF_010092965.1	201609	6	4	4	(ipaH) hypothetical prophage protein|(sitC) iron ABC transporter permease|(sitD) iron ABC transporter permease|(sitB) iron ABC transporter ATP-binding protein	0
GCF_013372345.1	EcPF16	6	3	2	(aaiQ) -|(aaiQ) -	0
GCF_013402855.1	EC2	6	4	1	(eaaC) EaaC	2	Klebsiella pneumoniae KpnE|Klebsiella pneumoniae KpnF
GCF_014522245.1	UPEC_U013	6	5	1	(aaiW) transposase	0
GCF_014930875.1	UTI89	6	0	4	(sitD) SitD protein|(sitC) SitC protein|(sitB) SitB protein|(sitA) Iron ABC transporter substrate binding component	0
GCF_015644765.1	UTI89	6	6	4	(sitD) SitD protein|(sitC) SitC protein|(sitB) SitB protein|(sitA) Iron ABC transporter substrate binding component	0
GCF_000350925.1	ÔªøKTE181	7	6	5	(gtrA) bactoprenol-linked glucose translocase|(YPK_3315) invasin|(YPK_3315) invasin|(YPK_3315) invasin|(ipaH) hypothetical prophage protein	3	mdtC|baeS|baeR
GCF_000408265.1	KTE225	7	6	13	(sitD) iron transport protein	3	mdtC|baeS|baeR
GCF_000459615.1	KOEGE 30 (63a)	7	3	0		0
GCF_000459835.1	KOEGE 70 (185a)	7	4	1	(aaiQ) -	0
GCF_000460275.1	UMEA 3139-1	7	6	1	(ipaH) hypothetical protein	1	marA
GCF_000460795.1	UMEA 3206-1	7	7	0		0
GCF_000460835.1	UMEA 3212-1	7	5	2	(astA) heat-stable enterotoxin 1|(aaiW) transposase	1	Escherichia coli ampC1 beta-lactamase
GCF_000460855.1	UMEA 3215-1	7	5	17	(ipaH) hypothetical prophage protein|(ECED1_1676) peptidase S6	0
GCF_000461555.1	UMEA 3687-1	7	5	7	(aaiW) transposase|(ybtQ) inner membrane ABC-transporter YbtQ|(ybtP) putative inner membrane ABC-transporter YbtP|(ybtS) putative salicylate synthetase|(ybtX) putative cytoplasmic transmembrane protein|(ybtA) Putataive AraC type regulator|(ipaH) hypothetical prophage protein	0
GCF_000461715.1	UMEA 3821-1	7	4	4	(aaiW) transposase|(cdtB) cytolethal distending toxin type IV subunit B|(cdtA) cytolethal distending toxin type IV subunit A|(cdtC) cytolethal distending toxin type IV subunit C	0
GCF_000495075.1	UMEA 3148-1	7	0	1	(gtrA) bactoprenol-linked glucose translocase	0
GCF_000692795.1	UCI 51	7	6	5	(sitD) Iron transporter inner membrane component|(sitC) Iron transporter inner membrane component|(sitB) manganese/iron transport system ATP-binding protein|(sitA) Iron ABC transporter substrate binding component|(ipaH) hypothetical prophage protein	0
GCF_001463195.1	50676002	7	3	1	(ipaH) hypothetical protein	0
GCF_001469815.1	uk_P46212	7	5	19	(sitD) Iron transporter inner membrane component|(sitC) Iron transporter inner membrane component|(sitB) manganese/iron transport system ATP-binding protein|(sitA) Iron ABC transporter substrate binding component|(ybtQ) Inner membrane ABC-transporter|(ybtP) ABC transporter precursor of the inner membrane lipoprotein|(ybtS) Salicylate synthetase|(ybtX) Putative cytoplasmic transmembrane protein|(y…	0
GCF_001561175.1	3019	7	7	2	(iroC) IroC	0
GCF_001881145.1	MVAST0326	7	5	2	(ipaH) hypothetical protein|(flk) flagella biosynthesis regulator	0
GCF_002087555.1	OS_01_020_10	7	0	1	(hbp) haemoglobin protease	1	Escherichia coli emrE
GCF_002507495.1	EC193	7	0	0		0
GCF_002810265.1	1724	7	5	0		3	marA|Escherichia coli emrE|Escherichia coli marR mutant conferring antibiotic resistance
GCF_002951755.1	13TMH22	7	2	4	(aaiR) -|(ibeB) copper/silver efflux system outer membrane protein CusC|(aaiR) -|(aaiQ) -	3	AAC(3)-Iie|oqxA|oqxB
GCF_003627855.1	118UI	7	6	12	(sitD) iron transport protein	0
GCF_003856615.1	2000-04-01	7	7	9	(ybtQ) Inner membrane ABC-transporter|(ybtP) ABC transporter precursor of the inner membrane lipoprotein|(ybtS) Salicylate synthetase|(ybtX) Putative cytoplasmic transmembrane protein|(ybtA) putative AraC type regulator protein|(YPK_3315) invasin|(ipaH) hypothetical prophage protein|(aaiR) -|(aaiQ) -	0
GCF_003886435.1	UMB1195	7	7	7	(cdtB) cytolethal distending toxin type IV subunit B|(cdtA) cytolethal distending toxin type IV subunit A|(cdtC) cytolethal distending toxin type IV subunit C|(sitD) iron transport protein	1	Escherichia coli emrE
GCF_004566965.1	URMC_56	7	2	2	(aaiQ) -|(YPK_3315) invasin	0
GCF_004567075.1	URMC_48	7	2	1	(aaiQ) -	0
GCF_004568155.1	URMC_169	7	3	1	(aaiQ) -	0
GCF_004568345.1	URMC_180	7	3	1	(YPK_3315) invasin	0
GCF_004759025.1	28Eco12	7	5	20	(tia) heat resistant agglutinin 1|(sat) putative secreted autotransporter toxin sat|(iutA) ferric aerobactin receptor precusor IutA|(c3610) bifunctional enterobactin receptor/adhesin protein|(iucD) L-lysine 6-monooxygenase|(sat) Serine protease|(sat) putative secreted autotransporter toxin sat|(iutA) ferric aerobactin receptor precusor IutA|(iucC) aerobactin siderophore biosynthesis protein IucC|…	1	OXA-244
GCF_009908025.1	11	7	0	0		0
GCF_011044355.1	EC28	7	4	0		5	emrK|emrY|mdtA|mdtB
GCF_014522225.1	EC931	7	5	7	(ybtQ) ABC transporter ATP-binding/permease rpotein|(ybtP) ABC transporter ATP-binding/permease rpotein|(ybtS) putative chorismate binding protein|(ybtX) major facilitator superfamily protein|(ybtA) putative AraC type regulator|(ipaH) hypothetical prophage protein|(ipaH) hypothetical protein	1	Escherichia coli emrE
GCF_000351185.1	KTE213	8	8	3	(gtrA) bactoprenol-linked glucose translocase|(ipaH) hypothetical prophage protein|(gtrA) bactoprenol-linked glucose translocase	3	mdtC|baeS|baeR
GCF_000460715.1	UMEA 3199-1	8	5	10	(gtrA) bactoprenol-linked glucose translocase|(fimD) outer membrane usher protein	3	mdtC|baeS|baeR
GCF_000460735.1	UMEA 3200-1	8	3	2	(gtrA) bactoprenol-linked glucose translocase|(espL1) Type III secretion system effector espL1	0
GCF_001561765.1	B150	8	1	1	(YPK_3315) invasin	0
GCF_001881425.1	MVAST0234	8	4	1	(aaiQ) -	1	Escherichia coli mdfA
GCF_002087735.1	OS_02_035_15	8	7	5	(flk) flagella biosynthesis regulator|(sitD) SitD protein|(sitC) SitC protein|(sitB) SitB protein|(sitA) Iron ABC transporter substrate binding component	1	Escherichia coli emrE
GCF_002951675.1	Combat2C1	8	7	1	(YPK_3315) invasin	0
GCF_002952095.1	Combat11I9	8	5	2	(ABZJ_00085) IS4 family transposase ORF 1|(ABZJ_00086) IS4 family transposase ORF 2	15	AAC(3)-IV|AAC(6')-Ib-cr6|AAC(6')-Ib7|aadA|aadA3|APH(4)-Ia|arr-3|catB3|cmlA1|Escherichia coli emrE|floR|OXA-1|qacEdelta1|sul1|sul2
GCF_003020885.1	MS7163	8	8	4	(sitC) SitC protein|(sitD) SitD protein|(sitB) ABC Mn+2/Fe+2 transporter	0
GCF_004564175.1	103	8	5	3	(aaiR) -|(aaiR) -|(YPK_3315) invasin	2	baeS|baeR
GCF_004567675.1	URMC_41	8	5	4	(iroC) IroC|(iroD) IroD|(iroB) IroB	4	APH(3'')-Ib|APH(3')-Ia|APH(6)-Id|sul2
GCF_004568135.1	URMC_170	8	4	0		1	CTX-M-15
GCF_013402895.1	EC1	8	7	9	(aaiR) -|(papB) pap operon regulatory protein PapB|(aaiQ) -|(aaiQ) -|(aaiQ) -|(papI) pap operon regulatory protein PapI|(sitD) iron transport protein	0
GCF_000459795.1	KOEGE 62 (175a)	9	7	9	(gtrA) bactoprenol-linked glucose translocase|(sitD) iron transport protein	0
GCF_000488135.1	UMEA 3323-1	9	6	9	(aaiR) -|(aaiQ) -|(ECVR50_2114) putative inner membrane ABC-transporter|(ybtQ) yersiniabactin-iron ABC transporter permease/ATP-binding protein YbtQ|(ybtX) yersiniabactin-iron transporter permease YbtX|(ybtS) salicylate synthase Irp9|(ybtA) AraC family transcriptional regulator|(aaiW) transposase|(aaiQ) -	3	mdtC|baeS|baeR
GCF_003018355.1	00-3076	9	8	6	(stx2A) Shiga toxin 2 subunit A|(CAA90631) Shiga-like toxin II B subunit|(CAA90631) Shiga-like toxin II B subunit|(cdt-IIIB) cytolethal distending toxin-IIIB|(cdtA) cytolethal distending toxin A|(cdtC) cytolethal distending toxin C	5	baeR|baeS|Klebsiella pneumoniae KpnE|Klebsiella pneumoniae KpnF|mdtC
GCF_004567115.1	URMC_40	9	6	16	(iroC) ABC transporter ATP-binding protein|(iroN) IroN|(pixC) PixC protein|(iroD) IroD protein|(iroB) IroB	0
GCF_013372305.1	EcPF40	9	7	28	(ipaH) hypothetical prophage protein|(ipaH) hypothetical protein|(sat) putative secreted autotransporter toxin sat|(iutA) Ferric aerobactin receptor|(iucC) Aerobactin siderophore biosynthesis protein|(iucA) IucA protein|(iucD) L-lysine 6-monooxygenase|(iucB) aerobactin siderophore biosynthesis protein IucB|(aaiR) -|(papA) major pilin subunit PapA|(papX) MarR family transcriptional regulator|(papB…	4	APH(3'')-Ib|APH(6)-Id|sul2|TEM-1
GCF_002087565.1	OS_02_021_10	11	6	7	(gtrA) bactoprenol-linked glucose translocase|(sitD) iron transport protein	0
