# Supplementary material for: Coliphages of the human urinary microbiota
Source: PLoS One. 2023 Apr 13;18(4):e0283930. doi: 10.1371/journal.pone.0283930 (PMC10101464; doi:10.1371/journal.pone.0283930)
Supplement: S2 Table — (XLSX) [file pone.0283930.s002.xlsx]

## Sheet: S2_Table
S2 Table. PCR primers used to identify induced prophages.
Primer Pair Name	Forward Primer	Reverse Primer	Predicted Amplicon Length (bp)	PCR Positive
527_1	TAACATTGAGCAGGCTGACG	ACCGTCCTCTGCCACATAAG	307
527_2	TCAACCATGCGTTACAGCTC	AACTCCGACAGGTCCACATC	273
527_3	TCAGGTAATCCATCGCCTTC	ATTGTAACGACAGGCCGAAC	327
527_4	TGCTGTGAACCAAGTCGAAC	TTCAGATGCGCGATAACAAC	289
527_5	GCGTTCGCGAGAAGATTAAC	CAAGCTTCAGCTCGTCAGTG	304	+
6653_1	GTCATGCTGTGGCGTCTG	GAGCTGTGTCGCACGTTG	330	+
6653_2	TCATTCAACGCGATGTGG	ACCTGGACGCAAGTCTGC	341
6653_3	AGGCCAGTCAACCAGCAG	AGAATTGAGCGCGTCGTC	318
6721_1	GTCATGCTGTGGCGTCTG	GAGCTGTGTCGCACGTTG	330	+
6721_2	TGAGCCTCACCGCTTACC	AGTCCGTGGCTGATCCTG	341
6721_3	ACCACTCTTCGCCAGACG	GGATGATTGCGGTCCTTG	266
9006_1	GCATACGCTGGCCTTTAAGC	CTGCGATGCATGGGTTGATG	230	+
9006_2	CCCATATCGTTGCGTTGCTG	TCTGGTGATCCATCGGGACT	110
9006_3	AGAGCATCAGGCGATAGTGC	CGCTGCATCAGCATCAGTTC	414
9006_4	GTATCAGGAGGCGAGACAGC	ATCGCAACTGTTCCCGGATT	302
9105_1	GTTATGGTGATTTCCGCGCC	CTTCATGCACGCATACCACG	405
9105_2	CCGAATATCTCGCCAGCACT	TGCGCGAAACCTTTGAACAG	151
9105_3	TTCAGCTTTGTTGCTGTCGC	CGTTCAATGCAGGTATGGCG	209	+
9208_1	GCTTCTGCGCCAAAAGTTGA	CCAAAGCGCGTATAGCCAAC	128
9208_2	CCAGGCAAGGATTGAGTCGT	CGCACTGAATACGCTGAACG	352	+
9208_3	AGCGAGCCGCTCAATACTAC	CTGGTCGCGCGTTTATCTTG	225
9344_1	ACGCCGTTCACCTTCTCAAT	TCTTACCAGCGCGACGATAC	209
9344_2	CTCGGACAACGACAGACACA	ATTTGCGAAACCCAAGGTGC	426
9344_3	TGCAGATCGCGCGTAAATTG	TTTGTAGCAACGCAACCTGC	300
9346_1	TCAAACTTTGCCGTTCGCTG	GCGATCAGTGTGCATTCGAC	344
9346_2	TCACGTCGCTGTTTTTGCAG	CGTTTTTGTCTGCCCTGGTG	380	+
9346_3	GAAACGATGTCGTAACGCCG	ACATCTGTGAGCTGGTGACG	452
9346_4	GGTCAGGTGATGCACGGTAA	GTGGTGCCACTGTATGACGA	192
9930_1	GGGGATATTGCCCGTCTCTG	CGGTCCGGTGTAATGCGATA	221	+
9930_2	GCGGCATAAATGGCAGACAG	TCGGTGGGTGCCTATCAGTA	368	+
9930_3	CATCAGTATGCTGCGTGTGC	CATCGACGTGGTGAAATCGC	256
