# Supplementary material for: Coliphages of the human urinary microbiota
Source: PLoS One. 2023 Apr 13;18(4):e0283930. doi: 10.1371/journal.pone.0283930 (PMC10101464; doi:10.1371/journal.pone.0283930)
Supplement: S3 Table — S3 Strains were either isolated from an individual with an acute urinary tract infection (UTI) or recurrent UTI (rUTI). (XLSX) [file pone.0283930.s003.xlsx]

## Sheet: S3_Table
S3 Table. Urinary E. coli strains tested for susceptibility to T2 and N4. Strains were either isolated from an individual with an acute urinary tract infection (UTI) or recurrent UTI (rUTI).
UMB #	Symptom Status	Serotype	Phylotype	T2	N4
906	UTI	O25:H4	B2	YES	NO
923	UTI	O8:H49	B1	YES	YES
931	UTI	O17/44:H18	D	YES	YES
934	UTI	O11:H16	D	NO	YES
949	UTI	O17/44:H45	D	YES	NO
1012	UTI	O16:H5	B2	YES	YES
1091	UTI	O16:H5	B2	YES	YES
1093	UTI	O17/77:H18	D	YES	YES
1160	UTI	O75:H5	B2	YES	YES
1161	UTI	O25:H4	B2	YES	YES
1162	UTI	O2:H6	B2	YES	NO
1180	UTI	O21:H21	B1	NO	YES
1193	UTI	O4:H5	B2	YES	NO
1195	UTI	O13:H4	B2	YES	YES
1202	UTI	O8:H10	B2	YES	YES
1220	UTI	O6:H31	B2	YES	YES
1221	UTI	O2:H6	B2	YES	YES
1223	UTI	O17/44:H18	D	YES	YES
1225	UTI	H34; No O	D	YES	YES
1228	UTI	O25:H4	B2	NO	YES
1229	UTI	O4:H5	B2	NO	YES
1284	UTI	O25:H4	B2	NO	NO
1285	UTI	O13:H4	B2	NO	YES
1335	UTI	O2:H18	D	NO	YES
1337	UTI	O50/2:H18	D	NO	YES
1346	UTI	O166:H15	D	YES	YES
1347	UTI	O166:H15	D	YES	YES
1348	UTI	O75:H5	B2	YES	NO
1354	UTI	O166:H15	D	NO	YES
1356	UTI	H15; No O	D	YES	YES
1358	UTI	O147:H21	A	NO	YES
1359	UTI	H15; No O	D	YES	YES
1360	UTI	O6:H1	B2	NO	YES
1362	UTI	H7; No O	B1	YES	NO
1526	rUTI	O6:H31	B2	YES	YES
4656	rUTI	O1:H7	B2	NO	YES
5924	rUTI	O75:H5	B2	YES	NO
5978	rUTI	O75:H5	B2	YES	YES
6471	rUTI	O7:H15	D	YES	YES
6653	rUTI	O11:H18	D	YES	YES
6721	rUTI	O11:H18	D	NO	YES
7431	rUTI	O11:H18	D	YES	YES
7534	UTI	Not Sequenced	Not Sequenced	YES	YES
7833	UTI	Not Sequenced	Not Sequenced	YES	YES
7837	UTI	Not Sequenced	Not Sequenced	NO	YES
7843	UTI	Not Sequenced	Not Sequenced	NO	NO
7933	UTI	Not Sequenced	Not Sequenced	YES	YES
7934	UTI	Not Sequenced	Not Sequenced	NO	NO
8032	UTI	Not Sequenced	Not Sequenced	YES	YES
8033	UTI	Not Sequenced	Not Sequenced	NO	NO
8034	UTI	Not Sequenced	Not Sequenced	NO	YES
8036	UTI	Not Sequenced	Not Sequenced	NO	YES
8045	UTI	Not Sequenced	Not Sequenced	YES	YES
8105	UTI	Not Sequenced	Not Sequenced	YES	NO
8140	UTI	Not Sequenced	Not Sequenced	NO	YES
8197	UTI	Not Sequenced	Not Sequenced	NO	NO
8200	UTI	Not Sequenced	Not Sequenced	YES	YES
8201	UTI	Not Sequenced	Not Sequenced	YES	YES
8250	UTI	Not Sequenced	Not Sequenced	YES	YES
8263	UTI	Not Sequenced	Not Sequenced	YES	NO
8288	UTI	Not Sequenced	Not Sequenced	NO	YES
8289	UTI	Not Sequenced	Not Sequenced	YES	YES
8290	UTI	Not Sequenced	Not Sequenced	NO	YES
8292	UTI	Not Sequenced	Not Sequenced	YES	YES
8335	UTI	Not Sequenced	Not Sequenced	NO	NO
8340	UTI	Not Sequenced	Not Sequenced	NO	YES
8355	UTI	Not Sequenced	Not Sequenced	NO	NO
8361	UTI	Not Sequenced	Not Sequenced	YES	YES
8364	UTI	Not Sequenced	Not Sequenced	YES	YES
8366	UTI	Not Sequenced	Not Sequenced	YES	NO
8374	UTI	Not Sequenced	Not Sequenced	NO	NO
8381	UTI	Not Sequenced	Not Sequenced	YES	NO
8416	UTI	Not Sequenced	Not Sequenced	NO	NO
8486	UTI	Not Sequenced	Not Sequenced	YES	NO
8502	UTI	Not Sequenced	Not Sequenced	NO	YES
8530	UTI	Not Sequenced	Not Sequenced	YES	YES
8606	UTI	Not Sequenced	Not Sequenced	YES	NO
8610	UTI	Not Sequenced	Not Sequenced	NO	NO
8611	UTI	Not Sequenced	Not Sequenced	YES	YES
8612	UTI	Not Sequenced	Not Sequenced	NO	NO
8625	UTI	Not Sequenced	Not Sequenced	NO	NO
9033	UTI	Not Sequenced	Not Sequenced	NO	NO
9077	UTI	Not Sequenced	Not Sequenced	YES	YES
9094	UTI	Not Sequenced	Not Sequenced	NO	NO
9101	UTI	Not Sequenced	Not Sequenced	YES	YES
9114	UTI	Not Sequenced	Not Sequenced	YES	NO
9135	UTI	Not Sequenced	Not Sequenced	NO	YES
9136	UTI	Not Sequenced	Not Sequenced	YES	YES
9138	UTI	Not Sequenced	Not Sequenced	YES	YES
9141	UTI	Not Sequenced	Not Sequenced	YES	YES
9200	UTI	Not Sequenced	Not Sequenced	NO	YES
9207	UTI	Not Sequenced	Not Sequenced	NO	NO
9208	UTI	Not Sequenced	Not Sequenced	NO	NO
9249	UTI	Not Sequenced	Not Sequenced	NO	NO
9257	UTI	Not Sequenced	Not Sequenced	NO	YES
9268	UTI	Not Sequenced	Not Sequenced	YES	YES
9288	UTI	Not Sequenced	Not Sequenced	YES	YES
9330	UTI	Not Sequenced	Not Sequenced	YES	YES
9596	UTI	Not Sequenced	Not Sequenced	YES	YES
9598	UTI	Not Sequenced	Not Sequenced	YES	YES
9906	UTI	Not Sequenced	Not Sequenced	YES	YES
9930	UTI	Not Sequenced	Not Sequenced	YES	NO
9973	UTI	Not Sequenced	Not Sequenced	YES	YES
