# Supplementary material for: Coliphages of the human urinary microbiota
Source: PLoS One. 2023 Apr 13;18(4):e0283930. doi: 10.1371/journal.pone.0283930 (PMC10101464; doi:10.1371/journal.pone.0283930)
Supplement: S4 Table — (XLSX) [file pone.0283930.s004.xlsx]

## Sheet: S4_Table
S4 Table. Prophage clusters identified in each urinary E. coli genomes.
Accession	Number of Intact Prophages	Clusters
GCF_004116695.1	2	Cluster 0; Cluster 1259
GCF_004116795.1	2	Cluster 1; Cluster 640
GCF_002952095.1	8	Cluster 2; Cluster 254; Cluster 401; Cluster 486; Cluster 942; Cluster 986; Cluster 1224; Cluster 1358
GCF_004568125.1	2	Cluster 3; Cluster 351
GCF_000460575.1	2	Cluster 4; Cluster 1513
GCF_015139375.1	2	Cluster 5; Cluster 67
GCF_004566905.1	3	Cluster 6; Cluster 450; Cluster 1338
GCF_001463455.1	5	Cluster 7; Cluster 38; Cluster 257; Cluster 1101; Cluster 1370
GCF_003856615.1	7	Cluster 8; Cluster 26; Cluster 224; Cluster 237; Cluster 419; Cluster 556; Cluster 632
GCF_001562635.1	1	Cluster 9
GCF_001555495.1	4	Cluster 10; Cluster 419; Cluster 913; Cluster 1295
GCF_004380555.1	5	Cluster 11; Cluster 560; Cluster 631; Cluster 1295; Cluster 1416
GCF_004380625.1	5	Cluster 11; Cluster 560; Cluster 631; Cluster 1295; Cluster 1416
GCF_003885255.1	4	Cluster 12; Cluster 352; Cluster 523; Cluster 649
GCF_000692375.1	5	Cluster 13; Cluster 199; Cluster 237; Cluster 411; Cluster 598
GCF_000522125.1	5	Cluster 13; Cluster 189; Cluster 199; Cluster 411; Cluster 598
GCF_000522145.1	5	Cluster 13; Cluster 199; Cluster 278; Cluster 396; Cluster 598
GCF_000692455.1	5	Cluster 13; Cluster 199; Cluster 237; Cluster 411; Cluster 598
GCF_900489435.1	1	Cluster 14
GCF_000460915.1	3	Cluster 15; Cluster 662; Cluster 837
GCF_004568435.1	5	Cluster 16; Cluster 419; Cluster 560; Cluster 1002; Cluster 1300
GCF_000814525.1	4	Cluster 17; Cluster 803; Cluster 1090; Cluster 1215
GCF_000351365.1	6	Cluster 18; Cluster 233; Cluster 550; Cluster 885; Cluster 1187; Cluster 1523
GCF_000351065.1	2	Cluster 18; Cluster 684
GCF_002810265.1	7	Cluster 19; Cluster 68; Cluster 655; Cluster 746; Cluster 811; Cluster 1342; Cluster 1377
GCF_001901545.1	5	Cluster 20; Cluster 155; Cluster 504; Cluster 1122; Cluster 1473
GCF_003885035.1	5	Cluster 21; Cluster 99; Cluster 523; Cluster 649; Cluster 1540
GCF_900490445.1	1	Cluster 22
GCF_900489155.1	1	Cluster 22
GCF_001562645.1	2	Cluster 23; Cluster 1465
GCF_001562715.1	2	Cluster 23; Cluster 1465
GCF_001562655.1	2	Cluster 23; Cluster 1465
GCF_003388935.1	4	Cluster 24; Cluster 194; Cluster 654; Cluster 810
GCF_001721525.1	6	Cluster 25; Cluster 220; Cluster 505; Cluster 596; Cluster 1090; Cluster 1203
GCF_009720465.1	4	Cluster 27; Cluster 317; Cluster 432; Cluster 1440
GCF_003892645.1	3	Cluster 28; Cluster 586; Cluster 1090
GCF_002166285.1	3	Cluster 29; Cluster 259; Cluster 1396
GCF_002166275.1	3	Cluster 29; Cluster 259; Cluster 1396
GCF_003856995.1	5	Cluster 30; Cluster 225; Cluster 419; Cluster 926; Cluster 1132
GCF_004116855.1	6	Cluster 31; Cluster 245; Cluster 1024; Cluster 1055; Cluster 1386; Cluster 1532
GCF_002591135.1	6	Cluster 32; Cluster 185; Cluster 496; Cluster 622; Cluster 696; Cluster 846
GCF_002536335.1	2	Cluster 33; Cluster 1405
GCF_003892455.1	6	Cluster 34; Cluster 107; Cluster 600; Cluster 1132; Cluster 1145; Cluster 1239
GCF_003885055.1	6	Cluster 34; Cluster 107; Cluster 600; Cluster 1132; Cluster 1145; Cluster 1239
GCF_007558585.1	4	Cluster 35; Cluster 989; Cluster 1065; Cluster 1177
GCF_004567355.1	3	Cluster 36; Cluster 725; Cluster 1495
GCF_004116595.1	2	Cluster 37; Cluster 370
GCF_004567565.1	6	Cluster 39; Cluster 41; Cluster 800; Cluster 800; Cluster 1377; Cluster 1476
GCF_000408225.1	4	Cluster 40; Cluster 646; Cluster 975; Cluster 1259
GCF_002967885.1	6	Cluster 42; Cluster 102; Cluster 473; Cluster 836; Cluster 1221; Cluster 1479
GCF_002967955.1	6	Cluster 42; Cluster 102; Cluster 473; Cluster 836; Cluster 1221; Cluster 1479
GCF_003892635.1	4	Cluster 43; Cluster 357; Cluster 365; Cluster 615
GCF_005146175.1	2	Cluster 44; Cluster 1490
GCF_009907915.1	2	Cluster 45; Cluster 864
GCF_009907885.1	2	Cluster 45; Cluster 864
GCF_004759025.1	7	Cluster 46; Cluster 78; Cluster 84; Cluster 250; Cluster 386; Cluster 837; Cluster 872
GCF_001638205.1	4	Cluster 47; Cluster 419; Cluster 913; Cluster 1295
GCF_004566405.1	2	Cluster 48; Cluster 993
GCF_003388275.1	3	Cluster 49; Cluster 716; Cluster 1218
GCF_003885995.1	6	Cluster 50; Cluster 583; Cluster 669; Cluster 730; Cluster 1225; Cluster 1488
GCF_004804175.1	5	Cluster 51; Cluster 361; Cluster 738; Cluster 1346; Cluster 1407
GCF_900489585.1	2	Cluster 51; Cluster 1312
GCF_000692735.1	5	Cluster 52; Cluster 420; Cluster 766; Cluster 898; Cluster 1124
GCF_004116875.1	1	Cluster 53
GCF_000352985.1	1	Cluster 54
GCF_002087735.1	8	Cluster 55; Cluster 148; Cluster 178; Cluster 210; Cluster 289; Cluster 335; Cluster 488; Cluster 1496
GCF_000522325.1	5	Cluster 56; Cluster 415; Cluster 416; Cluster 622; Cluster 864
GCF_002217135.1	2	Cluster 57; Cluster 1307
GCF_001696775.1	1	Cluster 58
GCF_001942145.1	2	Cluster 59; Cluster 1259
GCF_004332225.1	2	Cluster 60; Cluster 257
GCF_002416865.1	2	Cluster 61; Cluster 1351
GCF_003666405.1	3	Cluster 62; Cluster 623; Cluster 1216
GCF_013402855.1	6	Cluster 63; Cluster 197; Cluster 413; Cluster 607; Cluster 997; Cluster 1129
GCF_000353165.1	4	Cluster 64; Cluster 621; Cluster 688; Cluster 1080
GCF_000461775.1	6	Cluster 65; Cluster 272; Cluster 335; Cluster 545; Cluster 621; Cluster 1043
GCF_000460475.1	4	Cluster 65; Cluster 404; Cluster 491; Cluster 621
GCF_003020885.1	8	Cluster 65; Cluster 269; Cluster 296; Cluster 298; Cluster 335; Cluster 545; Cluster 624; Cluster 796
GCF_003173315.1	3	Cluster 66; Cluster 227; Cluster 976
GCF_000461255.1	4	Cluster 69; Cluster 247; Cluster 612; Cluster 726
GCF_003892605.1	6	Cluster 70; Cluster 394; Cluster 428; Cluster 945; Cluster 1076; Cluster 1449
GCF_000351085.1	6	Cluster 71; Cluster 294; Cluster 428; Cluster 443; Cluster 1076; Cluster 1372
GCF_000408065.1	5	Cluster 71; Cluster 303; Cluster 428; Cluster 1076; Cluster 1391
GCF_014679325.1	2	Cluster 72; Cluster 460
GCF_002809865.1	4	Cluster 73; Cluster 1129; Cluster 1154; Cluster 1245
GCF_003892555.1	5	Cluster 74; Cluster 588; Cluster 1166; Cluster 1317; Cluster 1477
GCF_004299805.1	4	Cluster 75; Cluster 237; Cluster 598; Cluster 1048
GCF_002916665.1	2	Cluster 76; Cluster 987
GCF_001940375.1	5	Cluster 77; Cluster 419; Cluster 560; Cluster 1300; Cluster 1416
GCF_000460855.1	7	Cluster 79; Cluster 94; Cluster 403; Cluster 871; Cluster 1076; Cluster 1210; Cluster 1528
GCF_003018355.1	9	Cluster 80; Cluster 105; Cluster 217; Cluster 365; Cluster 805; Cluster 1131; Cluster 1202; Cluster 1444; Cluster 1479
GCF_001601655.1	6	Cluster 81; Cluster 419; Cluster 913; Cluster 1354; Cluster 1390; Cluster 1396
GCF_004790715.1	6	Cluster 82; Cluster 419; Cluster 560; Cluster 1295; Cluster 1390; Cluster 1520
GCF_002951755.1	7	Cluster 83; Cluster 408; Cluster 934; Cluster 996; Cluster 1313; Cluster 1331; Cluster 1436
GCF_003886325.1	6	Cluster 85; Cluster 188; Cluster 552; Cluster 705; Cluster 731; Cluster 1060
GCF_902705595.1	4	Cluster 86; Cluster 846; Cluster 906; Cluster 1038
GCF_005508805.1	6	Cluster 86; Cluster 260; Cluster 309; Cluster 622; Cluster 696; Cluster 985
GCF_000461315.1	5	Cluster 87; Cluster 641; Cluster 785; Cluster 944; Cluster 1026
GCF_015139155.1	5	Cluster 88; Cluster 129; Cluster 143; Cluster 358; Cluster 1446
GCF_000692535.1	4	Cluster 89; Cluster 981; Cluster 1030; Cluster 1435
GCF_000461115.1	6	Cluster 90; Cluster 175; Cluster 206; Cluster 490; Cluster 633; Cluster 1516
GCF_004567805.1	4	Cluster 91; Cluster 1246; Cluster 1350; Cluster 1488
GCF_006777085.1	5	Cluster 92; Cluster 171; Cluster 231; Cluster 462; Cluster 1029
GCF_000692575.1	2	Cluster 93; Cluster 999
GCF_004568085.1	2	Cluster 95; Cluster 1435
GCF_000460755.1	4	Cluster 96; Cluster 203; Cluster 378; Cluster 551
GCF_000461075.1	6	Cluster 97; Cluster 288; Cluster 367; Cluster 701; Cluster 710; Cluster 1105
GCF_000350945.1	4	Cluster 98; Cluster 509; Cluster 1031; Cluster 1479
GCF_003892485.1	3	Cluster 99; Cluster 802; Cluster 917
GCF_000460115.1	3	Cluster 100; Cluster 388; Cluster 428
GCF_000351305.1	4	Cluster 101; Cluster 249; Cluster 771; Cluster 1531
GCF_000460435.1	6	Cluster 103; Cluster 573; Cluster 678; Cluster 1070; Cluster 1472; Cluster 1509
GCF_000692395.1	4	Cluster 104; Cluster 122; Cluster 356; Cluster 1128
GCF_004567115.1	9	Cluster 106; Cluster 427; Cluster 574; Cluster 627; Cluster 673; Cluster 777; Cluster 848; Cluster 1042; Cluster 1442
GCF_000488055.1	3	Cluster 108; Cluster 575; Cluster 778
GCF_000461335.1	5	Cluster 109; Cluster 110; Cluster 721; Cluster 1103; Cluster 1207
GCF_011044355.1	7	Cluster 109; Cluster 115; Cluster 280; Cluster 456; Cluster 618; Cluster 760; Cluster 1270
GCF_000352805.1	6	Cluster 110; Cluster 284; Cluster 814; Cluster 1052; Cluster 1207; Cluster 1509
GCF_000460895.1	2	Cluster 111; Cluster 1207
GCF_000459975.1	3	Cluster 111; Cluster 689; Cluster 1207
GCF_000461295.1	3	Cluster 111; Cluster 599; Cluster 1415
GCF_000461735.1	4	Cluster 112; Cluster 301; Cluster 488; Cluster 513
GCF_003885215.1	4	Cluster 113; Cluster 515; Cluster 526; Cluster 1357
GCF_000459795.1	9	Cluster 113; Cluster 274; Cluster 402; Cluster 421; Cluster 434; Cluster 885; Cluster 961; Cluster 1151; Cluster 1523
GCF_013372385.1	5	Cluster 114; Cluster 269; Cluster 343; Cluster 454; Cluster 636
GCF_000459735.1	2	Cluster 116; Cluster 1437
GCF_002087825.1	2	Cluster 117; Cluster 437
GCF_002951715.1	5	Cluster 118; Cluster 465; Cluster 468; Cluster 635; Cluster 1173
GCF_000460835.1	7	Cluster 119; Cluster 219; Cluster 334; Cluster 565; Cluster 1175; Cluster 1402; Cluster 1464
GCF_007844635.1	3	Cluster 120; Cluster 269; Cluster 481
GCF_007844645.1	3	Cluster 120; Cluster 269; Cluster 481
GCF_000460215.1	6	Cluster 120; Cluster 133; Cluster 300; Cluster 448; Cluster 753; Cluster 1164
GCF_000460955.1	6	Cluster 120; Cluster 133; Cluster 213; Cluster 300; Cluster 397; Cluster 1164
GCF_007844685.1	3	Cluster 120; Cluster 269; Cluster 481
GCF_013394575.1	5	Cluster 121; Cluster 133; Cluster 269; Cluster 521; Cluster 679
GCF_000351245.1	2	Cluster 122; Cluster 269
GCF_000353125.1	3	Cluster 122; Cluster 422; Cluster 950
GCF_900128765.1	2	Cluster 122; Cluster 800
GCF_000408285.1	2	Cluster 122; Cluster 269
GCF_007844345.1	3	Cluster 122; Cluster 800; Cluster 1408
GCF_007844355.1	3	Cluster 122; Cluster 800; Cluster 1408
GCF_000459755.1	2	Cluster 123; Cluster 561
GCF_000350965.1	4	Cluster 123; Cluster 276; Cluster 771; Cluster 1531
GCF_002087615.1	5	Cluster 123; Cluster 291; Cluster 329; Cluster 590; Cluster 920
GCF_003886045.1	4	Cluster 123; Cluster 674; Cluster 677; Cluster 789
GCF_003886435.1	7	Cluster 124; Cluster 229; Cluster 318; Cluster 400; Cluster 469; Cluster 538; Cluster 1089
GCF_004380735.1	4	Cluster 125; Cluster 856; Cluster 954; Cluster 1110
GCF_000692795.1	7	Cluster 126; Cluster 215; Cluster 236; Cluster 411; Cluster 419; Cluster 556; Cluster 637
GCF_002810045.1	4	Cluster 127; Cluster 191; Cluster 684; Cluster 956
GCF_007844415.1	4	Cluster 128; Cluster 177; Cluster 799; Cluster 1343
GCF_004566985.1	4	Cluster 129; Cluster 336; Cluster 811; Cluster 1026
GCF_006777045.1	5	Cluster 130; Cluster 162; Cluster 385; Cluster 835; Cluster 1132
GCF_000352905.1	3	Cluster 131; Cluster 741; Cluster 1178
GCF_000461635.1	6	Cluster 132; Cluster 495; Cluster 650; Cluster 762; Cluster 910; Cluster 1488
GCF_000460055.1	3	Cluster 133; Cluster 363; Cluster 1040
GCF_003024355.1	4	Cluster 134; Cluster 644; Cluster 1052; Cluster 1509
GCF_000353005.1	3	Cluster 134; Cluster 1052; Cluster 1207
GCF_000353065.1	4	Cluster 134; Cluster 1207; Cluster 1353; Cluster 1541
GCF_004568555.1	5	Cluster 134; Cluster 741; Cluster 1051; Cluster 1415; Cluster 1536
GCF_000460195.1	4	Cluster 134; Cluster 223; Cluster 601; Cluster 1523
GCF_000460535.1	3	Cluster 135; Cluster 348; Cluster 887
GCF_000461715.1	7	Cluster 136; Cluster 218; Cluster 636; Cluster 641; Cluster 701; Cluster 881; Cluster 927
GCF_000461875.1	4	Cluster 136; Cluster 641; Cluster 881; Cluster 1157
GCF_000459775.1	5	Cluster 136; Cluster 636; Cluster 651; Cluster 720; Cluster 881
GCF_000461095.1	6	Cluster 136; Cluster 367; Cluster 701; Cluster 1105; Cluster 1140; Cluster 1176
GCF_000459695.1	2	Cluster 136; Cluster 881
GCF_000488155.1	5	Cluster 136; Cluster 701; Cluster 765; Cluster 1171; Cluster 1215
GCF_000461575.1	5	Cluster 136; Cluster 468; Cluster 519; Cluster 701; Cluster 1389
GCF_000692515.1	5	Cluster 137; Cluster 381; Cluster 586; Cluster 1090; Cluster 1236
GCF_000460095.1	3	Cluster 138; Cluster 636; Cluster 641
GCF_004568835.1	2	Cluster 139; Cluster 957
GCF_004567615.1	4	Cluster 140; Cluster 811; Cluster 1259; Cluster 1396
GCF_003183885.1	6	Cluster 140; Cluster 358; Cluster 514; Cluster 580; Cluster 722; Cluster 1446
GCF_000408265.1	7	Cluster 141; Cluster 453; Cluster 466; Cluster 485; Cluster 684; Cluster 885; Cluster 1380
GCF_000460015.1	6	Cluster 142; Cluster 149; Cluster 524; Cluster 756; Cluster 775; Cluster 982
GCF_000352965.1	4	Cluster 143; Cluster 336; Cluster 358; Cluster 514
GCF_014522225.1	7	Cluster 144; Cluster 423; Cluster 1086; Cluster 1279; Cluster 1308; Cluster 1382; Cluster 1474
GCF_014930875.1	6	Cluster 145; Cluster 257; Cluster 269; Cluster 335; Cluster 464; Cluster 488
GCF_015644765.1	6	Cluster 145; Cluster 257; Cluster 269; Cluster 335; Cluster 464; Cluster 488
GCF_002024865.1	6	Cluster 145; Cluster 257; Cluster 269; Cluster 335; Cluster 464; Cluster 488
GCF_000459835.1	7	Cluster 145; Cluster 287; Cluster 487; Cluster 1493; Cluster 1508; Cluster 1534; Cluster 1539
GCF_002951675.1	8	Cluster 146; Cluster 212; Cluster 273; Cluster 487; Cluster 561; Cluster 1123; Cluster 1452; Cluster 1493
GCF_002166415.1	4	Cluster 147; Cluster 313; Cluster 1403; Cluster 1493
GCF_002166455.1	6	Cluster 147; Cluster 313; Cluster 502; Cluster 1389; Cluster 1493; Cluster 1526
GCF_000459635.1	5	Cluster 149; Cluster 409; Cluster 756; Cluster 974; Cluster 1012
GCF_000460795.1	7	Cluster 150; Cluster 498; Cluster 552; Cluster 706; Cluster 732; Cluster 774; Cluster 1000
GCF_004568765.1	5	Cluster 151; Cluster 843; Cluster 1005; Cluster 1453; Cluster 1493
GCF_002224025.1	2	Cluster 152; Cluster 1244
GCF_902703225.1	2	Cluster 153; Cluster 707
GCF_000351205.1	5	Cluster 153; Cluster 249; Cluster 837; Cluster 881; Cluster 1256
GCF_000461355.1	4	Cluster 153; Cluster 269; Cluster 823; Cluster 837
GCF_000460815.1	3	Cluster 153; Cluster 314; Cluster 348
GCF_000461275.1	4	Cluster 153; Cluster 249; Cluster 636; Cluster 844
GCF_000460995.1	5	Cluster 153; Cluster 269; Cluster 468; Cluster 770; Cluster 828
GCF_003886495.1	6	Cluster 154; Cluster 359; Cluster 578; Cluster 589; Cluster 885; Cluster 919
GCF_000461375.1	3	Cluster 156; Cluster 429; Cluster 455
GCF_000459875.1	5	Cluster 157; Cluster 421; Cluster 454; Cluster 550; Cluster 1523
GCF_000350925.1	7	Cluster 158; Cluster 192; Cluster 708; Cluster 748; Cluster 769; Cluster 885; Cluster 916
GCF_004116935.1	4	Cluster 159; Cluster 379; Cluster 713; Cluster 1129
GCF_013376575.1	5	Cluster 160; Cluster 477; Cluster 1044; Cluster 1177; Cluster 1355
GCF_000459935.1	4	Cluster 161; Cluster 333; Cluster 742; Cluster 859
GCF_000474825.1	6	Cluster 162; Cluster 170; Cluster 505; Cluster 596; Cluster 1090; Cluster 1458
GCF_000460235.1	5	Cluster 163; Cluster 268; Cluster 535; Cluster 1076; Cluster 1275
GCF_000351285.1	3	Cluster 164; Cluster 234; Cluster 1523
GCF_000460275.1	7	Cluster 165; Cluster 326; Cluster 406; Cluster 417; Cluster 517; Cluster 594; Cluster 933
GCF_001881145.1	7	Cluster 166; Cluster 183; Cluster 309; Cluster 457; Cluster 624; Cluster 915; Cluster 1209
GCF_003856635.1	6	Cluster 167; Cluster 237; Cluster 330; Cluster 411; Cluster 419; Cluster 1520
GCF_000460355.1	2	Cluster 168; Cluster 1455
GCF_000459855.1	3	Cluster 169; Cluster 292; Cluster 1110
GCF_000522165.1	4	Cluster 170; Cluster 471; Cluster 596; Cluster 980
GCF_004567065.1	2	Cluster 171; Cluster 172
GCF_000460375.1	5	Cluster 173; Cluster 611; Cluster 827; Cluster 1148; Cluster 1268
GCF_007844405.1	4	Cluster 174; Cluster 799; Cluster 1133; Cluster 1512
GCF_000692895.1	6	Cluster 176; Cluster 202; Cluster 978; Cluster 1155; Cluster 1227; Cluster 1468
GCF_007844365.1	3	Cluster 177; Cluster 799; Cluster 1133
GCF_004568135.1	8	Cluster 179; Cluster 316; Cluster 534; Cluster 913; Cluster 1191; Cluster 1270; Cluster 1372; Cluster 1416
GCF_000488135.1	9	Cluster 180; Cluster 253; Cluster 282; Cluster 527; Cluster 696; Cluster 782; Cluster 906; Cluster 1158; Cluster 1491
GCF_000492655.1	5	Cluster 181; Cluster 412; Cluster 501; Cluster 1278; Cluster 1467
GCF_001561195.1	4	Cluster 182; Cluster 419; Cluster 445; Cluster 1249
GCF_000408305.1	2	Cluster 184; Cluster 645
GCF_004564175.1	8	Cluster 185; Cluster 416; Cluster 614; Cluster 800; Cluster 864; Cluster 890; Cluster 921; Cluster 1156
GCF_002165995.1	2	Cluster 186; Cluster 536
GCF_002166035.1	2	Cluster 186; Cluster 808
GCF_002165955.1	2	Cluster 186; Cluster 265
GCF_000353045.1	3	Cluster 186; Cluster 499; Cluster 1523
GCF_000408165.1	4	Cluster 187; Cluster 683; Cluster 724; Cluster 1498
GCF_002224705.1	2	Cluster 187; Cluster 724
GCF_004567665.1	1	Cluster 187
GCF_003886615.1	6	Cluster 188; Cluster 375; Cluster 552; Cluster 705; Cluster 731; Cluster 1060
GCF_013372305.1	9	Cluster 190; Cluster 245; Cluster 436; Cluster 831; Cluster 837; Cluster 981; Cluster 1032; Cluster 1055; Cluster 1273
GCF_001652805.1	4	Cluster 190; Cluster 529; Cluster 981; Cluster 1523
GCF_000460615.1	3	Cluster 193; Cluster 735; Cluster 1488
GCF_003885965.1	3	Cluster 195; Cluster 885; Cluster 1031
GCF_002810135.1	2	Cluster 196; Cluster 1173
GCF_001971765.1	3	Cluster 198; Cluster 365; Cluster 1224
GCF_004569915.1	4	Cluster 199; Cluster 419; Cluster 1177; Cluster 1300
GCF_003886655.1	4	Cluster 199; Cluster 237; Cluster 419; Cluster 1107
GCF_004568055.1	6	Cluster 199; Cluster 419; Cluster 587; Cluster 1230; Cluster 1300; Cluster 1335
GCF_000968515.1	6	Cluster 200; Cluster 391; Cluster 405; Cluster 576; Cluster 1063; Cluster 1311
GCF_000461795.1	4	Cluster 201; Cluster 1192; Cluster 1289; Cluster 1367
GCF_002087575.1	3	Cluster 204; Cluster 269; Cluster 674
GCF_000461655.1	5	Cluster 205; Cluster 616; Cluster 837; Cluster 847; Cluster 896
GCF_000460695.1	5	Cluster 207; Cluster 374; Cluster 946; Cluster 991; Cluster 1421
GCF_000460775.1	6	Cluster 208; Cluster 257; Cluster 321; Cluster 621; Cluster 897; Cluster 930
GCF_000507685.1	4	Cluster 209; Cluster 641; Cluster 697; Cluster 1093
GCF_000460455.1	3	Cluster 211; Cluster 405; Cluster 643
GCF_002944935.1	6	Cluster 214; Cluster 327; Cluster 341; Cluster 366; Cluster 731; Cluster 1523
GCF_001562345.1	4	Cluster 216; Cluster 419; Cluster 560; Cluster 1329
GCF_000460875.1	2	Cluster 221; Cluster 837
GCF_013372425.1	3	Cluster 221; Cluster 269; Cluster 1306
GCF_003892475.1	3	Cluster 221; Cluster 747; Cluster 1363
GCF_902703265.1	5	Cluster 222; Cluster 694; Cluster 788; Cluster 836; Cluster 1026
GCF_001469815.1	7	Cluster 224; Cluster 237; Cluster 330; Cluster 418; Cluster 419; Cluster 781; Cluster 1520
GCF_003886345.1	1	Cluster 226
GCF_003892595.1	2	Cluster 226; Cluster 374
GCF_002216955.1	4	Cluster 228; Cluster 684; Cluster 888; Cluster 1400
GCF_000353085.1	5	Cluster 229; Cluster 318; Cluster 340; Cluster 538; Cluster 1089
GCF_000408085.1	6	Cluster 230; Cluster 246; Cluster 712; Cluster 947; Cluster 1523; Cluster 1533
GCF_004118895.1	6	Cluster 232; Cluster 362; Cluster 419; Cluster 472; Cluster 972; Cluster 1494
GCF_002087565.1	11	Cluster 233; Cluster 402; Cluster 407; Cluster 421; Cluster 798; Cluster 885; Cluster 1401; Cluster 1409; Cluster 1484; Cluster 1485; Cluster 1523
GCF_000408185.1	5	Cluster 233; Cluster 421; Cluster 798; Cluster 885; Cluster 1431
GCF_002538875.1	2	Cluster 235; Cluster 813
GCF_004135165.1	5	Cluster 237; Cluster 305; Cluster 419; Cluster 781; Cluster 1523
GCF_004193755.1	4	Cluster 237; Cluster 305; Cluster 419; Cluster 781
GCF_002588125.1	3	Cluster 237; Cluster 411; Cluster 1460
GCF_000692675.1	5	Cluster 237; Cluster 411; Cluster 419; Cluster 886; Cluster 1018
GCF_004135915.1	5	Cluster 237; Cluster 305; Cluster 419; Cluster 781; Cluster 1523
GCF_000692495.1	4	Cluster 237; Cluster 411; Cluster 631; Cluster 1523
GCF_000692695.1	6	Cluster 237; Cluster 275; Cluster 411; Cluster 419; Cluster 1048; Cluster 1426
GCF_001647395.1	3	Cluster 237; Cluster 419; Cluster 1395
GCF_004141955.1	5	Cluster 237; Cluster 305; Cluster 419; Cluster 781; Cluster 1523
GCF_000461055.1	4	Cluster 238; Cluster 353; Cluster 878; Cluster 1164
GCF_001561045.1	4	Cluster 239; Cluster 419; Cluster 690; Cluster 855
GCF_001182805.1	4	Cluster 239; Cluster 419; Cluster 690; Cluster 855
GCF_000461615.1	4	Cluster 240; Cluster 444; Cluster 451; Cluster 681
GCF_001555635.1	5	Cluster 241; Cluster 419; Cluster 482; Cluster 560; Cluster 1295
GCF_000460635.1	6	Cluster 242; Cluster 939; Cluster 1100; Cluster 1387; Cluster 1410; Cluster 1487
GCF_000460075.1	6	Cluster 243; Cluster 337; Cluster 399; Cluster 825; Cluster 1377; Cluster 1511
GCF_000692595.1	3	Cluster 244; Cluster 271; Cluster 419
GCF_000692555.1	5	Cluster 245; Cluster 994; Cluster 1055; Cluster 1213; Cluster 1215
GCF_000461155.1	6	Cluster 245; Cluster 257; Cluster 345; Cluster 488; Cluster 1514; Cluster 1537
GCF_003885125.1	3	Cluster 248; Cluster 885; Cluster 1031
GCF_002087785.1	5	Cluster 250; Cluster 892; Cluster 1057; Cluster 1271; Cluster 1519
GCF_000488095.1	4	Cluster 251; Cluster 269; Cluster 561; Cluster 1493
GCF_000461495.1	5	Cluster 252; Cluster 621; Cluster 657; Cluster 688; Cluster 1134
GCF_001881465.1	5	Cluster 255; Cluster 335; Cluster 410; Cluster 806; Cluster 1396
GCF_003886455.1	2	Cluster 256; Cluster 937
GCF_001881165.1	5	Cluster 257; Cluster 371; Cluster 626; Cluster 691; Cluster 1528
GCF_001881155.1	4	Cluster 257; Cluster 467; Cluster 626; Cluster 691
GCF_004327815.1	2	Cluster 257; Cluster 691
GCF_002517085.1	4	Cluster 257; Cluster 430; Cluster 488; Cluster 943
GCF_003885245.1	5	Cluster 257; Cluster 269; Cluster 457; Cluster 885; Cluster 1288
GCF_001881435.1	4	Cluster 257; Cluster 266; Cluster 440; Cluster 1009
GCF_003886515.1	5	Cluster 257; Cluster 269; Cluster 335; Cluster 691; Cluster 902
GCF_002522565.1	3	Cluster 257; Cluster 691; Cluster 1300
GCF_000461455.1	4	Cluster 257; Cluster 296; Cluster 621; Cluster 861
GCF_000734955.1	2	Cluster 257; Cluster 1198
GCF_001881205.1	4	Cluster 257; Cluster 488; Cluster 1091; Cluster 1523
GCF_003885145.1	4	Cluster 257; Cluster 269; Cluster 335; Cluster 1073
GCF_001881125.1	3	Cluster 257; Cluster 555; Cluster 691
GCF_004100935.1	3	Cluster 257; Cluster 691; Cluster 1213
GCF_002810185.1	1	Cluster 257
GCF_014522245.1	6	Cluster 258; Cluster 506; Cluster 636; Cluster 698; Cluster 789; Cluster 1081
GCF_002967875.1	4	Cluster 260; Cluster 581; Cluster 654; Cluster 906
GCF_000459895.1	4	Cluster 260; Cluster 696; Cluster 854; Cluster 1491
GCF_002407285.1	3	Cluster 260; Cluster 654; Cluster 906
GCF_005508815.1	3	Cluster 260; Cluster 696; Cluster 771
GCF_002407365.1	3	Cluster 260; Cluster 654; Cluster 906
GCF_000351225.1	4	Cluster 261; Cluster 312; Cluster 493; Cluster 820
GCF_007844735.1	2	Cluster 262; Cluster 1425
GCF_001561175.1	7	Cluster 263; Cluster 307; Cluster 419; Cluster 605; Cluster 606; Cluster 629; Cluster 1025
GCF_002087535.1	5	Cluster 264; Cluster 335; Cluster 795; Cluster 1144; Cluster 1183
GCF_004567175.1	2	Cluster 267; Cluster 1330
GCF_000461035.1	1	Cluster 269
GCF_000461835.1	3	Cluster 269; Cluster 731; Cluster 1509
GCF_000460415.1	3	Cluster 269; Cluster 435; Cluster 931
GCF_000460175.1	3	Cluster 269; Cluster 561; Cluster 1534
GCF_000353025.1	5	Cluster 269; Cluster 431; Cluster 557; Cluster 636; Cluster 837
GCF_000460655.1	3	Cluster 269; Cluster 876; Cluster 1061
GCF_003885295.1	1	Cluster 269
GCF_000463605.1	4	Cluster 269; Cluster 666; Cluster 837; Cluster 847
GCF_000459615.1	7	Cluster 269; Cluster 561; Cluster 585; Cluster 649; Cluster 1433; Cluster 1493; Cluster 1534
GCF_004100845.1	1	Cluster 269
GCF_000353105.1	3	Cluster 269; Cluster 837; Cluster 1351
GCF_000461435.1	5	Cluster 269; Cluster 470; Cluster 561; Cluster 1493; Cluster 1526
GCF_000408125.1	2	Cluster 269; Cluster 676
GCF_000351045.1	2	Cluster 269; Cluster 834
GCF_001693315.1	6	Cluster 269; Cluster 347; Cluster 431; Cluster 636; Cluster 702; Cluster 1496
GCF_003886385.1	4	Cluster 269; Cluster 439; Cluster 1493; Cluster 1534
GCF_000633655.1	3	Cluster 269; Cluster 290; Cluster 1061
GCF_015139735.1	5	Cluster 270; Cluster 275; Cluster 390; Cluster 419; Cluster 1174
GCF_002087775.1	2	Cluster 276; Cluster 702
GCF_004100535.1	4	Cluster 277; Cluster 532; Cluster 954; Cluster 1316
GCF_002087455.1	4	Cluster 278; Cluster 396; Cluster 419; Cluster 1261
GCF_004568675.1	6	Cluster 279; Cluster 419; Cluster 954; Cluster 1372; Cluster 1430; Cluster 1486
GCF_002416875.1	5	Cluster 279; Cluster 419; Cluster 913; Cluster 966; Cluster 1300
GCF_004567255.1	5	Cluster 279; Cluster 631; Cluster 728; Cluster 1335; Cluster 1372
GCF_902703325.1	3	Cluster 279; Cluster 419; Cluster 1285
GCF_004567225.1	5	Cluster 279; Cluster 419; Cluster 728; Cluster 1335; Cluster 1372
GCF_004569175.1	5	Cluster 279; Cluster 419; Cluster 560; Cluster 792; Cluster 1416
GCF_002885875.1	2	Cluster 279; Cluster 1270
GCF_003627855.1	7	Cluster 281; Cluster 324; Cluster 325; Cluster 402; Cluster 883; Cluster 885; Cluster 1092
GCF_001402805.1	1	Cluster 283
GCF_000351025.1	6	Cluster 285; Cluster 708; Cluster 894; Cluster 932; Cluster 1326; Cluster 1462
GCF_002166755.1	3	Cluster 286; Cluster 999; Cluster 1396
GCF_000461555.1	7	Cluster 293; Cluster 641; Cluster 699; Cluster 701; Cluster 881; Cluster 943; Cluster 1164
GCF_004567675.1	8	Cluster 295; Cluster 564; Cluster 579; Cluster 718; Cluster 791; Cluster 1122; Cluster 1275; Cluster 1396
GCF_004569775.1	5	Cluster 297; Cluster 419; Cluster 913; Cluster 1300; Cluster 1335
GCF_002087465.1	5	Cluster 299; Cluster 322; Cluster 419; Cluster 781; Cluster 1064
GCF_000692615.1	3	Cluster 299; Cluster 411; Cluster 419
GCF_002166505.1	4	Cluster 302; Cluster 389; Cluster 759; Cluster 1499
GCF_002588135.1	4	Cluster 304; Cluster 494; Cluster 1200; Cluster 1323
GCF_002545805.1	2	Cluster 306; Cluster 804
GCF_004567055.1	5	Cluster 308; Cluster 819; Cluster 993; Cluster 1388; Cluster 1522
GCF_000352925.1	4	Cluster 310; Cluster 986; Cluster 1026; Cluster 1274
GCF_000351265.1	4	Cluster 311; Cluster 1052; Cluster 1141; Cluster 1207
GCF_000351185.1	8	Cluster 315; Cluster 483; Cluster 559; Cluster 592; Cluster 613; Cluster 866; Cluster 1069; Cluster 1154
GCF_011769865.1	4	Cluster 317; Cluster 432; Cluster 874; Cluster 1281
GCF_003385375.1	4	Cluster 317; Cluster 630; Cluster 882; Cluster 1185
GCF_015843075.1	2	Cluster 317; Cluster 1281
GCF_003183875.1	1	Cluster 319
GCF_000461475.1	2	Cluster 320; Cluster 1088
GCF_003028795.1	2	Cluster 323; Cluster 539
GCF_000408105.1	3	Cluster 328; Cluster 1028; Cluster 1117
GCF_000459995.1	4	Cluster 331; Cluster 593; Cluster 724; Cluster 1524
GCF_000692875.1	3	Cluster 331; Cluster 707; Cluster 1012
GCF_000460395.1	3	Cluster 332; Cluster 859; Cluster 1191
GCF_000461595.1	2	Cluster 335; Cluster 349
GCF_004568685.1	4	Cluster 336; Cluster 508; Cluster 1259; Cluster 1446
GCF_001637965.1	3	Cluster 338; Cluster 339; Cluster 419
GCF_000461015.1	6	Cluster 342; Cluster 380; Cluster 567; Cluster 990; Cluster 1120; Cluster 1383
GCF_000460495.1	3	Cluster 343; Cluster 398; Cluster 714
GCF_000351385.1	5	Cluster 343; Cluster 414; Cluster 724; Cluster 790; Cluster 1498
GCF_004567315.1	2	Cluster 343; Cluster 1372
GCF_000351405.1	4	Cluster 343; Cluster 724; Cluster 1496; Cluster 1498
GCF_000460515.1	3	Cluster 344; Cluster 449; Cluster 1524
GCF_000461175.1	3	Cluster 345; Cluster 1292; Cluster 1298
GCF_004569685.1	3	Cluster 346; Cluster 419; Cluster 1300
GCF_000353145.1	4	Cluster 350; Cluster 584; Cluster 966; Cluster 1197
GCF_002087815.1	2	Cluster 354; Cluster 879
GCF_002087695.1	2	Cluster 354; Cluster 879
GCF_002087635.1	3	Cluster 354; Cluster 879; Cluster 1488
GCF_002407295.1	6	Cluster 355; Cluster 447; Cluster 884; Cluster 913; Cluster 1349; Cluster 1439
GCF_004569765.1	5	Cluster 355; Cluster 692; Cluster 1204; Cluster 1270; Cluster 1300
GCF_000460315.1	3	Cluster 358; Cluster 514; Cluster 580
GCF_002588385.1	2	Cluster 360; Cluster 1281
GCF_003886115.1	3	Cluster 364; Cluster 1247; Cluster 1254
GCF_002166375.1	2	Cluster 365; Cluster 1152
GCF_000351145.1	4	Cluster 365; Cluster 615; Cluster 661; Cluster 851
GCF_003886635.1	2	Cluster 366; Cluster 1013
GCF_000461855.1	2	Cluster 368; Cluster 1104
GCF_004100705.1	3	Cluster 369; Cluster 794; Cluster 924
GCF_001865915.1	2	Cluster 372; Cluster 910
GCF_000351005.1	2	Cluster 372; Cluster 377
GCF_000460155.1	4	Cluster 373; Cluster 858; Cluster 1237; Cluster 1396
GCF_007833875.1	4	Cluster 374; Cluster 652; Cluster 1027; Cluster 1078
GCF_003886675.1	3	Cluster 374; Cluster 1232; Cluster 1440
GCF_004569045.1	4	Cluster 375; Cluster 1204; Cluster 1233; Cluster 1523
GCF_003886735.1	2	Cluster 376; Cluster 1038
GCF_004116895.1	4	Cluster 379; Cluster 680; Cluster 713; Cluster 1377
GCF_004100825.1	1	Cluster 382
GCF_007844465.1	3	Cluster 383; Cluster 807; Cluster 1377
GCF_007844425.1	3	Cluster 383; Cluster 807; Cluster 1377
GCF_002216905.1	3	Cluster 384; Cluster 1320; Cluster 1432
GCF_002087555.1	7	Cluster 385; Cluster 421; Cluster 751; Cluster 797; Cluster 835; Cluster 1324; Cluster 1497
GCF_000460335.1	5	Cluster 387; Cluster 695; Cluster 1366; Cluster 1381; Cluster 1424
GCF_002166465.1	3	Cluster 389; Cluster 759; Cluster 1499
GCF_000460735.1	8	Cluster 392; Cluster 779; Cluster 849; Cluster 885; Cluster 903; Cluster 962; Cluster 988; Cluster 1195
GCF_000461395.1	6	Cluster 393; Cluster 510; Cluster 663; Cluster 868; Cluster 900; Cluster 923
GCF_004566385.1	3	Cluster 395; Cluster 1390; Cluster 1523
GCF_000692715.1	4	Cluster 396; Cluster 631; Cluster 1002; Cluster 1435
GCF_007844695.1	5	Cluster 402; Cluster 707; Cluster 729; Cluster 769; Cluster 1265
GCF_013402895.1	8	Cluster 402; Cluster 453; Cluster 466; Cluster 684; Cluster 821; Cluster 885; Cluster 1048; Cluster 1193
GCF_004567605.1	4	Cluster 405; Cluster 885; Cluster 1112; Cluster 1138
GCF_003892355.1	4	Cluster 411; Cluster 419; Cluster 1289; Cluster 1295
GCF_003886535.1	3	Cluster 411; Cluster 1130; Cluster 1270
GCF_001640205.1	5	Cluster 411; Cluster 419; Cluster 1295; Cluster 1414; Cluster 1504
GCF_001637885.1	5	Cluster 411; Cluster 617; Cluster 703; Cluster 822; Cluster 1270
GCF_003886695.1	5	Cluster 411; Cluster 419; Cluster 703; Cluster 1130; Cluster 1469
GCF_013372325.1	5	Cluster 411; Cluster 419; Cluster 781; Cluster 1300; Cluster 1523
GCF_902703255.1	4	Cluster 416; Cluster 577; Cluster 800; Cluster 1337
GCF_902703285.1	3	Cluster 418; Cluster 419; Cluster 1289
GCF_001638065.1	4	Cluster 418; Cluster 419; Cluster 1085; Cluster 1295
GCF_002224745.1	5	Cluster 418; Cluster 1300; Cluster 1390; Cluster 1393; Cluster 1397
GCF_002224795.1	5	Cluster 418; Cluster 419; Cluster 863; Cluster 1136; Cluster 1295
GCF_004568425.1	4	Cluster 418; Cluster 419; Cluster 1047; Cluster 1435
GCF_003668735.1	5	Cluster 418; Cluster 419; Cluster 1048; Cluster 1136; Cluster 1300
GCF_004568145.1	6	Cluster 419; Cluster 582; Cluster 913; Cluster 1135; Cluster 1289; Cluster 1300
GCF_002416785.1	5	Cluster 419; Cluster 560; Cluster 1300; Cluster 1416; Cluster 1470
GCF_004568795.1	6	Cluster 419; Cluster 546; Cluster 1191; Cluster 1232; Cluster 1430; Cluster 1435
GCF_004101065.1	2	Cluster 419; Cluster 913
GCF_004568605.1	6	Cluster 419; Cluster 560; Cluster 587; Cluster 1300; Cluster 1404; Cluster 1416
GCF_004568495.1	4	Cluster 419; Cluster 913; Cluster 1335; Cluster 1372
GCF_001561015.1	4	Cluster 419; Cluster 913; Cluster 1289; Cluster 1391
GCF_006297215.1	1	Cluster 419
GCF_001638045.1	4	Cluster 419; Cluster 560; Cluster 1289; Cluster 1295
GCF_004100725.1	6	Cluster 419; Cluster 913; Cluster 958; Cluster 1184; Cluster 1329; Cluster 1416
GCF_004567975.1	3	Cluster 419; Cluster 911; Cluster 1300
GCF_004569645.1	2	Cluster 419; Cluster 1300
GCF_006517505.1	3	Cluster 419; Cluster 560; Cluster 1334
GCF_004567715.1	3	Cluster 419; Cluster 889; Cluster 1372
GCF_004153125.1	2	Cluster 419; Cluster 728
GCF_002528925.1	4	Cluster 419; Cluster 863; Cluster 913; Cluster 1334
GCF_001605825.1	5	Cluster 419; Cluster 560; Cluster 1295; Cluster 1426; Cluster 1447
GCF_004566965.1	7	Cluster 419; Cluster 913; Cluster 1289; Cluster 1296; Cluster 1300; Cluster 1416; Cluster 1523
GCF_004569015.1	5	Cluster 419; Cluster 728; Cluster 913; Cluster 1372; Cluster 1416
GCF_001647345.1	4	Cluster 419; Cluster 560; Cluster 1295; Cluster 1335
GCF_001637905.1	5	Cluster 419; Cluster 913; Cluster 1295; Cluster 1414; Cluster 1504
GCF_001647335.1	5	Cluster 419; Cluster 605; Cluster 606; Cluster 629; Cluster 1025
GCF_004100635.1	3	Cluster 419; Cluster 913; Cluster 1295
GCF_004567895.1	4	Cluster 419; Cluster 560; Cluster 1105; Cluster 1300
GCF_004101165.1	4	Cluster 419; Cluster 560; Cluster 1329; Cluster 1426
GCF_002510165.1	5	Cluster 419; Cluster 913; Cluster 1003; Cluster 1307; Cluster 1451
GCF_002507495.1	7	Cluster 419; Cluster 560; Cluster 659; Cluster 1135; Cluster 1300; Cluster 1416; Cluster 1426
GCF_003388355.1	6	Cluster 419; Cluster 546; Cluster 560; Cluster 566; Cluster 1232; Cluster 1416
GCF_004101175.1	4	Cluster 419; Cluster 560; Cluster 1340; Cluster 1416
GCF_001661055.1	4	Cluster 419; Cluster 773; Cluster 1300; Cluster 1416
GCF_001561215.1	3	Cluster 419; Cluster 913; Cluster 1295
GCF_004101145.1	4	Cluster 419; Cluster 637; Cluster 913; Cluster 1300
GCF_004567725.1	3	Cluster 419; Cluster 909; Cluster 1300
GCF_001561765.1	8	Cluster 419; Cluster 500; Cluster 547; Cluster 913; Cluster 1295; Cluster 1414; Cluster 1416; Cluster 1504
GCF_001561095.1	5	Cluster 419; Cluster 560; Cluster 1295; Cluster 1335; Cluster 1414
GCF_001638055.1	4	Cluster 419; Cluster 690; Cluster 855; Cluster 893
GCF_004567585.1	3	Cluster 419; Cluster 1319; Cluster 1372
GCF_004569905.1	6	Cluster 419; Cluster 913; Cluster 1136; Cluster 1300; Cluster 1335; Cluster 1521
GCF_004101115.1	4	Cluster 419; Cluster 913; Cluster 1289; Cluster 1295
GCF_004568935.1	4	Cluster 419; Cluster 582; Cluster 913; Cluster 1300
GCF_004803975.1	6	Cluster 419; Cluster 591; Cluster 913; Cluster 1375; Cluster 1416; Cluster 1435
GCF_001647405.1	4	Cluster 419; Cluster 507; Cluster 690; Cluster 855
GCF_902703315.1	1	Cluster 419
GCF_004101045.1	5	Cluster 419; Cluster 653; Cluster 913; Cluster 1295; Cluster 1416
GCF_004101275.1	6	Cluster 419; Cluster 610; Cluster 1289; Cluster 1329; Cluster 1347; Cluster 1535
GCF_000982875.1	5	Cluster 419; Cluster 419; Cluster 703; Cluster 913; Cluster 1226
GCF_001638025.1	3	Cluster 419; Cluster 1025; Cluster 1396
GCF_902703375.1	3	Cluster 419; Cluster 728; Cluster 1285
GCF_001029415.1	5	Cluster 419; Cluster 560; Cluster 1295; Cluster 1390; Cluster 1479
GCF_004570025.1	5	Cluster 419; Cluster 560; Cluster 1222; Cluster 1300; Cluster 1416
GCF_004569835.1	3	Cluster 419; Cluster 1135; Cluster 1300
GCF_004568155.1	7	Cluster 419; Cluster 560; Cluster 1294; Cluster 1300; Cluster 1390; Cluster 1416; Cluster 1520
GCF_001638165.1	4	Cluster 419; Cluster 773; Cluster 1340; Cluster 1454
GCF_001647315.1	4	Cluster 419; Cluster 560; Cluster 973; Cluster 1295
GCF_004100875.1	3	Cluster 419; Cluster 703; Cluster 1426
GCF_002463555.1	6	Cluster 419; Cluster 558; Cluster 913; Cluster 1300; Cluster 1416; Cluster 1470
GCF_902703295.1	1	Cluster 419
GCF_004568345.1	7	Cluster 419; Cluster 547; Cluster 560; Cluster 1136; Cluster 1300; Cluster 1325; Cluster 1335
GCF_004100965.1	2	Cluster 419; Cluster 913
GCF_001637945.1	3	Cluster 419; Cluster 913; Cluster 1022
GCF_001561035.1	6	Cluster 419; Cluster 516; Cluster 1022; Cluster 1054; Cluster 1082; Cluster 1220
GCF_004568365.1	5	Cluster 419; Cluster 556; Cluster 913; Cluster 1300; Cluster 1335
GCF_001561115.1	4	Cluster 419; Cluster 560; Cluster 1295; Cluster 1335
GCF_001561025.1	3	Cluster 419; Cluster 1390; Cluster 1391
GCF_001647325.1	4	Cluster 419; Cluster 913; Cluster 1295; Cluster 1414
GCF_004804085.1	5	Cluster 419; Cluster 1232; Cluster 1295; Cluster 1333; Cluster 1475
GCF_004567265.1	4	Cluster 419; Cluster 869; Cluster 1300; Cluster 1523
GCF_004566895.1	4	Cluster 419; Cluster 1283; Cluster 1300; Cluster 1523
GCF_001561205.1	3	Cluster 419; Cluster 703; Cluster 744
GCF_004101205.1	4	Cluster 419; Cluster 560; Cluster 1340; Cluster 1416
GCF_004569135.1	2	Cluster 419; Cluster 1300
GCF_013372405.1	3	Cluster 419; Cluster 1308; Cluster 1523
GCF_004568225.1	6	Cluster 419; Cluster 913; Cluster 1002; Cluster 1136; Cluster 1300; Cluster 1416
GCF_001638125.1	3	Cluster 419; Cluster 913; Cluster 1295
GCF_004101155.1	6	Cluster 419; Cluster 560; Cluster 1008; Cluster 1328; Cluster 1416; Cluster 1470
GCF_001637845.1	4	Cluster 419; Cluster 553; Cluster 1022; Cluster 1414
GCF_000461415.1	5	Cluster 424; Cluster 510; Cluster 620; Cluster 842; Cluster 868
GCF_000459955.1	3	Cluster 425; Cluster 478; Cluster 812
GCF_010092965.1	6	Cluster 426; Cluster 656; Cluster 834; Cluster 838; Cluster 1026; Cluster 1196
GCF_003886275.1	5	Cluster 428; Cluster 530; Cluster 959; Cluster 1076; Cluster 1449
GCF_008033545.1	5	Cluster 433; Cluster 717; Cluster 895; Cluster 1017; Cluster 1374
GCF_004568855.1	5	Cluster 438; Cluster 541; Cluster 1031; Cluster 1386; Cluster 1435
GCF_007844805.1	4	Cluster 439; Cluster 1162; Cluster 1493; Cluster 1534
GCF_002166235.1	3	Cluster 439; Cluster 1493; Cluster 1526
GCF_002166135.1	2	Cluster 439; Cluster 1534
GCF_007844775.1	3	Cluster 439; Cluster 1493; Cluster 1535
GCF_002166115.1	2	Cluster 439; Cluster 1534
GCF_002166185.1	2	Cluster 439; Cluster 1493
GCF_002166075.1	2	Cluster 439; Cluster 1534
GCF_002166175.1	3	Cluster 439; Cluster 1493; Cluster 1534
GCF_000387845.1	3	Cluster 441; Cluster 899; Cluster 1109
GCF_000461135.1	4	Cluster 442; Cluster 749; Cluster 1461; Cluster 1471
GCF_000503275.1	2	Cluster 446; Cluster 1068
GCF_000692855.1	2	Cluster 452; Cluster 1109
GCF_000692835.1	3	Cluster 452; Cluster 1109; Cluster 1276
GCF_002900305.1	5	Cluster 458; Cluster 561; Cluster 637; Cluster 1493; Cluster 1526
GCF_004404145.1	4	Cluster 458; Cluster 561; Cluster 1147; Cluster 1538
GCF_002510175.1	3	Cluster 459; Cluster 1105; Cluster 1255
GCF_002522575.1	4	Cluster 461; Cluster 949; Cluster 1377; Cluster 1396
GCF_007844715.1	5	Cluster 463; Cluster 707; Cluster 729; Cluster 769; Cluster 885
GCF_000692775.1	3	Cluster 463; Cluster 885; Cluster 1520
GCF_002166625.1	4	Cluster 464; Cluster 1074; Cluster 1286; Cluster 1304
GCF_004567815.1	2	Cluster 474; Cluster 1523
GCF_004804115.1	1	Cluster 475
GCF_004568395.1	2	Cluster 476; Cluster 1045
GCF_004153135.1	1	Cluster 476
GCF_004135775.1	3	Cluster 479; Cluster 1122; Cluster 1177
GCF_002416625.1	4	Cluster 480; Cluster 660; Cluster 935; Cluster 1499
GCF_000408145.1	5	Cluster 484; Cluster 544; Cluster 603; Cluster 826; Cluster 1049
GCF_003885875.1	3	Cluster 488; Cluster 706; Cluster 1411
GCF_002217145.1	5	Cluster 489; Cluster 704; Cluster 880; Cluster 1291; Cluster 1327
GCF_000408245.1	5	Cluster 492; Cluster 784; Cluster 786; Cluster 1121; Cluster 1379
GCF_004568295.1	1	Cluster 493
GCF_003886445.1	5	Cluster 493; Cluster 993; Cluster 1099; Cluster 1427; Cluster 1517
GCF_000460595.1	3	Cluster 497; Cluster 572; Cluster 929
GCF_003886565.1	1	Cluster 503
GCF_000461675.1	4	Cluster 511; Cluster 757; Cluster 983; Cluster 1377
GCF_000460255.1	3	Cluster 512; Cluster 905; Cluster 980
GCF_003173295.1	4	Cluster 514; Cluster 722; Cluster 949; Cluster 1469
GCF_003962885.1	3	Cluster 518; Cluster 734; Cluster 1161
GCF_002887715.1	4	Cluster 520; Cluster 561; Cluster 637; Cluster 1493
GCF_003885305.1	4	Cluster 522; Cluster 526; Cluster 783; Cluster 1361
GCF_000459555.1	1	Cluster 525
GCF_003892435.1	5	Cluster 526; Cluster 772; Cluster 865; Cluster 885; Cluster 1384
GCF_004100975.1	1	Cluster 528
GCF_004567935.1	4	Cluster 531; Cluster 870; Cluster 1108; Cluster 1173
GCF_004569965.1	3	Cluster 533; Cluster 707; Cluster 835
GCF_004567865.1	1	Cluster 535
GCF_000460715.1	8	Cluster 537; Cluster 740; Cluster 768; Cluster 787; Cluster 853; Cluster 875; Cluster 1111; Cluster 1170
GCF_004380725.1	2	Cluster 538; Cluster 1265
GCF_002166195.1	4	Cluster 540; Cluster 1023; Cluster 1050; Cluster 1189
GCF_003261145.1	2	Cluster 542; Cluster 1390
GCF_000460135.1	3	Cluster 543; Cluster 689; Cluster 1207
GCF_002810025.1	2	Cluster 543; Cluster 979
GCF_000460555.1	5	Cluster 544; Cluster 554; Cluster 908; Cluster 1208; Cluster 1217
GCF_003602335.1	4	Cluster 546; Cluster 913; Cluster 1232; Cluster 1270
GCF_001881425.1	8	Cluster 548; Cluster 602; Cluster 1159; Cluster 1188; Cluster 1275; Cluster 1284; Cluster 1304; Cluster 1429
GCF_004569925.1	2	Cluster 549; Cluster 993
GCF_004567045.1	2	Cluster 549; Cluster 993
GCF_004567005.1	2	Cluster 549; Cluster 1262
GCF_001562855.1	2	Cluster 550; Cluster 1361
GCF_003886375.1	2	Cluster 550; Cluster 885
GCF_000351125.1	4	Cluster 550; Cluster 955; Cluster 1357; Cluster 1507
GCF_004567275.1	2	Cluster 560; Cluster 1300
GCF_004569085.1	4	Cluster 560; Cluster 1270; Cluster 1289; Cluster 1335
GCF_003885095.1	6	Cluster 561; Cluster 731; Cluster 1072; Cluster 1207; Cluster 1493; Cluster 1510
GCF_003886105.1	2	Cluster 561; Cluster 1534
GCF_003886015.1	2	Cluster 561; Cluster 1526
GCF_000351105.1	3	Cluster 561; Cluster 1493; Cluster 1503
GCF_900490465.1	1	Cluster 562
GCF_000460295.1	2	Cluster 563; Cluster 750
GCF_004568235.1	6	Cluster 566; Cluster 860; Cluster 1232; Cluster 1270; Cluster 1416; Cluster 1435
GCF_001463195.1	7	Cluster 566; Cluster 913; Cluster 1003; Cluster 1232; Cluster 1270; Cluster 1340; Cluster 1416
GCF_000460975.1	2	Cluster 568; Cluster 832
GCF_002223845.1	1	Cluster 569
GCF_000461535.1	1	Cluster 570
GCF_000461695.1	6	Cluster 571; Cluster 731; Cluster 853; Cluster 992; Cluster 1034; Cluster 1125
GCF_000503715.1	4	Cluster 579; Cluster 675; Cluster 1310; Cluster 1411
GCF_004568245.1	5	Cluster 586; Cluster 800; Cluster 1265; Cluster 1481; Cluster 1482
GCF_004567285.1	6	Cluster 586; Cluster 1048; Cluster 1270; Cluster 1300; Cluster 1390; Cluster 1416
GCF_002224755.1	4	Cluster 586; Cluster 1090; Cluster 1236; Cluster 1276
GCF_004568485.1	3	Cluster 591; Cluster 1279; Cluster 1397
GCF_004380525.1	2	Cluster 593; Cluster 724
GCF_902703245.1	2	Cluster 593; Cluster 1225
GCF_003886135.1	3	Cluster 595; Cluster 654; Cluster 1356
GCF_002317725.1	2	Cluster 597; Cluster 686
GCF_004804105.1	3	Cluster 604; Cluster 1081; Cluster 1160
GCF_006385965.1	3	Cluster 604; Cluster 1160; Cluster 1287
GCF_902705615.1	3	Cluster 608; Cluster 941; Cluster 1221
GCF_902703275.1	3	Cluster 608; Cluster 877; Cluster 941
GCF_902876715.1	4	Cluster 609; Cluster 833; Cluster 853; Cluster 1488
GCF_004568575.1	4	Cluster 617; Cluster 703; Cluster 1035; Cluster 1393
GCF_009907965.1	1	Cluster 619
GCF_009907825.1	1	Cluster 619
GCF_900093145.1	2	Cluster 625; Cluster 963
GCF_000461235.1	5	Cluster 628; Cluster 841; Cluster 967; Cluster 1020; Cluster 1506
GCF_004116915.1	2	Cluster 630; Cluster 836
GCF_004568595.1	3	Cluster 630; Cluster 836; Cluster 1457
GCF_004569825.1	3	Cluster 632; Cluster 1300; Cluster 1416
GCF_004804015.1	2	Cluster 634; Cluster 694
GCF_004380615.1	3	Cluster 638; Cluster 1033; Cluster 1500
GCF_000459675.1	4	Cluster 639; Cluster 1037; Cluster 1297; Cluster 1419
GCF_007844295.1	3	Cluster 641; Cluster 800; Cluster 1408
GCF_002810035.1	2	Cluster 641; Cluster 1232
GCF_002810085.1	4	Cluster 642; Cluster 1040; Cluster 1043; Cluster 1182
GCF_002416845.1	1	Cluster 645
GCF_004567755.1	1	Cluster 647
GCF_004567075.1	7	Cluster 648; Cluster 1228; Cluster 1230; Cluster 1252; Cluster 1270; Cluster 1300; Cluster 1335
GCF_001462925.1	4	Cluster 654; Cluster 906; Cluster 1163; Cluster 1214
GCF_004101025.1	1	Cluster 658
GCF_002548165.1	2	Cluster 662; Cluster 1384
GCF_004567985.1	3	Cluster 662; Cluster 1012; Cluster 1289
GCF_000352825.1	2	Cluster 664; Cluster 885
GCF_004100525.1	5	Cluster 665; Cluster 855; Cluster 1201; Cluster 1347; Cluster 1416
GCF_002534785.1	3	Cluster 667; Cluster 936; Cluster 1199
GCF_000352885.1	3	Cluster 668; Cluster 1339; Cluster 1476
GCF_008033585.1	1	Cluster 670
GCF_002166615.1	4	Cluster 671; Cluster 1284; Cluster 1286; Cluster 1368
GCF_000461815.1	2	Cluster 672; Cluster 731
GCF_900488895.1	1	Cluster 682
GCF_007844495.1	4	Cluster 684; Cluster 888; Cluster 925; Cluster 1400
GCF_000387865.1	2	Cluster 684; Cluster 885
GCF_000387805.1	2	Cluster 685; Cluster 1007
GCF_000696545.1	3	Cluster 687; Cluster 1396; Cluster 1526
GCF_004567145.1	2	Cluster 692; Cluster 1270
GCF_000351165.1	5	Cluster 693; Cluster 824; Cluster 853; Cluster 933; Cluster 1126
GCF_004569075.1	5	Cluster 698; Cluster 843; Cluster 1240; Cluster 1493; Cluster 1535
GCF_003886175.1	3	Cluster 700; Cluster 1095; Cluster 1315
GCF_002951695.1	4	Cluster 709; Cluster 1036; Cluster 1079; Cluster 1079
GCF_002548005.1	4	Cluster 711; Cluster 723; Cluster 1274; Cluster 1423
GCF_002166595.1	2	Cluster 715; Cluster 1489
GCF_008033575.1	2	Cluster 719; Cluster 1361
GCF_004153145.1	3	Cluster 721; Cluster 953; Cluster 1364
GCF_001462975.1	3	Cluster 724; Cluster 793; Cluster 1324
GCF_004380545.1	2	Cluster 724; Cluster 1129
GCF_003886395.1	1	Cluster 727
GCF_009908105.1	2	Cluster 733; Cluster 1434
GCF_004101055.1	2	Cluster 736; Cluster 1365
GCF_004803985.1	1	Cluster 737
GCF_001442495.1	2	Cluster 739; Cluster 1478
GCF_000495075.1	7	Cluster 740; Cluster 768; Cluster 787; Cluster 853; Cluster 1075; Cluster 1106; Cluster 1111
GCF_008180245.1	3	Cluster 743; Cluster 1031; Cluster 1361
GCF_004380705.1	2	Cluster 745; Cluster 995
GCF_001700405.1	2	Cluster 752; Cluster 839
GCF_004100835.1	3	Cluster 754; Cluster 1250; Cluster 1321
GCF_003601935.1	4	Cluster 754; Cluster 1055; Cluster 1386; Cluster 1435
GCF_000952385.1	4	Cluster 755; Cluster 809; Cluster 1006; Cluster 1345
GCF_000952305.1	5	Cluster 755; Cluster 1230; Cluster 1336; Cluster 1369; Cluster 1399
GCF_001942165.1	2	Cluster 758; Cluster 840
GCF_002407385.1	2	Cluster 761; Cluster 1487
GCF_004568035.1	1	Cluster 763
GCF_002810125.1	3	Cluster 764; Cluster 940; Cluster 1361
GCF_000352785.1	4	Cluster 767; Cluster 1113; Cluster 1348; Cluster 1502
GCF_004088295.1	2	Cluster 776; Cluster 1238
GCF_002473565.1	5	Cluster 780; Cluster 849; Cluster 951; Cluster 1056; Cluster 1062
GCF_001865925.1	1	Cluster 795
GCF_007844525.1	4	Cluster 799; Cluster 888; Cluster 925; Cluster 1400
GCF_004568505.1	2	Cluster 801; Cluster 1171
GCF_900489095.1	1	Cluster 815
GCF_003885225.1	4	Cluster 816; Cluster 885; Cluster 1031; Cluster 1446
GCF_004011625.1	2	Cluster 817; Cluster 1274
GCF_002216915.1	3	Cluster 818; Cluster 918; Cluster 1309
GCF_007844575.1	3	Cluster 818; Cluster 918; Cluster 1309
GCF_007844595.1	3	Cluster 818; Cluster 922; Cluster 1309
GCF_007844615.1	3	Cluster 818; Cluster 918; Cluster 1309
GCF_004568925.1	3	Cluster 819; Cluster 993; Cluster 1495
GCF_009907985.1	1	Cluster 829
GCF_002087725.1	1	Cluster 830
GCF_002416955.1	1	Cluster 835
GCF_002510125.1	3	Cluster 835; Cluster 1052; Cluster 1527
GCF_004100855.1	1	Cluster 835
GCF_001316875.1	2	Cluster 836; Cluster 1046
GCF_003389125.1	1	Cluster 836
GCF_001860505.1	4	Cluster 836; Cluster 1105; Cluster 1445; Cluster 1499
GCF_004100955.1	2	Cluster 836; Cluster 1485
GCF_002217035.1	2	Cluster 836; Cluster 1059
GCF_004380765.1	1	Cluster 836
GCF_000408205.1	6	Cluster 837; Cluster 981; Cluster 1032; Cluster 1055; Cluster 1449; Cluster 1523
GCF_001657975.1	2	Cluster 845; Cluster 1526
GCF_000522265.1	2	Cluster 850; Cluster 1090
GCF_004100925.1	2	Cluster 852; Cluster 964
GCF_003886095.1	2	Cluster 853; Cluster 1456
GCF_006381975.1	1	Cluster 857
GCF_000460675.1	1	Cluster 862
GCF_009907925.1	3	Cluster 864; Cluster 906; Cluster 1205
GCF_000459815.1	3	Cluster 866; Cluster 885; Cluster 1267
GCF_003024375.1	2	Cluster 867; Cluster 912
GCF_000459715.1	3	Cluster 869; Cluster 943; Cluster 1314
GCF_002165965.1	3	Cluster 873; Cluster 965; Cluster 1515
GCF_002165925.1	4	Cluster 873; Cluster 938; Cluster 965; Cluster 1515
GCF_000397505.1	1	Cluster 879
GCF_000397725.1	1	Cluster 879
GCF_000461515.1	5	Cluster 885; Cluster 907; Cluster 1041; Cluster 1235; Cluster 1398
GCF_007844555.1	3	Cluster 888; Cluster 925; Cluster 1400
GCF_004567745.1	4	Cluster 889; Cluster 1270; Cluster 1319; Cluster 1466
GCF_004569185.1	4	Cluster 891; Cluster 981; Cluster 1327; Cluster 1435
GCF_003892375.1	2	Cluster 891; Cluster 1318
GCF_003892545.1	1	Cluster 896
GCF_003892535.1	6	Cluster 896; Cluster 1004; Cluster 1115; Cluster 1181; Cluster 1302; Cluster 1359
GCF_002803475.1	1	Cluster 896
GCF_003886035.1	2	Cluster 899; Cluster 1109
GCF_003886225.1	2	Cluster 899; Cluster 1109
GCF_003886185.1	2	Cluster 899; Cluster 1109
GCF_003886245.1	2	Cluster 899; Cluster 1109
GCF_003886285.1	2	Cluster 899; Cluster 1109
GCF_003886295.1	2	Cluster 899; Cluster 1109
GCF_004568275.1	3	Cluster 901; Cluster 1270; Cluster 1300
GCF_000503475.1	2	Cluster 902; Cluster 1396
GCF_001713575.1	2	Cluster 904; Cluster 1323
GCF_001713585.1	2	Cluster 904; Cluster 1323
GCF_002224715.1	1	Cluster 906
GCF_004380655.1	1	Cluster 906
GCF_002416555.1	3	Cluster 909; Cluster 1300; Cluster 1399
GCF_006297295.1	4	Cluster 913; Cluster 1270; Cluster 1361; Cluster 1426
GCF_004569165.1	4	Cluster 913; Cluster 1212; Cluster 1270; Cluster 1334
GCF_003885195.1	2	Cluster 913; Cluster 1270
GCF_009908025.1	7	Cluster 913; Cluster 1211; Cluster 1224; Cluster 1295; Cluster 1390; Cluster 1399; Cluster 1416
GCF_004566915.1	5	Cluster 913; Cluster 1270; Cluster 1372; Cluster 1390; Cluster 1416
GCF_004153025.1	3	Cluster 913; Cluster 1270; Cluster 1416
GCF_007844485.1	3	Cluster 914; Cluster 1110; Cluster 1301
GCF_002216985.1	3	Cluster 914; Cluster 1110; Cluster 1301
GCF_002843705.1	2	Cluster 921; Cluster 1288
GCF_004567695.1	3	Cluster 928; Cluster 1241; Cluster 1361
GCF_004566955.1	2	Cluster 929; Cluster 971
GCF_902703305.1	2	Cluster 941; Cluster 1221
GCF_004404085.1	5	Cluster 948; Cluster 981; Cluster 1206; Cluster 1303; Cluster 1435
GCF_004153035.1	5	Cluster 952; Cluster 1084; Cluster 1186; Cluster 1418; Cluster 1529
GCF_000387785.1	4	Cluster 953; Cluster 1239; Cluster 1240; Cluster 1353
GCF_004568255.1	4	Cluster 960; Cluster 1234; Cluster 1356; Cluster 1385
GCF_000503435.1	2	Cluster 961; Cluster 1396
GCF_002165915.1	4	Cluster 965; Cluster 1392; Cluster 1413; Cluster 1515
GCF_000461195.1	3	Cluster 968; Cluster 1172; Cluster 1488
GCF_004380635.1	4	Cluster 969; Cluster 1243; Cluster 1280; Cluster 1428
GCF_002217115.1	2	Cluster 970; Cluster 1483
GCF_004116815.1	1	Cluster 977
GCF_004569995.1	4	Cluster 981; Cluster 1116; Cluster 1435; Cluster 1523
GCF_004803995.1	2	Cluster 984; Cluster 1180
GCF_007558735.1	3	Cluster 989; Cluster 1065; Cluster 1177
GCF_007558605.1	3	Cluster 989; Cluster 1265; Cluster 1352
GCF_007558305.1	3	Cluster 989; Cluster 1065; Cluster 1177
GCF_007558505.1	2	Cluster 989; Cluster 1177
GCF_007558785.1	2	Cluster 989; Cluster 1177
GCF_007558555.1	3	Cluster 989; Cluster 1065; Cluster 1177
GCF_007558405.1	3	Cluster 989; Cluster 1065; Cluster 1265
GCF_007558335.1	3	Cluster 989; Cluster 1065; Cluster 1177
GCF_007558515.1	3	Cluster 989; Cluster 1065; Cluster 1177
GCF_013186525.1	1	Cluster 998
GCF_004569755.1	1	Cluster 1001
GCF_007844755.1	2	Cluster 1005; Cluster 1493
GCF_004568695.1	1	Cluster 1008
GCF_000460035.1	1	Cluster 1010
GCF_003885915.1	4	Cluster 1011; Cluster 1055; Cluster 1223; Cluster 1386
GCF_004193385.1	3	Cluster 1012; Cluster 1324; Cluster 1390
GCF_005508755.1	3	Cluster 1014; Cluster 1143; Cluster 1168
GCF_000387825.1	2	Cluster 1015; Cluster 1263
GCF_000460935.1	2	Cluster 1016; Cluster 1396
GCF_002230255.1	2	Cluster 1019; Cluster 1443
GCF_003388915.1	1	Cluster 1021
GCF_001463115.1	1	Cluster 1039
GCF_004568885.1	1	Cluster 1045
GCF_002166715.1	1	Cluster 1053
GCF_003892445.1	3	Cluster 1055; Cluster 1386; Cluster 1435
GCF_002166645.1	3	Cluster 1058; Cluster 1146; Cluster 1377
GCF_007558545.1	3	Cluster 1065; Cluster 1177; Cluster 1284
GCF_007558275.1	3	Cluster 1065; Cluster 1177; Cluster 1284
GCF_007571385.1	3	Cluster 1065; Cluster 1177; Cluster 1284
GCF_002736085.1	2	Cluster 1066; Cluster 1299
GCF_009909775.1	1	Cluster 1067
GCF_004568705.1	3	Cluster 1071; Cluster 1372; Cluster 1386
GCF_002166345.1	2	Cluster 1074; Cluster 1091
GCF_009910255.1	2	Cluster 1077; Cluster 1377
GCF_004804005.1	3	Cluster 1081; Cluster 1160; Cluster 1161
GCF_001463205.1	2	Cluster 1082; Cluster 1284
GCF_002809875.1	4	Cluster 1083; Cluster 1272; Cluster 1322; Cluster 1373
GCF_003885155.1	2	Cluster 1083; Cluster 1257
GCF_002538945.1	2	Cluster 1087; Cluster 1377
GCF_000633675.1	1	Cluster 1090
GCF_013372365.1	2	Cluster 1092; Cluster 1412
GCF_004681485.1	4	Cluster 1094; Cluster 1179; Cluster 1179; Cluster 1231
GCF_002810165.1	3	Cluster 1096; Cluster 1259; Cluster 1341
GCF_000350985.1	2	Cluster 1097; Cluster 1142
GCF_002283355.1	3	Cluster 1098; Cluster 1114; Cluster 1211
GCF_002283695.1	2	Cluster 1098; Cluster 1371
GCF_000503335.1	2	Cluster 1102; Cluster 1248
GCF_000503315.1	2	Cluster 1102; Cluster 1483
GCF_004568995.1	3	Cluster 1107; Cluster 1270; Cluster 1300
GCF_004567835.1	2	Cluster 1110; Cluster 1449
GCF_004567165.1	1	Cluster 1118
GCF_004567595.1	2	Cluster 1119; Cluster 1208
GCF_000459575.1	3	Cluster 1127; Cluster 1406; Cluster 1448
GCF_004380535.1	1	Cluster 1129
GCF_003388375.1	3	Cluster 1137; Cluster 1139; Cluster 1377
GCF_000459655.1	1	Cluster 1143
GCF_004153065.1	1	Cluster 1143
GCF_013372345.1	6	Cluster 1149; Cluster 1165; Cluster 1332; Cluster 1394; Cluster 1459; Cluster 1480
GCF_002474485.1	3	Cluster 1150; Cluster 1420; Cluster 1447
GCF_004567995.1	1	Cluster 1153
GCF_000488075.1	4	Cluster 1167; Cluster 1294; Cluster 1493; Cluster 1534
GCF_002512375.1	3	Cluster 1169; Cluster 1344; Cluster 1530
GCF_002166095.1	1	Cluster 1190
GCF_002166025.1	2	Cluster 1190; Cluster 1363
GCF_002166125.1	2	Cluster 1190; Cluster 1360
GCF_002166265.1	1	Cluster 1194
GCF_902703235.1	2	Cluster 1219; Cluster 1488
GCF_002834345.1	1	Cluster 1229
GCF_000503515.1	2	Cluster 1236; Cluster 1385
GCF_009908085.1	2	Cluster 1236; Cluster 1447
GCF_003886195.1	1	Cluster 1242
GCF_003602115.1	1	Cluster 1251
GCF_009908135.1	3	Cluster 1253; Cluster 1399; Cluster 1426
GCF_009908075.1	1	Cluster 1258
GCF_001463585.1	3	Cluster 1259; Cluster 1426; Cluster 1463
GCF_002205095.1	2	Cluster 1260; Cluster 1288
GCF_003886555.1	2	Cluster 1264; Cluster 1405
GCF_002809935.1	1	Cluster 1266
GCF_007858995.1	3	Cluster 1269; Cluster 1376; Cluster 1518
GCF_004568975.1	2	Cluster 1270; Cluster 1300
GCF_004569665.1	3	Cluster 1270; Cluster 1404; Cluster 1441
GCF_004567185.1	3	Cluster 1270; Cluster 1289; Cluster 1300
GCF_004568775.1	2	Cluster 1270; Cluster 1300
GCF_004569065.1	2	Cluster 1270; Cluster 1469
GCF_004568905.1	3	Cluster 1270; Cluster 1300; Cluster 1422
GCF_004568805.1	2	Cluster 1270; Cluster 1300
GCF_004568405.1	2	Cluster 1270; Cluster 1300
GCF_006297245.1	1	Cluster 1270
GCF_004568205.1	3	Cluster 1270; Cluster 1277; Cluster 1319
GCF_002511025.1	2	Cluster 1278; Cluster 1447
GCF_000461215.1	3	Cluster 1282; Cluster 1290; Cluster 1505
GCF_002166405.1	2	Cluster 1284; Cluster 1304
GCF_004804065.1	1	Cluster 1291
GCF_001693555.1	2	Cluster 1293; Cluster 1438
GCF_004567885.1	2	Cluster 1300; Cluster 1399
GCF_009909745.1	1	Cluster 1305
GCF_004566575.1	1	Cluster 1356
GCF_002166705.1	1	Cluster 1362
GCF_003886005.1	3	Cluster 1363; Cluster 1386; Cluster 1435
GCF_002166685.1	1	Cluster 1363
GCF_002810235.1	1	Cluster 1377
GCF_002223865.1	2	Cluster 1377; Cluster 1481
GCF_000352945.1	2	Cluster 1378; Cluster 1450
GCF_004567855.1	1	Cluster 1396
GCF_004567955.1	1	Cluster 1399
GCF_003886545.1	1	Cluster 1405
GCF_003367575.1	1	Cluster 1417
GCF_002166525.1	1	Cluster 1422
GCF_002166255.1	1	Cluster 1447
GCF_001562835.1	1	Cluster 1470
GCF_002166005.1	1	Cluster 1492
GCF_004568115.1	1	Cluster 1499
GCF_001637895.1	1	Cluster 1501
GCF_002166535.1	1	Cluster 1525
GCF_002166495.1	1	Cluster 1541
