# Supplementary material for: Coliphages of the human urinary microbiota
Source: PLoS One. 2023 Apr 13;18(4):e0283930. doi: 10.1371/journal.pone.0283930 (PMC10101464; doi:10.1371/journal.pone.0283930)
Supplement: S5 Table — (XLSX) [file pone.0283930.s005.xlsx]

## Sheet: S5_Table
S5 Table. Cluster sizes and length of the representative sequence for the cluster.
Cluster ID	Number of Intact Prophages	Length (bp)
Cluster 0	1	133167
Cluster 1	1	116501
Cluster 2	1	114828
Cluster 3	1	113530
Cluster 4	1	113099
Cluster 5	1	112526
Cluster 6	1	111098
Cluster 7	1	110653
Cluster 8	1	110207
Cluster 9	1	110205
Cluster 10	1	109544
Cluster 11	2	109159
Cluster 12	1	109133
Cluster 13	4	108462
Cluster 14	1	106573
Cluster 15	1	105975
Cluster 16	1	104216
Cluster 17	1	103907
Cluster 18	2	103787
Cluster 19	1	103058
Cluster 20	1	102747
Cluster 21	1	101932
Cluster 22	2	100630
Cluster 23	3	100091
Cluster 24	1	98648
Cluster 25	1	98134
Cluster 26	1	97997
Cluster 27	1	97825
Cluster 28	1	97715
Cluster 29	2	96677
Cluster 30	1	96658
Cluster 31	1	96643
Cluster 32	1	96474
Cluster 33	1	96098
Cluster 34	2	96032
Cluster 35	1	95561
Cluster 36	1	95428
Cluster 37	1	95142
Cluster 38	1	95078
Cluster 39	1	94301
Cluster 40	1	94168
Cluster 41	1	94048
Cluster 42	2	93367
Cluster 43	1	92695
Cluster 44	1	92341
Cluster 45	2	92101
Cluster 46	1	91507
Cluster 47	1	91356
Cluster 48	1	91320
Cluster 49	1	91269
Cluster 50	1	91172
Cluster 51	2	90450
Cluster 52	1	90032
Cluster 53	1	89984
Cluster 54	1	89865
Cluster 55	1	89663
Cluster 56	1	89349
Cluster 57	1	89033
Cluster 58	1	88480
Cluster 59	1	88271
Cluster 60	1	87913
Cluster 61	1	87148
Cluster 62	1	87020
Cluster 63	1	86220
Cluster 64	1	85839
Cluster 65	3	85700
Cluster 66	1	85119
Cluster 67	1	84157
Cluster 68	1	83249
Cluster 69	1	82598
Cluster 70	1	79214
Cluster 71	2	78874
Cluster 72	1	78299
Cluster 73	1	77996
Cluster 74	1	77370
Cluster 75	1	76996
Cluster 76	1	76957
Cluster 77	1	76657
Cluster 78	1	76375
Cluster 79	1	76374
Cluster 80	1	76261
Cluster 81	1	76154
Cluster 82	1	75062
Cluster 83	1	74740
Cluster 84	1	74402
Cluster 85	1	74157
Cluster 86	2	72986
Cluster 87	1	71177
Cluster 88	1	71143
Cluster 89	1	70485
Cluster 90	1	69911
Cluster 91	1	69114
Cluster 92	1	68903
Cluster 93	1	68846
Cluster 94	1	68379
Cluster 95	1	67976
Cluster 96	1	67973
Cluster 97	1	67367
Cluster 98	1	67166
Cluster 99	2	66974
Cluster 100	1	66842
Cluster 101	1	66554
Cluster 102	2	66499
Cluster 103	1	66401
Cluster 104	1	66333
Cluster 105	1	66124
Cluster 106	1	65651
Cluster 107	2	65572
Cluster 108	1	65507
Cluster 109	2	65473
Cluster 110	2	65463
Cluster 111	3	65431
Cluster 112	1	65420
Cluster 113	2	65239
Cluster 114	1	65198
Cluster 115	1	65139
Cluster 116	1	65136
Cluster 117	1	65113
Cluster 118	1	65088
Cluster 119	1	65031
Cluster 120	5	64964
Cluster 121	1	64771
Cluster 122	7	64595
Cluster 123	4	64238
Cluster 124	1	64065
Cluster 125	1	63964
Cluster 126	1	63709
Cluster 127	1	63562
Cluster 128	1	63481
Cluster 129	2	63481
Cluster 130	1	63465
Cluster 131	1	63381
Cluster 132	1	63279
Cluster 133	4	63052
Cluster 134	5	62773
Cluster 135	1	62768
Cluster 136	7	62712
Cluster 137	1	62502
Cluster 138	1	62069
Cluster 139	1	62052
Cluster 140	2	61894
Cluster 141	1	61814
Cluster 142	1	61791
Cluster 143	2	61312
Cluster 144	1	61191
Cluster 145	4	61064
Cluster 146	1	61010
Cluster 147	2	60918
Cluster 148	1	60899
Cluster 149	2	60574
Cluster 150	1	60522
Cluster 151	1	60356
Cluster 152	1	60354
Cluster 153	6	60320
Cluster 154	1	60204
Cluster 155	1	60131
Cluster 156	1	59932
Cluster 157	1	59918
Cluster 158	1	59768
Cluster 159	1	59751
Cluster 160	1	59737
Cluster 161	1	59574
Cluster 162	2	59546
Cluster 163	1	59473
Cluster 164	1	59314
Cluster 165	1	59289
Cluster 166	1	59272
Cluster 167	1	59262
Cluster 168	1	59217
Cluster 169	1	59181
Cluster 170	2	59092
Cluster 171	2	59077
Cluster 172	1	59060
Cluster 173	1	59056
Cluster 174	1	58817
Cluster 175	1	58777
Cluster 176	1	58770
Cluster 177	2	58726
Cluster 178	1	58725
Cluster 179	1	58671
Cluster 180	1	58623
Cluster 181	1	58566
Cluster 182	1	58492
Cluster 183	1	58282
Cluster 184	1	58275
Cluster 185	2	58200
Cluster 186	4	58168
Cluster 187	3	57849
Cluster 188	2	57756
Cluster 189	1	57714
Cluster 190	2	57712
Cluster 191	1	57675
Cluster 192	1	57651
Cluster 193	1	57643
Cluster 194	1	57578
Cluster 195	1	57536
Cluster 196	1	57449
Cluster 197	1	57443
Cluster 198	1	57437
Cluster 199	7	57434
Cluster 200	1	57400
Cluster 201	1	57375
Cluster 202	1	57263
Cluster 203	1	57148
Cluster 204	1	57082
Cluster 205	1	56992
Cluster 206	1	56980
Cluster 207	1	56953
Cluster 208	1	56824
Cluster 209	1	56682
Cluster 210	1	56666
Cluster 211	1	56640
Cluster 212	1	56629
Cluster 213	1	56589
Cluster 214	1	56551
Cluster 215	1	56521
Cluster 216	1	56498
Cluster 217	1	56465
Cluster 218	1	56458
Cluster 219	1	56456
Cluster 220	1	56408
Cluster 221	3	56307
Cluster 222	1	56292
Cluster 223	1	56192
Cluster 224	2	56152
Cluster 225	1	56132
Cluster 226	2	56112
Cluster 227	1	56102
Cluster 228	1	56102
Cluster 229	2	56007
Cluster 230	1	55976
Cluster 231	1	55902
Cluster 232	1	55871
Cluster 233	3	55868
Cluster 234	1	55863
Cluster 235	1	55814
Cluster 236	1	55807
Cluster 237	16	55797
Cluster 238	1	55731
Cluster 239	2	55718
Cluster 240	1	55673
Cluster 241	1	55596
Cluster 242	1	55591
Cluster 243	1	55576
Cluster 244	1	55547
Cluster 245	4	55511
Cluster 246	1	55504
Cluster 247	1	55458
Cluster 248	1	55390
Cluster 249	3	55390
Cluster 250	2	55388
Cluster 251	1	55361
Cluster 252	1	55359
Cluster 253	1	55342
Cluster 254	1	55320
Cluster 255	1	55293
Cluster 256	1	55276
Cluster 257	22	55255
Cluster 258	1	55189
Cluster 259	2	55136
Cluster 260	6	55103
Cluster 261	1	55071
Cluster 262	1	55052
Cluster 263	1	54974
Cluster 264	1	54964
Cluster 265	1	54946
Cluster 266	1	54937
Cluster 267	1	54894
Cluster 268	1	54892
Cluster 269	36	54863
Cluster 270	1	54823
Cluster 271	1	54796
Cluster 272	1	54793
Cluster 273	1	54791
Cluster 274	1	54788
Cluster 275	2	54759
Cluster 276	2	54736
Cluster 277	1	54656
Cluster 278	2	54642
Cluster 279	7	54615
Cluster 280	1	54602
Cluster 281	1	54592
Cluster 282	1	54585
Cluster 283	1	54580
Cluster 284	1	54579
Cluster 285	1	54545
Cluster 286	1	54437
Cluster 287	1	54434
Cluster 288	1	54395
Cluster 289	1	54346
Cluster 290	1	54338
Cluster 291	1	54279
Cluster 292	1	54181
Cluster 293	1	54170
Cluster 294	1	54162
Cluster 295	1	54138
Cluster 296	2	54091
Cluster 297	1	54086
Cluster 298	1	54043
Cluster 299	2	54039
Cluster 300	2	54034
Cluster 301	1	54032
Cluster 302	1	53982
Cluster 303	1	53958
Cluster 304	1	53935
Cluster 305	4	53870
Cluster 306	1	53865
Cluster 307	1	53756
Cluster 308	1	53755
Cluster 309	2	53733
Cluster 310	1	53726
Cluster 311	1	53713
Cluster 312	1	53702
Cluster 313	2	53687
Cluster 314	1	53604
Cluster 315	1	53575
Cluster 316	1	53436
Cluster 317	4	53430
Cluster 318	2	53390
Cluster 319	1	53386
Cluster 320	1	53368
Cluster 321	1	53350
Cluster 322	1	53330
Cluster 323	1	53324
Cluster 324	1	53314
Cluster 325	1	53223
Cluster 326	1	53151
Cluster 327	1	53136
Cluster 328	1	53089
Cluster 329	1	53071
Cluster 330	2	53041
Cluster 331	2	53015
Cluster 332	1	52971
Cluster 333	1	52938
Cluster 334	1	52902
Cluster 335	11	52859
Cluster 336	3	52848
Cluster 337	1	52839
Cluster 338	1	52822
Cluster 339	1	52801
Cluster 340	1	52787
Cluster 341	1	52728
Cluster 342	1	52691
Cluster 343	5	52678
Cluster 344	1	52579
Cluster 345	2	52578
Cluster 346	1	52564
Cluster 347	1	52556
Cluster 348	2	52545
Cluster 349	1	52480
Cluster 350	1	52441
Cluster 351	1	52414
Cluster 352	1	52391
Cluster 353	1	52369
Cluster 354	3	52264
Cluster 355	2	52248
Cluster 356	1	52124
Cluster 357	1	51990
Cluster 358	4	51987
Cluster 359	1	51881
Cluster 360	1	51861
Cluster 361	1	51821
Cluster 362	1	51813
Cluster 363	1	51801
Cluster 364	1	51797
Cluster 365	5	51796
Cluster 366	2	51790
Cluster 367	2	51781
Cluster 368	1	51727
Cluster 369	1	51692
Cluster 370	1	51683
Cluster 371	1	51623
Cluster 372	2	51617
Cluster 373	1	51570
Cluster 374	4	51562
Cluster 375	2	51533
Cluster 376	1	51498
Cluster 377	1	51489
Cluster 378	1	51485
Cluster 379	2	51461
Cluster 380	1	51378
Cluster 381	1	51375
Cluster 382	1	51361
Cluster 383	2	51331
Cluster 384	1	51293
Cluster 385	2	51291
Cluster 386	1	51247
Cluster 387	1	51219
Cluster 388	1	51193
Cluster 389	2	51172
Cluster 390	1	51109
Cluster 391	1	51064
Cluster 392	1	51048
Cluster 393	1	51021
Cluster 394	1	50969
Cluster 395	1	50962
Cluster 396	3	50925
Cluster 397	1	50900
Cluster 398	1	50878
Cluster 399	1	50862
Cluster 400	1	50858
Cluster 401	1	50857
Cluster 402	5	50849
Cluster 403	1	50815
Cluster 404	1	50736
Cluster 405	3	50597
Cluster 406	1	50567
Cluster 407	1	50518
Cluster 408	1	50511
Cluster 409	1	50504
Cluster 410	1	50495
Cluster 411	16	50485
Cluster 412	1	50449
Cluster 413	1	50419
Cluster 414	1	50402
Cluster 415	1	50367
Cluster 416	3	50362
Cluster 417	1	50347
Cluster 418	7	50344
Cluster 419	127	50289
Cluster 420	1	50276
Cluster 421	5	50265
Cluster 422	1	50215
Cluster 423	1	50206
Cluster 424	1	50198
Cluster 425	1	50136
Cluster 426	1	50106
Cluster 427	1	50105
Cluster 428	5	50067
Cluster 429	1	50066
Cluster 430	1	50031
Cluster 431	2	49999
Cluster 432	2	49990
Cluster 433	1	49984
Cluster 434	1	49963
Cluster 435	1	49962
Cluster 436	1	49945
Cluster 437	1	49927
Cluster 438	1	49891
Cluster 439	9	49855
Cluster 440	1	49794
Cluster 441	1	49697
Cluster 442	1	49670
Cluster 443	1	49626
Cluster 444	1	49575
Cluster 445	1	49573
Cluster 446	1	49570
Cluster 447	1	49541
Cluster 448	1	49534
Cluster 449	1	49522
Cluster 450	1	49478
Cluster 451	1	49445
Cluster 452	2	49429
Cluster 453	2	49422
Cluster 454	2	49405
Cluster 455	1	49377
Cluster 456	1	49365
Cluster 457	2	49340
Cluster 458	2	49277
Cluster 459	1	49263
Cluster 460	1	49211
Cluster 461	1	49207
Cluster 462	1	49198
Cluster 463	2	49117
Cluster 464	4	49021
Cluster 465	1	48962
Cluster 466	2	48909
Cluster 467	1	48870
Cluster 468	3	48854
Cluster 469	1	48827
Cluster 470	1	48816
Cluster 471	1	48788
Cluster 472	1	48784
Cluster 473	2	48783
Cluster 474	1	48783
Cluster 475	1	48777
Cluster 476	2	48726
Cluster 477	1	48691
Cluster 478	1	48679
Cluster 479	1	48662
Cluster 480	1	48635
Cluster 481	3	48603
Cluster 482	1	48575
Cluster 483	1	48553
Cluster 484	1	48518
Cluster 485	1	48484
Cluster 486	1	48395
Cluster 487	2	48368
Cluster 488	9	48291
Cluster 489	1	48216
Cluster 490	1	48039
Cluster 491	1	48036
Cluster 492	1	48028
Cluster 493	3	48005
Cluster 494	1	47958
Cluster 495	1	47910
Cluster 496	1	47902
Cluster 497	1	47896
Cluster 498	1	47828
Cluster 499	1	47821
Cluster 500	1	47778
Cluster 501	1	47775
Cluster 502	1	47774
Cluster 503	1	47723
Cluster 504	1	47715
Cluster 505	2	47710
Cluster 506	1	47638
Cluster 507	1	47590
Cluster 508	1	47590
Cluster 509	1	47554
Cluster 510	2	47515
Cluster 511	1	47480
Cluster 512	1	47463
Cluster 513	1	47438
Cluster 514	4	47438
Cluster 515	1	47386
Cluster 516	1	47346
Cluster 517	1	47340
Cluster 518	1	47324
Cluster 519	1	47221
Cluster 520	1	47170
Cluster 521	1	47162
Cluster 522	1	47071
Cluster 523	2	47065
Cluster 524	1	47054
Cluster 525	1	47045
Cluster 526	3	47026
Cluster 527	1	47022
Cluster 528	1	46991
Cluster 529	1	46871
Cluster 530	1	46860
Cluster 531	1	46846
Cluster 532	1	46841
Cluster 533	1	46812
Cluster 534	1	46788
Cluster 535	2	46770
Cluster 536	1	46708
Cluster 537	1	46697
Cluster 538	3	46696
Cluster 539	1	46681
Cluster 540	1	46673
Cluster 541	1	46653
Cluster 542	1	46651
Cluster 543	2	46630
Cluster 544	2	46608
Cluster 545	2	46593
Cluster 546	3	46589
Cluster 547	2	46570
Cluster 548	1	46568
Cluster 549	3	46559
Cluster 550	5	46502
Cluster 551	1	46498
Cluster 552	3	46493
Cluster 553	1	46428
Cluster 554	1	46424
Cluster 555	1	46411
Cluster 556	3	46376
Cluster 557	1	46356
Cluster 558	1	46295
Cluster 559	1	46266
Cluster 560	30	46261
Cluster 561	13	46241
Cluster 562	1	46238
Cluster 563	1	46223
Cluster 564	1	46185
Cluster 565	1	46183
Cluster 566	3	46148
Cluster 567	1	46117
Cluster 568	1	46111
Cluster 569	1	46085
Cluster 570	1	46079
Cluster 571	1	46073
Cluster 572	1	46046
Cluster 573	1	46036
Cluster 574	1	46019
Cluster 575	1	45986
Cluster 576	1	45972
Cluster 577	1	45930
Cluster 578	1	45900
Cluster 579	2	45882
Cluster 580	2	45871
Cluster 581	1	45752
Cluster 582	2	45742
Cluster 583	1	45733
Cluster 584	1	45688
Cluster 585	1	45674
Cluster 586	5	45639
Cluster 587	2	45616
Cluster 588	1	45579
Cluster 589	1	45571
Cluster 590	1	45561
Cluster 591	2	45538
Cluster 592	1	45481
Cluster 593	3	45464
Cluster 594	1	45449
Cluster 595	1	45434
Cluster 596	3	45376
Cluster 597	1	45360
Cluster 598	5	45342
Cluster 599	1	45292
Cluster 600	2	45286
Cluster 601	1	45275
Cluster 602	1	45261
Cluster 603	1	45254
Cluster 604	2	45228
Cluster 605	2	45224
Cluster 606	2	45198
Cluster 607	1	45191
Cluster 608	2	45123
Cluster 609	1	45107
Cluster 610	1	45103
Cluster 611	1	45098
Cluster 612	1	45066
Cluster 613	1	45027
Cluster 614	1	44992
Cluster 615	2	44975
Cluster 616	1	44948
Cluster 617	2	44938
Cluster 618	1	44900
Cluster 619	2	44887
Cluster 620	1	44862
Cluster 621	6	44843
Cluster 622	3	44839
Cluster 623	1	44832
Cluster 624	2	44821
Cluster 625	1	44795
Cluster 626	2	44786
Cluster 627	1	44779
Cluster 628	1	44774
Cluster 629	2	44759
Cluster 630	3	44712
Cluster 631	5	44703
Cluster 632	2	44655
Cluster 633	1	44652
Cluster 634	1	44597
Cluster 635	1	44587
Cluster 636	8	44575
Cluster 637	4	44569
Cluster 638	1	44531
Cluster 639	1	44525
Cluster 640	1	44522
Cluster 641	8	44515
Cluster 642	1	44507
Cluster 643	1	44504
Cluster 644	1	44482
Cluster 645	2	44472
Cluster 646	1	44381
Cluster 647	1	44345
Cluster 648	1	44336
Cluster 649	3	44328
Cluster 650	1	44328
Cluster 651	1	44309
Cluster 652	1	44297
Cluster 653	1	44296
Cluster 654	6	44246
Cluster 655	1	44244
Cluster 656	1	44169
Cluster 657	1	44147
Cluster 658	1	44100
Cluster 659	1	44058
Cluster 660	1	44056
Cluster 661	1	44051
Cluster 662	3	44047
Cluster 663	1	44011
Cluster 664	1	43997
Cluster 665	1	43980
Cluster 666	1	43968
Cluster 667	1	43950
Cluster 668	1	43944
Cluster 669	1	43909
Cluster 670	1	43864
Cluster 671	1	43843
Cluster 672	1	43823
Cluster 673	1	43821
Cluster 674	2	43813
Cluster 675	1	43760
Cluster 676	1	43756
Cluster 677	1	43736
Cluster 678	1	43717
Cluster 679	1	43703
Cluster 680	1	43534
Cluster 681	1	43530
Cluster 682	1	43530
Cluster 683	1	43517
Cluster 684	7	43505
Cluster 685	1	43452
Cluster 686	1	43447
Cluster 687	1	43437
Cluster 688	2	43432
Cluster 689	2	43422
Cluster 690	4	43409
Cluster 691	7	43386
Cluster 692	2	43310
Cluster 693	1	43296
Cluster 694	2	43296
Cluster 695	1	43284
Cluster 696	5	43262
Cluster 697	1	43248
Cluster 698	2	43245
Cluster 699	1	43235
Cluster 700	1	43211
Cluster 701	6	43207
Cluster 702	2	43164
Cluster 703	6	43160
Cluster 704	1	43144
Cluster 705	2	43123
Cluster 706	2	43121
Cluster 707	5	43081
Cluster 708	2	43056
Cluster 709	1	43048
Cluster 710	1	43029
Cluster 711	1	43020
Cluster 712	1	43003
Cluster 713	2	42979
Cluster 714	1	42950
Cluster 715	1	42937
Cluster 716	1	42913
Cluster 717	1	42904
Cluster 718	1	42859
Cluster 719	1	42852
Cluster 720	1	42848
Cluster 721	2	42822
Cluster 722	2	42789
Cluster 723	1	42753
Cluster 724	8	42739
Cluster 725	1	42735
Cluster 726	1	42706
Cluster 727	1	42666
Cluster 728	5	42642
Cluster 729	2	42639
Cluster 730	1	42637
Cluster 731	7	42612
Cluster 732	1	42583
Cluster 733	1	42544
Cluster 734	1	42501
Cluster 735	1	42458
Cluster 736	1	42444
Cluster 737	1	42421
Cluster 738	1	42392
Cluster 739	1	42378
Cluster 740	2	42377
Cluster 741	2	42331
Cluster 742	1	42320
Cluster 743	1	42299
Cluster 744	1	42299
Cluster 745	1	42293
Cluster 746	1	42266
Cluster 747	1	42230
Cluster 748	1	42227
Cluster 749	1	42219
Cluster 750	1	42208
Cluster 751	1	42204
Cluster 752	1	42187
Cluster 753	1	42171
Cluster 754	2	42145
Cluster 755	2	42123
Cluster 756	2	42120
Cluster 757	1	42114
Cluster 758	1	42108
Cluster 759	2	42058
Cluster 760	1	42054
Cluster 761	1	42044
Cluster 762	1	41998
Cluster 763	1	41990
Cluster 764	1	41981
Cluster 765	1	41980
Cluster 766	1	41967
Cluster 767	1	41948
Cluster 768	2	41901
Cluster 769	3	41901
Cluster 770	1	41880
Cluster 771	3	41875
Cluster 772	1	41871
Cluster 773	2	41801
Cluster 774	1	41789
Cluster 775	1	41758
Cluster 776	1	41747
Cluster 777	1	41724
Cluster 778	1	41721
Cluster 779	1	41693
Cluster 780	1	41676
Cluster 781	7	41667
Cluster 782	1	41652
Cluster 783	1	41623
Cluster 784	1	41600
Cluster 785	1	41547
Cluster 786	1	41522
Cluster 787	2	41497
Cluster 788	1	41492
Cluster 789	2	41454
Cluster 790	1	41373
Cluster 791	1	41340
Cluster 792	1	41337
Cluster 793	1	41327
Cluster 794	1	41324
Cluster 795	2	41319
Cluster 796	1	41283
Cluster 797	1	41276
Cluster 798	2	41272
Cluster 799	4	41257
Cluster 800	9	41216
Cluster 801	1	41206
Cluster 802	1	41172
Cluster 803	1	41169
Cluster 804	1	41104
Cluster 805	1	41099
Cluster 806	1	41089
Cluster 807	2	41032
Cluster 808	1	41009
Cluster 809	1	40992
Cluster 810	1	40984
Cluster 811	3	40966
Cluster 812	1	40966
Cluster 813	1	40902
Cluster 814	1	40886
Cluster 815	1	40861
Cluster 816	1	40832
Cluster 817	1	40827
Cluster 818	4	40782
Cluster 819	2	40749
Cluster 820	1	40746
Cluster 821	1	40711
Cluster 822	1	40710
Cluster 823	1	40672
Cluster 824	1	40671
Cluster 825	1	40587
Cluster 826	1	40581
Cluster 827	1	40542
Cluster 828	1	40536
Cluster 829	1	40525
Cluster 830	1	40507
Cluster 831	1	40460
Cluster 832	1	40435
Cluster 833	1	40415
Cluster 834	2	40409
Cluster 835	6	40405
Cluster 836	11	40402
Cluster 837	11	40395
Cluster 838	1	40360
Cluster 839	1	40354
Cluster 840	1	40299
Cluster 841	1	40286
Cluster 842	1	40239
Cluster 843	2	40222
Cluster 844	1	40206
Cluster 845	1	40193
Cluster 846	2	40157
Cluster 847	2	40153
Cluster 848	1	40143
Cluster 849	2	40133
Cluster 850	1	40085
Cluster 851	1	40066
Cluster 852	1	40043
Cluster 853	6	40024
Cluster 854	1	40014
Cluster 855	5	40007
Cluster 856	1	40002
Cluster 857	1	39997
Cluster 858	1	39969
Cluster 859	2	39964
Cluster 860	1	39954
Cluster 861	1	39947
Cluster 862	1	39910
Cluster 863	2	39887
Cluster 864	5	39846
Cluster 865	1	39838
Cluster 866	2	39826
Cluster 867	1	39792
Cluster 868	2	39790
Cluster 869	2	39771
Cluster 870	1	39751
Cluster 871	1	39688
Cluster 872	1	39672
Cluster 873	2	39656
Cluster 874	1	39653
Cluster 875	1	39626
Cluster 876	1	39613
Cluster 877	1	39610
Cluster 878	1	39574
Cluster 879	5	39503
Cluster 880	1	39479
Cluster 881	6	39470
Cluster 882	1	39463
Cluster 883	1	39412
Cluster 884	1	39405
Cluster 885	23	39401
Cluster 886	1	39389
Cluster 887	1	39386
Cluster 888	4	39372
Cluster 889	2	39365
Cluster 890	1	39349
Cluster 891	2	39340
Cluster 892	1	39322
Cluster 893	1	39312
Cluster 894	1	39295
Cluster 895	1	39287
Cluster 896	4	39270
Cluster 897	1	39269
Cluster 898	1	39262
Cluster 899	7	39256
Cluster 900	1	39243
Cluster 901	1	39242
Cluster 902	2	39214
Cluster 903	1	39213
Cluster 904	2	39179
Cluster 905	1	39107
Cluster 906	9	39098
Cluster 907	1	39065
Cluster 908	1	39056
Cluster 909	2	39050
Cluster 910	2	39047
Cluster 911	1	38977
Cluster 912	1	38947
Cluster 913	42	38918
Cluster 914	2	38915
Cluster 915	1	38891
Cluster 916	1	38884
Cluster 917	1	38870
Cluster 918	3	38838
Cluster 919	1	38831
Cluster 920	1	38801
Cluster 921	2	38741
Cluster 922	1	38739
Cluster 923	1	38665
Cluster 924	1	38651
Cluster 925	3	38625
Cluster 926	1	38620
Cluster 927	1	38612
Cluster 928	1	38597
Cluster 929	2	38583
Cluster 930	1	38569
Cluster 931	1	38549
Cluster 932	1	38544
Cluster 933	2	38534
Cluster 934	1	38514
Cluster 935	1	38467
Cluster 936	1	38458
Cluster 937	1	38437
Cluster 938	1	38383
Cluster 939	1	38381
Cluster 940	1	38379
Cluster 941	3	38302
Cluster 942	1	38302
Cluster 943	3	38286
Cluster 944	1	38239
Cluster 945	1	38218
Cluster 946	1	38216
Cluster 947	1	38183
Cluster 948	1	38170
Cluster 949	2	38125
Cluster 950	1	38059
Cluster 951	1	38056
Cluster 952	1	38023
Cluster 953	2	38003
Cluster 954	3	37997
Cluster 955	1	37930
Cluster 956	1	37907
Cluster 957	1	37895
Cluster 958	1	37886
Cluster 959	1	37852
Cluster 960	1	37847
Cluster 961	2	37846
Cluster 962	1	37842
Cluster 963	1	37736
Cluster 964	1	37719
Cluster 965	3	37717
Cluster 966	2	37626
Cluster 967	1	37621
Cluster 968	1	37586
Cluster 969	1	37568
Cluster 970	1	37565
Cluster 971	1	37549
Cluster 972	1	37512
Cluster 973	1	37491
Cluster 974	1	37372
Cluster 975	1	37357
Cluster 976	1	37328
Cluster 977	1	37323
Cluster 978	1	37315
Cluster 979	1	37305
Cluster 980	2	37291
Cluster 981	7	37272
Cluster 982	1	37251
Cluster 983	1	37200
Cluster 984	1	37144
Cluster 985	1	37131
Cluster 986	2	37121
Cluster 987	1	37091
Cluster 988	1	37078
Cluster 989	10	37061
Cluster 990	1	37053
Cluster 991	1	37018
Cluster 992	1	37014
Cluster 993	6	36969
Cluster 994	1	36955
Cluster 995	1	36926
Cluster 996	1	36891
Cluster 997	1	36876
Cluster 998	1	36856
Cluster 999	2	36828
Cluster 1000	1	36758
Cluster 1001	1	36732
Cluster 1002	3	36704
Cluster 1003	2	36690
Cluster 1004	1	36689
Cluster 1005	2	36634
Cluster 1006	1	36577
Cluster 1007	1	36463
Cluster 1008	2	36448
Cluster 1009	1	36408
Cluster 1010	1	36353
Cluster 1011	1	36330
Cluster 1012	4	36305
Cluster 1013	1	36200
Cluster 1014	1	36192
Cluster 1015	1	36165
Cluster 1016	1	36132
Cluster 1017	1	36096
Cluster 1018	1	36095
Cluster 1019	1	36074
Cluster 1020	1	36060
Cluster 1021	1	36045
Cluster 1022	3	36016
Cluster 1023	1	35949
Cluster 1024	1	35934
Cluster 1025	3	35890
Cluster 1026	5	35871
Cluster 1027	1	35867
Cluster 1028	1	35839
Cluster 1029	1	35839
Cluster 1030	1	35794
Cluster 1031	6	35785
Cluster 1032	2	35710
Cluster 1033	1	35689
Cluster 1034	1	35664
Cluster 1035	1	35662
Cluster 1036	1	35637
Cluster 1037	1	35620
Cluster 1038	2	35600
Cluster 1039	1	35597
Cluster 1040	2	35596
Cluster 1041	1	35572
Cluster 1042	1	35572
Cluster 1043	2	35523
Cluster 1044	1	35523
Cluster 1045	2	35507
Cluster 1046	1	35404
Cluster 1047	1	35391
Cluster 1048	5	35352
Cluster 1049	1	35347
Cluster 1050	1	35325
Cluster 1051	1	35316
Cluster 1052	5	35248
Cluster 1053	1	35245
Cluster 1054	1	35178
Cluster 1055	7	35177
Cluster 1056	1	35106
Cluster 1057	1	35043
Cluster 1058	1	35019
Cluster 1059	1	35013
Cluster 1060	2	34997
Cluster 1061	2	34988
Cluster 1062	1	34979
Cluster 1063	1	34975
Cluster 1064	1	34974
Cluster 1065	10	34953
Cluster 1066	1	34894
Cluster 1067	1	34893
Cluster 1068	1	34862
Cluster 1069	1	34825
Cluster 1070	1	34812
Cluster 1071	1	34754
Cluster 1072	1	34704
Cluster 1073	1	34684
Cluster 1074	2	34677
Cluster 1075	1	34674
Cluster 1076	6	34665
Cluster 1077	1	34623
Cluster 1078	1	34582
Cluster 1079	2	34552
Cluster 1080	1	34548
Cluster 1081	3	34503
Cluster 1082	2	34489
Cluster 1083	2	34469
Cluster 1084	1	34465
Cluster 1085	1	34463
Cluster 1086	1	34462
Cluster 1087	1	34455
Cluster 1088	1	34442
Cluster 1089	2	34428
Cluster 1090	8	34380
Cluster 1091	2	34349
Cluster 1092	2	34342
Cluster 1093	1	34313
Cluster 1094	1	34307
Cluster 1095	1	34293
Cluster 1096	1	34230
Cluster 1097	1	34207
Cluster 1098	2	34181
Cluster 1099	1	34173
Cluster 1100	1	34173
Cluster 1101	1	34167
Cluster 1102	2	34155
Cluster 1103	1	34116
Cluster 1104	1	34104
Cluster 1105	5	34078
Cluster 1106	1	34053
Cluster 1107	2	34035
Cluster 1108	1	34021
Cluster 1109	9	33969
Cluster 1110	5	33957
Cluster 1111	2	33921
Cluster 1112	1	33841
Cluster 1113	1	33818
Cluster 1114	1	33810
Cluster 1115	1	33801
Cluster 1116	1	33780
Cluster 1117	1	33763
Cluster 1118	1	33756
Cluster 1119	1	33719
Cluster 1120	1	33619
Cluster 1121	1	33611
Cluster 1122	3	33597
Cluster 1123	1	33562
Cluster 1124	1	33559
Cluster 1125	1	33507
Cluster 1126	1	33500
Cluster 1127	1	33476
Cluster 1128	1	33450
Cluster 1129	5	33436
Cluster 1130	2	33425
Cluster 1131	1	33396
Cluster 1132	4	33370
Cluster 1133	2	33308
Cluster 1134	1	33300
Cluster 1135	3	33213
Cluster 1136	5	33206
Cluster 1137	1	33190
Cluster 1138	1	33165
Cluster 1139	1	33159
Cluster 1140	1	33150
Cluster 1141	1	33142
Cluster 1142	1	33113
Cluster 1143	3	33085
Cluster 1144	1	33061
Cluster 1145	2	33024
Cluster 1146	1	32999
Cluster 1147	1	32979
Cluster 1148	1	32949
Cluster 1149	1	32879
Cluster 1150	1	32876
Cluster 1151	1	32821
Cluster 1152	1	32759
Cluster 1153	1	32755
Cluster 1154	2	32734
Cluster 1155	1	32724
Cluster 1156	1	32663
Cluster 1157	1	32612
Cluster 1158	1	32605
Cluster 1159	1	32604
Cluster 1160	3	32603
Cluster 1161	2	32591
Cluster 1162	1	32556
Cluster 1163	1	32522
Cluster 1164	4	32495
Cluster 1165	1	32492
Cluster 1166	1	32483
Cluster 1167	1	32443
Cluster 1168	1	32422
Cluster 1169	1	32400
Cluster 1170	1	32368
Cluster 1171	2	32264
Cluster 1172	1	32250
Cluster 1173	3	32150
Cluster 1174	1	32103
Cluster 1175	1	32101
Cluster 1176	1	32098
Cluster 1177	14	31984
Cluster 1178	1	31970
Cluster 1179	2	31942
Cluster 1180	1	31917
Cluster 1181	1	31909
Cluster 1182	1	31894
Cluster 1183	1	31880
Cluster 1184	1	31813
Cluster 1185	1	31798
Cluster 1186	1	31766
Cluster 1187	1	31749
Cluster 1188	1	31705
Cluster 1189	1	31602
Cluster 1190	3	31573
Cluster 1191	3	31496
Cluster 1192	1	31476
Cluster 1193	1	31393
Cluster 1194	1	31386
Cluster 1195	1	31341
Cluster 1196	1	31328
Cluster 1197	1	31241
Cluster 1198	1	31240
Cluster 1199	1	31220
Cluster 1200	1	31216
Cluster 1201	1	31096
Cluster 1202	1	31095
Cluster 1203	1	31083
Cluster 1204	2	31036
Cluster 1205	1	30822
Cluster 1206	1	30765
Cluster 1207	9	30762
Cluster 1208	2	30759
Cluster 1209	1	30627
Cluster 1210	1	30621
Cluster 1211	2	30610
Cluster 1212	1	30584
Cluster 1213	2	30520
Cluster 1214	1	30487
Cluster 1215	3	30467
Cluster 1216	1	30393
Cluster 1217	1	30278
Cluster 1218	1	30221
Cluster 1219	1	30102
Cluster 1220	1	29979
Cluster 1221	4	29965
Cluster 1222	1	29903
Cluster 1223	1	29897
Cluster 1224	3	29886
Cluster 1225	2	29837
Cluster 1226	1	29813
Cluster 1227	1	29782
Cluster 1228	1	29728
Cluster 1229	1	29710
Cluster 1230	3	29685
Cluster 1231	1	29630
Cluster 1232	8	29613
Cluster 1233	1	29517
Cluster 1234	1	29515
Cluster 1235	1	29509
Cluster 1236	4	29470
Cluster 1237	1	29408
Cluster 1238	1	29357
Cluster 1239	3	29346
Cluster 1240	2	29283
Cluster 1241	1	29138
Cluster 1242	1	29121
Cluster 1243	1	29115
Cluster 1244	1	29051
Cluster 1245	1	29009
Cluster 1246	1	28997
Cluster 1247	1	28953
Cluster 1248	1	28929
Cluster 1249	1	28637
Cluster 1250	1	28603
Cluster 1251	1	28460
Cluster 1252	1	28355
Cluster 1253	1	28343
Cluster 1254	1	28164
Cluster 1255	1	28102
Cluster 1256	1	28067
Cluster 1257	1	28001
Cluster 1258	1	27966
Cluster 1259	7	27946
Cluster 1260	1	27894
Cluster 1261	1	27889
Cluster 1262	1	27726
Cluster 1263	1	27551
Cluster 1264	1	27442
Cluster 1265	5	27332
Cluster 1266	1	27312
Cluster 1267	1	27293
Cluster 1268	1	27255
Cluster 1269	1	27198
Cluster 1270	31	27112
Cluster 1271	1	27050
Cluster 1272	1	27046
Cluster 1273	1	27020
Cluster 1274	3	26905
Cluster 1275	3	26874
Cluster 1276	2	26872
Cluster 1277	1	26864
Cluster 1278	2	26794
Cluster 1279	2	26690
Cluster 1280	1	26568
Cluster 1281	3	26506
Cluster 1282	1	26307
Cluster 1283	1	26244
Cluster 1284	7	26231
Cluster 1285	2	26227
Cluster 1286	2	26195
Cluster 1287	1	26147
Cluster 1288	3	26123
Cluster 1289	12	26075
Cluster 1290	1	26053
Cluster 1291	2	26010
Cluster 1292	1	25963
Cluster 1293	1	25932
Cluster 1294	2	25880
Cluster 1295	27	25851
Cluster 1296	1	25774
Cluster 1297	1	25772
Cluster 1298	1	25751
Cluster 1299	1	25729
Cluster 1300	49	25704
Cluster 1301	2	25682
Cluster 1302	1	25601
Cluster 1303	1	25583
Cluster 1304	3	25538
Cluster 1305	1	25467
Cluster 1306	1	25449
Cluster 1307	2	25416
Cluster 1308	2	25205
Cluster 1309	4	25127
Cluster 1310	1	25102
Cluster 1311	1	25083
Cluster 1312	1	25079
Cluster 1313	1	25030
Cluster 1314	1	24999
Cluster 1315	1	24906
Cluster 1316	1	24856
Cluster 1317	1	24797
Cluster 1318	1	24399
Cluster 1319	3	24345
Cluster 1320	1	24276
Cluster 1321	1	24267
Cluster 1322	1	24260
Cluster 1323	3	24258
Cluster 1324	3	24254
Cluster 1325	1	24132
Cluster 1326	1	24018
Cluster 1327	2	24000
Cluster 1328	1	23972
Cluster 1329	4	23969
Cluster 1330	1	23961
Cluster 1331	1	23955
Cluster 1332	1	23940
Cluster 1333	1	23908
Cluster 1334	3	23883
Cluster 1335	13	23801
Cluster 1336	1	23799
Cluster 1337	1	23774
Cluster 1338	1	23770
Cluster 1339	1	23760
Cluster 1340	4	23717
Cluster 1341	1	23590
Cluster 1342	1	23556
Cluster 1343	1	23545
Cluster 1344	1	23446
Cluster 1345	1	23442
Cluster 1346	1	23391
Cluster 1347	2	23344
Cluster 1348	1	23331
Cluster 1349	1	23316
Cluster 1350	1	23268
Cluster 1351	2	23257
Cluster 1352	1	23232
Cluster 1353	2	23220
Cluster 1354	1	23204
Cluster 1355	1	23192
Cluster 1356	3	23176
Cluster 1357	2	23165
Cluster 1358	1	23056
Cluster 1359	1	23045
Cluster 1360	1	22932
Cluster 1361	7	22904
Cluster 1362	1	22859
Cluster 1363	4	22852
Cluster 1364	1	22807
Cluster 1365	1	22630
Cluster 1366	1	22512
Cluster 1367	1	22497
Cluster 1368	1	22314
Cluster 1369	1	22307
Cluster 1370	1	22276
Cluster 1371	1	22266
Cluster 1372	12	22234
Cluster 1373	1	22220
Cluster 1374	1	22186
Cluster 1375	1	22162
Cluster 1376	1	21944
Cluster 1377	14	21942
Cluster 1378	1	21936
Cluster 1379	1	21686
Cluster 1380	1	21667
Cluster 1381	1	21573
Cluster 1382	1	21544
Cluster 1383	1	21532
Cluster 1384	2	21490
Cluster 1385	2	21450
Cluster 1386	7	21310
Cluster 1387	1	21304
Cluster 1388	1	20893
Cluster 1389	2	20870
Cluster 1390	12	20812
Cluster 1391	3	20808
Cluster 1392	1	20777
Cluster 1393	2	20654
Cluster 1394	1	20644
Cluster 1395	1	20633
Cluster 1396	15	20608
Cluster 1397	2	20571
Cluster 1398	1	20566
Cluster 1399	6	20369
Cluster 1400	4	20347
Cluster 1401	1	20324
Cluster 1402	1	20305
Cluster 1403	1	20164
Cluster 1404	2	19992
Cluster 1405	3	19897
Cluster 1406	1	19790
Cluster 1407	1	19766
Cluster 1408	3	19686
Cluster 1409	1	19677
Cluster 1410	1	19297
Cluster 1411	2	19196
Cluster 1412	1	19172
Cluster 1413	1	19110
Cluster 1414	6	18906
Cluster 1415	2	18852
Cluster 1416	31	18850
Cluster 1417	1	18833
Cluster 1418	1	18458
Cluster 1419	1	18426
Cluster 1420	1	18397
Cluster 1421	1	18318
Cluster 1422	2	18316
Cluster 1423	1	18308
Cluster 1424	1	18218
Cluster 1425	1	17931
Cluster 1426	8	17845
Cluster 1427	1	17724
Cluster 1428	1	17666
Cluster 1429	1	17567
Cluster 1430	2	17423
Cluster 1431	1	17399
Cluster 1432	1	17397
Cluster 1433	1	17390
Cluster 1434	1	17295
Cluster 1435	14	17276
Cluster 1436	1	17188
Cluster 1437	1	17135
Cluster 1438	1	17068
Cluster 1439	1	17052
Cluster 1440	2	17018
Cluster 1441	1	16838
Cluster 1442	1	16800
Cluster 1443	1	16700
Cluster 1444	1	16611
Cluster 1445	1	16524
Cluster 1446	4	16352
Cluster 1447	5	16274
Cluster 1448	1	16031
Cluster 1449	4	16010
Cluster 1450	1	15915
Cluster 1451	1	15908
Cluster 1452	1	15892
Cluster 1453	1	15835
Cluster 1454	1	15828
Cluster 1455	1	15790
Cluster 1456	1	15779
Cluster 1457	1	15642
Cluster 1458	1	15597
Cluster 1459	1	15329
Cluster 1460	1	15259
Cluster 1461	1	15148
Cluster 1462	1	15125
Cluster 1463	1	15010
Cluster 1464	1	14686
Cluster 1465	3	14406
Cluster 1466	1	14392
Cluster 1467	1	14357
Cluster 1468	1	14180
Cluster 1469	3	14108
Cluster 1470	4	14060
Cluster 1471	1	14024
Cluster 1472	1	14011
Cluster 1473	1	13985
Cluster 1474	1	13943
Cluster 1475	1	13871
Cluster 1476	2	13796
Cluster 1477	1	13784
Cluster 1478	1	13724
Cluster 1479	5	13444
Cluster 1480	1	13300
Cluster 1481	2	13130
Cluster 1482	1	13006
Cluster 1483	2	12993
Cluster 1484	1	12950
Cluster 1485	2	12947
Cluster 1486	1	12866
Cluster 1487	2	12845
Cluster 1488	8	12790
Cluster 1489	1	12750
Cluster 1490	1	12571
Cluster 1491	2	12562
Cluster 1492	1	12496
Cluster 1493	21	12405
Cluster 1494	1	12391
Cluster 1495	2	12043
Cluster 1496	3	11870
Cluster 1497	1	11738
Cluster 1498	3	11694
Cluster 1499	5	11652
Cluster 1500	1	11631
Cluster 1501	1	11360
Cluster 1502	1	11256
Cluster 1503	1	11237
Cluster 1504	3	11026
Cluster 1505	1	10707
Cluster 1506	1	10630
Cluster 1507	1	10605
Cluster 1508	1	10144
Cluster 1509	4	9887
Cluster 1510	1	9864
Cluster 1511	1	9810
Cluster 1512	1	9177
Cluster 1513	1	9160
Cluster 1514	1	9085
Cluster 1515	3	8857
Cluster 1516	1	8577
Cluster 1517	1	8408
Cluster 1518	1	8309
Cluster 1519	1	8001
Cluster 1520	5	7996
Cluster 1521	1	7949
Cluster 1522	1	7942
Cluster 1523	25	7833
Cluster 1524	2	7787
Cluster 1525	1	7777
Cluster 1526	7	7563
Cluster 1527	1	7480
Cluster 1528	2	7273
Cluster 1529	1	7235
Cluster 1530	1	7011
Cluster 1531	2	6941
Cluster 1532	1	6928
Cluster 1533	1	6623
Cluster 1534	11	5921
Cluster 1535	3	5846
Cluster 1536	1	5828
Cluster 1537	1	5458
Cluster 1538	1	4678
Cluster 1539	1	4606
Cluster 1540	1	4481
Cluster 1541	2	3466
