# Supplementary material for: Coliphages of the human urinary microbiota
Source: PLoS One. 2023 Apr 13;18(4):e0283930. doi: 10.1371/journal.pone.0283930 (PMC10101464; doi:10.1371/journal.pone.0283930)
Supplement: S6 Table — (XLSX) [file pone.0283930.s006.xlsx]

## Sheet: S6_Table
S6 Table. Urinary prophages identical to gut phage sequences.
Urinary E. coli Genome	mMGE Phage Record	Qurey Coverage (%)	Sequence Identity (%)	Alignment length	Cluster ID	Predicted Taxa
GCF_000353085	k99_110767_round1256~3882785	100	100	33837	Cluster 1089	Myoviridae
GCF_000503475	k99_20260_round8-12~776654	100	100	36497	Cluster 902	Myoviridae
GCF_000982875	k141_236_round14~1269578	100	100	28606	Cluster 419	Unknown
GCF_001638125	k141_236_round14~1269578	100	100	28618	Cluster 419	Unknown
GCF_002166025	SRR9040421_141_133895_round8-12~4167268	100	100	22800	Cluster 1363	Siphoviridae
GCF_002166625	SRR5946803_119_34258_round347~2754704	100	100	25965	Cluster 1286	Podoviridae
GCF_002166645	k141_97431_round13~1399071	100	100	20815	Cluster 1377	Unknown
GCF_002224745	k141_148_round14~3430770	100	100	19367	Cluster 1393	Unknown
GCF_003886005	SRR5279248_119_18713_round347~2426314	100	100	16680	Cluster 1435	Siphoviridae
GCF_003892445	SRR5279248_119_18713_round347~2426314	100	100	16680	Cluster 1435	Siphoviridae
GCF_004100525	k141_163_round14~1427069	100	100	20600	Cluster 1347	Myoviridae
GCF_004404085	SRR5279248_119_18713_round347~2426314	100	100	16575	Cluster 1435	Siphoviridae
GCF_004567565	SRR7464963_141_406_round1256~5705492	100	100	23654	Cluster 800	Unknown
GCF_004567565	SRR7464963_141_406_round1256~5705492	100	100	23654	Cluster 800	Unknown
GCF_004567955	k141_148_round14~3430770	100	100	17212	Cluster 1399	Unknown
GCF_006297215	k141_236_round14~1269578	100	100	28731	Cluster 419	Unknown
GCF_006297245	k141_148_round14~3430770	100	100	24598	Cluster 1270	Unknown
GCF_006297295	k141_148_round14~3430770	100	100	24598	Cluster 1270	Unknown
GCF_007844425	k141_97431_round13~1399071	100	100	21099	Cluster 1377	Unknown
GCF_007844465	k141_97431_round13~1399071	100	100	21099	Cluster 1377	Unknown
GCF_009908135	k141_148_round14~3430770	100	100	16780	Cluster 1399	Unknown
