# Supplementary material for: Coliphages of the human urinary microbiota
Source: PLoS One. 2023 Apr 13;18(4):e0283930. doi: 10.1371/journal.pone.0283930 (PMC10101464; doi:10.1371/journal.pone.0283930)
Supplement: S7 Table — (XLSX) [file pone.0283930.s007.xlsx]

## Sheet: S7_Table
S7 Table. Cluster information for induced prophages.
Induced Prophage	Cluster ID	Cluster Size
i527	Cluster 684	7
i6653	Cluster 1031	6
i6721	Cluster 1031	6
i9006	Cluster 684	7
i9105	Cluster 1076	6
i9208	Cluster 713	2
i9344	Cluster 1055	7
i9346	Cluster 664	1
i9930-1	Cluster 1055	7
i9930-2	Cluster 190	2
