# Supplementary material for: Coliphages of the human urinary microbiota
Source: PLoS One. 2023 Apr 13;18(4):e0283930. doi: 10.1371/journal.pone.0283930 (PMC10101464; doi:10.1371/journal.pone.0283930)
Supplement: S1 File — (FASTA) [file pone.0283930.s009.fasta]

>Cluster 0
TTAGGCTTCACCACGGGGCACCCCCTTGCTCTTGCGCTGCCTCTCCAGCACGGCGGGCTTGAGCACCCCGCCGTCATGCCGCCTGAACCACCGATCAGCGAACGGTGCGCCATAGTTGGCCTTGCTCACACCGAAGCGGACGAAGAACCGGCGCTGGTCGTCGTCCACACCCCATTCCTCGGCCTCGGCGCTGGTCATGCTCGACAGGTAGGACTGCCAGCGGATGTTATCGACCAGTACCGAGCTGCCCCGGCTGGCCTGCTGCTGGTCGCCTGCGCCCATCATGGCCGCGCCCTTGCTGGCATGGTGCAGGAACACGATAGAGCACCCGGTATCGGCGGCGATGGCCTCCATGCGACCGATGACCTGGGCCATGGGGCCGCTGGCGTTTTCTTCCTCGATGTGGAACCGGCGCAGCGTGTCCAGCACCATCAGGCGGCGGCCCTCGGCGGCGCGCTTGAGGCCGTCGAACCACTCCGGGGCCATGATGTTGGGCAGGCTGCCGATCAGCGGCTGGATCAGCAGGCCGTCAGCCACGGCTTGCCGTTCCTCGGCGCTGAGGTGCGCCCCAAGGGCGTGCAGGCGGTGATGAATGGCGGTGGGCGGGTCTTCGGCGGGCAGGTAGATCACCGGGCCGGTGGGCAGTTCGCCCACCTCCAGCAGATCCGGCCCGCCTGCAATCTGTGCGGCCAGTTGCAGGGCCAGCATGGATTTACCGGCACTGTTGCAAAGTTAGCGATGAGGCAGCCTTTTGTCTTATTCAAAGGCCTTACATTTCAAAAACTCTGCTTACCAGGCGCATTTCGCCCAGGGGATCACCATAATAAAATGCTGAGGCCTGGCCTTTGCGTAGTGCACGCATCACCTCAATACCTTTGATGGTGGCGTAAGCCGTCTTCATGGATTTAAATCCCAGCGTGGCGCCGATTATCCGTTTCAGTTTGCCATGATCGCATTCAATCACGTTGTTCCGGTACTTAATCTGTCGGTGTTCAACGTCAGACGGGCACCGGCCTTCGCGTTTGAGCAGAGCAAGCGCGCGACCATAGGCGGGCGCTTTATCCGTGTTGATGAATCGCGGGATCTGCCACTTCTTCACGTTGTTGAGGATTTTACCCAGAAACCGGTATGCAGCTTTGCTGTTACGACGGGAGGAGAGATAAAAATCGACAGTGCGGCCCCGGCTGTCGACGGCCCGGTACAGATACGCCCAGCGGCCATTGACCTTCACGTAGGTTTCATCCATGTGCCACGGGCAAAGATCGGAAGGGTTACGCCAGTANGAGTCGTGTAAAATATMGAGTTCGCACATTTTGTTGTCTGATTATTGATTTTTGGCGAAACCATTTGATCATATGACAAGATGTGTATCTACCTTAACTTAATGATTTTGATAAAAATCATTAGGGGATTCATCAGCGCCTGGTGTCTCTGTTGACGGATGCTCATCGTCGAGGTGCAAAGGTTCTCATTACTAACAGTGGCGCGCCAAACATCAGAGAGCTTTATCATGACAGTGGCTTCAGAGTGGAACCTCTTTTTGCCAGACGTTCTGTGTCTTGTAAGGGGGACACTCGAGGTGTAGCTCATGACGTTTTGGGTATATTGCTCTAATAAATTTATTAGTGTAATATCGCCTCAATGAATCGTGATTTATAGAGCGATTTAGCTGTTAGCCGCGACAGGCGCGGCGGTAAGCATGGCTGGGCCTAGTCCTCCCAGACAAACCACCGAGTTGCCAGGTTGACCATGCGCCTAAGTGGCAACGCCGAAGTGCGTTACGAGCTTCCAGTTTGCCCATCTTCGGGTGGGCGTTTTTTTCAGGGTTTTCGTCATGGTTAGCGACTTTGCGGCGGTTTAGAAACTGACCATTAAAGTAAATGCAAACGATGATCTGATGATGGTAGCGGCCTAAGAAGCCAGATGCCACGGGGTATGAGTCGTCCCCCGTCAAAAAATCGACCGCAGAGTGTCCCCGTCTGTGTATTAGGGAACGGGGAGGCACAACAGGTAAGGGCGCTGGTGTGATTAACCAGATGAACGAGAAGGGGCCATCTGTTGGTCAGCGTCCTTTCCTGTTGCGTTTTCTTTTCAGCGTAACAGCGGTGCTTAACAGCACTTTGGGTACAGTTCCACGAATTTACGGGTATATCCCGTCATGCTGAAGGCGCTAATCACGCTGGAAGCCAGGGTTGTGCATCCCCTGTTACCGAATTGCAGCCAGGGCGCGGTGCGCCGAAAAGCATACGGAGGTGGAAGCCCTCGCCGGAGACGTACCCGGCAAGTGATGGTGTAGCTCAGCGGTTAGAGCGGTTGACTGTTAATCAACGGGTCGATGGTTCAAATCCATCCACCATCGCCAATGCCGATTTAGCTCAGTTGGTAGAGCGCCTGCCTTGTAAGCAGGATGTCAGCGGTTCGAGTCCGTTAATCGGCACCAGCACAACAGGTAAGGGTATTTTGCGACGTCGGAGATCGCCGAGCTTGGCAGAGGGTTCGAATCCCTACGAAGTACCCTTACCGTTGTGATGAAGTGCAGCTCTTTGAAGCAACCAGAAGATAAGCATCTGGCTTCACAACATAAACCGCAGGAACGACCAATAAACGGTAGTCCGTATGGAGAACACCCCGTTGAGGAAGAGGCCTGGCCGGAACCGTAACCGGCACTACAACGTTGAGAACACTGGCGTAACGGGGTCATATCCCAATCTACGAATAAATGTTGCGTTGCAGCGTGACAACCAGTGTTCTCAACATTGTGGTGAATGCACAGGCTGATGTGCCGCAACTACAGTAGTGCGCGCTTTGCGGGGCTTGCTACAACCCTGTGTCGGAGTTCAGCACCGACCATCACAGTTTGATTCTCTGGCATGAGCATAACGCTGAAATAAGTCCAGTCTGGTGCGGCCCGATCACCCGCCGTTAGCTCCACGAAACGGAGCACGTAACAGGTAAGAGCATTCTCCTGTAACGGGTTCATATCCCAATCTACAGGTCCACCAGGAATGCTCTTTCCGTTGCGGTGAATGCGGCTAAGCGCACGCGGGGAAATGGTTATATCTGTCCATTATTTCTCCTTATTTCCCCGTCCACGGTGGATAACCAGCTAAAGGACACCGGGAAGCACCCGGCACCGCAACCTTATTTCCCAACCAGTAATGAGGTTAATAAATGCTCGGCATTCTCAAAAAGAAATTCCGCAAAGCGGCTGGCGGAGTCAAGAAGATGGAAAACCGTGATGCGGTGGAAGCGACTGTCTGGGGCGCATATTCCATTGCATACTCTGACGGCACCTGCGATGCGAAAGAAATTGCAGTATTGGAAAAAACCATTGCAGCACTTCCTGCCTTTGCGCCGTTCTCCGGTGAAATTGCCCAGATGAGCGCCAATATTCGCGCTCAATATGAAGCCTCGCCGCGCCGAGCGAATGCCCAGGCTTTACGTGAACTGGCTGACGTGTCTGGAACTAATGATGCGGTAGATGTTCTGTGCCTATGCATTGATATTGCTGACCAGGATGGCATTGGGGCAGAAGAGCAGGAGCAATTGAAGAAAATTGCCCAGGCTCTTCAATTACCACTGGAACAGTATATCTGATGGTTATAAAAGCACGTCTAATTCTGGCTTTGGTTTTTCTCGTGCTATCTGTGCTGGTGGATTTCACCAGCACAATCCTGTCGGTTTTATCCGACGGGGCGTTGGTAGCAGTAGCTGTAACATTGGTATGGCCGATATTAAAAACAGCTTCTAAGGATCAGTGATGGGCTTCTGGGATTTTGCTGACAAGCATCCAATTGTTCTCGTTGTCATTGCTGGCATAGTTGTAGGCGGTATTGCTGGCGTCATAGAAGCACTCAGGAAACAGTAATCCGGCCCTTTAGCTCAGTGGTTAGAGCTGGCGACTCATAATCGCACGGTCACCGGTTCAAGTCCGGTAGGGGCCACCATATTTGGTTGTAACACGGCGTCTGGCACATGCGTCGTTAGCGGTCTGGTGACGTTAAAAGGGGGGAACCTTGCCCCTAGCTCAGGCAACGAACCAGGTAGCCGGAATGTGCAAGCCACCGTTTGTTGTTTCTCGGGTAAAGGGATTCACCATCCTGGCGATTCGGTGTGACAGCCGGGAAGAGTCCGGCGCATTAATCCTGATTTTCTGGTGATGACTCATATCGTTAGGAGTGATTTGAGTATGCCGATTATATCTGACATTCAGCACACCAGGGTGGAGTGTTAATGTCTGCATCCCCTCTTGAATCCATGCCAAATTCCCTTAGTGCAGAACAAGCTGTACTTGGTGGCTTAATGCTTGATAACTGCCGCTGGGATGAAGTTGCAGATCGTATAGTGGCTGATGATTTTTATACCAGTGCTCATCGTGAAATTTTCAGTGAGATGGAGAGGTTATTAAGTCATGGCAAACCGATTGATTTGATAACACTTGCTGAAGCACTTGAACAGAACGGTAAATTAGAACGCGCCGGTGGTTTTGCGTACCTTGCGGAGATGTCAAAGAACACGCCCAGCGCGGCAAATATTTGTGCTTATGCGGATATCGTTCGTGAACGCGCGGTTGTTCGTGAAATGATTTCCGTCGCAAATGAAATAGCCGAAGCTGGATATGCGCAGGATGGCCGGGGCAGCAATGAATTGCTGGATATGGCCGAGCGCCGCGTTTTTGAAATAGCTGAAAAACGACAAAAGAGCGGTAGTGGTCCAAAAGATATCGCCAGCATTCTCGATGCAACGGTATCTCGCATAGAAGAGTTTTTTCAGCGACCGCATGATGGTGTAACGGGGCTTGATACCGGATTTACCGATCTCAATAAGAAGACGGCAGGACTTCAGGCGTCCGATCTCATTATTGTCGCCGCCCGCCCATCGATGGGGAAGACTACGTTTGCGATGAATCTCGTCGAAAATGCCGCAGTCCGTAACGATAAGCCCGTATTGGTTTTTAGCCTTGAGATGCCGAGCCACCAGCTGATGATGCGCTCACTGGCTTCTCTTGCACGCGTTGATCAGTCTCGTATTCGAACAGGGCAACTTAACGACGAGGATTGGGCGCGGGTTTCTGGCGCAATGGGGATTCTGTTGGACAAGCAGAATATTTTTATTGATGACTCAAGCGCCCTGACACCTACAGAGCTTCGTTCCCGCGCTCGTCGTGTTTATAAAGAAAATGGTGGTTTGAGCATGATTATGATCGACTACCTGCAACTTATGCGCGTCCCCGAGCTGCAAGATAACCGAACGCTGGAAATTGCCGAGATTTCTCGCTCACTGAAGGCGTTGGCGAAGGAATTACAAGTACCGGTGGTGGCATTGTCACAACTTAATCGATCGCTTGAACAGCGTGCGGACAAACGACCGGTAAATTCAGATTTACGTGAATCAGGAGCAATTGAGCAGGACGCAGACCTGATCATGTTTCTGTATCGCGACGAAGTTTATCACCCGGATAGCGAAATGAAGGGCATTGCCGAGGTAATTATCGGAAAGCAACGAAATGGCCCAATTGGCACGGTGAGATTGGCTTTTAACGGCCAATACTCACGGTTTGATAACTATGCTGGTGCTGACTGGCAAGAGGATTATTAATGCAATGGAATGAGGAAAAGCCGATGAACATCCTGATCATTGGGCGAAAATTTGAAGCTATCAGTGATGTGAAAACATATACGGAAATGTGGGCTTACAACCTGGCCTGCGCCTTTAGTGAGGCAGGGGTAACATTGCAATACCATCGTCCATATTCCCCCGGCGTCGAAAGCCCGGAGGATTATGTTGAAGCTGTGTTGACCGCTGCGACCTCGTGTTCTGCGAAAGCCATTTTAGCGCCAGGATTGCGGTATTTTACTACGGTGCCCAGGGAAATAGGCGTGCAACTGCGTCGTCGATTCACTGGATGGGTAGCCCAGGTATACGACGGTTCTATGCTGGATTCGGCACCAGTCGATATTACTTTTACTGTCCGCGATGATACCTGGCGGTACCTGGATAATCCAGGCAGGTTAGAGCGTCATAATCGCTTTAACAAACATGTTGGATGGGCAGCGAATCAGGATCTGTTCCATCTGGAAACCAAAACAGACGATGTTCTGCGTATTTTTGTAGACCACGCTGCATTTGATGTTAGTGGGTTTGATCACTCCTTAAGTATCCTTATGAACCTTCAGCGTCTGACCGTTCCGTATGAGGCCAGAACGTTGACCGATGACGGATTGATTACCATTGATCCGGGGAATATATCGGTAACCCCATACAGACGGACGCCGGTACCAGCAACCGAATTTGCAGCTGAATTGCGTAAGAGTGACGTGTTTATCGTTACGCATCCCGAAAGCCTTGGATTAACTGTACTTGAGGCGGCAATGTGCGGGGCGTTGGTATTAACGCCTCCCGATTGCCTTCCGCCAGATCGCCTGGCTTTGGTGAACCATATGGTTATCAAGTCGCGGATTGATTGGGATGAGGTTATTGCTCGCGTTGATCGCGTGAAAAATGCTGAAAAGGTCCAGTGTCACACCTGGTCGGCAATTGCGGAAAAGATGCTTGAGACGTTTATCACGCAGAAACCGTCGCGCGGTAACGGATAAAAAATTGAACCCGTCATAACAGAAAAGCCCGAACGCCGGGCTTTTCTTAAGCCTTGTCAACAGAGACTTGAGCGGCTTTTATGGATAGATTCCCGCTGGCCTCTATCGCCATACTTCCCCCCGCCTTCAGGGCGACATCCGCGCCTGACTTTATATCGAGATTTCCTGCGGAAGAGATGAATGCCGGACCTTGAGAAATGGCATATAACTCCCCGGCCTCGTTGAACCCGATTGTTGTTCCACTTTTCAAGTGCGTAACGGCCCAGGCTCCGCCCGCCGTCCGGATCTCCATTAGTCCGTTCCGCGACGAAATAAAGTCTTTTTTGGCGCTGGTTGATGGTTGTGCTGGTGCACCTTCGACTTCAGGCGGTACATAGCCTTCACCTTGTCCTGACGCTTCAGGCGGCACATTGGGAGCGCCACCGGATGCATCCTGTGCATAACCGATTATCAATGGCCATCGAGAATCCCCACTGTAGGGAAATTCTACCCATACTTTATCGCCGGGCAGAAATGGTGAAAACGTGTTTGCATTGGACAATATAGCTTCTGCCCACGGCAATGAGGCATCTGGTAACCCATCCATCATGCCGACAACACGTATTTGTGTACGCATCAGACCTTTAGGGTCATCGACGCTTATCACTACAGCCCGATACTTCCCTGTCAAACTACCCATTCACCACTCCTAACTGTGCACGGCTGACAAAACGAAAGCGGTCTTCGAAATGAGTCACGGACATCACTATCATTTTGTCAGGGATAGATTCATCGAGTTCTCCGTCACCTGCCGTGTTATGCACGACAATTTTCAGCGTCGTACCCGGAGTTAGCGCGGCATTTCCTTCCACCAGCATATCGAGGCGGGGGAGAATGAATTTGTTGTAGTTCGCCAGCGCGGTAGGATCGGGATTGCTCGTAAATTTAATGGGGTCTTCCTGGTTACCTGAGTAAACCACACCTTTGGTCATGTCATAACTGGCCATTCTGTAATTGTGGCGGCGCTGGTATTCATAATCGGCATTCAGGATGTTGAACTGACTAATTGTAAATCCGGATGTGTTGGGATTGGCGGACTCATAAGTAAGCGATGGAGCGGCGTTTGCCATTTTTTCCATACTTTTAAAATTGATCGTCCCCCTGGATGCCCAGCACATAGAACCGGTATCCCGGGCTATCTCCTGCAATACCTTGGTCGGTTTTTCTCCAACATTTAGGTGGTATGTGGATGTTTTTCTGAATGAGTCAGCATTTACCTTCAGACCAGGGGCAAGAGAGGAAACTACGGCTGATGGTGGCTTATCAACAAAATACTGTGCGCTGGTGGACGGAACTTTTAATAACCGCACCGGGTTACTAAACGCGTAAATCAGTACAGTATCGTCCTTGCGCGGCGCTTTAAGAACAAAGAACTCTTCCGAGAAGAGGATGCCGCCATGACCTTCCGGATCACCAAGTGAAACTGTCAGTATTGTACCAAATTTCACCCCCAGCTTATTGACCACGTAAGCCGTTGAATCCCTGATCATGAGCATAAGCTGGGGACCAGATAGCTCCCCAGGTTCGACATAGGTACATCCTACGATCATTTCGCGAGGGATTTCGTTCTGCCCAATTGAAACAGATTGCAGGAATAGCTGAGTGCGTTTTGAATCAGTTTCCGGGGCTGTGGTGGTCTTTGTGGCCATCTCATTCCTCCAGAATTTTCGCTTTTACCGTTATGGTGCCGGTGGTTTGCTGCATATAAGCCAGGATAGGAAGCTCCGCCACTACTGTGAGGTTCAATCCAACCGCGAACAGCCTGTTGTCGGCGGTGCCGGTGGTCAGATCCTGAAATGCGATTGATTTTTGCCCTTCTATGTAACAGGTAACCGGTATCTCATAACCGCCGACATTGGCAGTGTGAGTGAAAGATGCCTGCCCGAGGCTGGCATACATTCGTAGCCAGAATGCTAATGCAGTTGTAACCATCCCAAGAGATTCCTTCTCGTCACTGGCTATCCATAGCGAATATTCCAGTGAGAAAGGGATAGTCGATACCAGGGCTTCAATCTCATCATTTTCATTGGTGACATGCCCTTCATCGTAATTATCCCGGCACAGCTCACCTTCATAAATTGAAAATGCGGGAGAACGAGACAGATTCACAAGCGGCATTGCCAGCTTATTTACCGGGCCAGCAGAGGCTGTATCTTTGCGCCCGGCGCGATCGGCTTCAAATGACGACAACCACTCCTTCACATCACTAAAAGTGCCGAGCGTTATGCGATCTCTTGGTGTGCGTTTCAGGAACTCCCGGAACGACTGGTTAATGCGATCATTAAAGCTGACAACTTGTGAGTCGAACGCTTCGTTTAAAGCCTGTGCGAGCGCCGAATCAATGCCATCAATAGTGGCAAATTCCAGCTTACCAGTTGGAGTAAGACCTTTTTTCTTAAAGATGGCCAGTAGCCATTCCTGATTATTCAGAATCACCGATGAAATTCCCTTCAAAGGCGCGTGAAGGCACGCAATAAAACAAACTGCCTACCCTGGCAGTGCCGTAATTGAATATTTTATGGATGTACCAGAAGCGGCGAATGGTTGTGCCGTCTGACAGCTGTTCCAGCCATTCGAGCATAGAACCCACTGGCACATTGACGGCAGCTAACCGAAGGATTAAAGCACTGTCGCTAATTCCCGTATTATCACTGCCGTCGTATAGCGCGTAGAAGGCGTCCATCTCATCCGGGCAGTCGAGGGCCGTTATCAGTTCTGGATCCTGATAGTCATATATGCGTTGGTTCGGTTCTATTATTTCAGGTGCCGTTTCAGGTGCATTTTTGTTTCTGTAAGGTATTGCGCGATACAGAACTGCATCGAATGAGTCAGGGTCTAGCTTGATTGCTTTGAGCCAGTCCATCCGCACAAGGTTATTAAAAACTGCATGACCTTGATAACGGTGGCGCACACCAGAATCACTAAGCAGGCCGTGATCCAGATTGGGAAGGTGATTGTCCTCCACAGGATCAACAATATTACCAACGTTAACACCATCGGTTTCGATTTCAGCATCAATATCTTCCTCTTCAATCAGTTCAGAACCTTCGCCTGGAATATCCGGATCCGATTCGGTGTCCGGGAGGTTATCACCAGTCACTTGTTGTGATGGTTCTGTGTCCTCAAACATGTCATCAAAGAAACCAGCCATCGATTATCCTTTCCGTTTACGGGCTTCGTTAATTTGTGTCTCAAGAATGCTTCGCGCCTGCGCGGTGGCAGCGGCCTTGTCCATTCCCTGACTCATGAAAAACTTTATGAGGTTGTTCGCCTGCGTTTGCAGGGCTTTTTTGAGAGCGTCGGCTTCAGCGCGAGCCTGGGCTTCCCTCACCCGCGAGGCTTTTAGTTCGGCATTCTTCCTGTTTGCCGTGGTGCGAGCTTTTTTTAACAACCGGCGAACGTTGTCCGTGGCGCTATCTTTGGCGCGTAGTTTTTTGCCTAATGCATCCTGAGATTTCAGATATAACTCATACTCACGCGCCGCTTTAGCCTGATCCGTCGTTGTTGTCCGGTTGCGCGCGAGCGATTTAGCCAGTTCGCCTTTGAAATAGGTTGTTGTCTTCCGCTTGTCATCGCCGAAGGCTACCTGTTCAGCTGCTTTTTCCAGGGCAATAATGATGGCCTTGTGCCATGTGGGAGACTGAAAACGCGTCATAGCGTGCAACACATGTTTGCAGGCTACACCAGTCAGATCAGGGTTGCGGATCTTGGGGAATGCATACTCTTTTGGCGGCGCGACAGCATAGTTACCAGCAGTGGCCATATAACGATACCAGTATTGATGGCGTCCACAATCACAGTCGAAAGATACCCGGCCCTTGCAGAGATCGGCAGCGATTCGGGCTTTTTTCGCACCGTCTTCAGCAATTTCCTCAACGGCTTTATCCCATTCCTCAAATCGAATTCTGACACGGTGATGCTGGTGGACCGACTCATCCGAGGCATTAACAGATATCAATGCAAGGTTGTGTTTTAGCCCGAGGAATGTCGCGGCTTTGATCCCTGTGCCATCAGAAACTTTGTTGTTAGCGCGTTTTATATCAATGCTGGTGGACTGCGCCACCAGCTGAGCATAGGTAATGCCGGGTACCGTGCTCTTGAATTTTGTTTTATGAGCCTGCCTTGAGGTGTTGAAGCTGCGTATATCTTCGGGCGTAAAGTAGGTGCCATCTTTCTTTTTCCCAAGGCTGAGGAATGCCTCAAGTTCGCGGTTACGCATCCCCATAATCCTTGGGGTGAGTGTACGTCGCGCGTTTCGCCGATTCTGACGCTGCTGTTTACGGATAAGATCGAAGACCTTGTTAAAGTCTTTTGCACTTAATCCATCAGTCTGATAGCGACCAAGGTTGTCGCGAGCATATTCAGTTGGCATTCATTTCCCTTACGCAATGGATAATGTCCCTATTACCTGGCCGTCGTATTGGAAATGGCGAATCATTTCGCGGATCCAGGTGGCAGGTGGGAGTTTTAATTTTTTGCCAACAGTCATACCCTGAGACTCATCCTCAAGCCCGGCGGCGAGCGTCACAACCCAGCGTAGCTCTGCTATGCCCCACATACGGTAAGCCAGCAAATCCGGGCGATATTGCTCATCGGGAAGAACGTAATAAATCGTCAGATTCTTGTCGTTCGATTCACACATAAGCATCACCTCTTTGCGTAGCTCTGCCCTGAGTATTGGATCGGCTATGTTGCGGTCGTCATACCGCGACAGAGGATATTGCCGGGTGCTTTGGGTTGTAGTGATTGATGTAGCCATAGTCAGCCTGACAGAAATAGATGATGGTGATTCTACCGCTAGTCATTTGTTGATTATTTAACTCAATAAAAGAAAATTATTAGTGCAATTTTAGTTGTGAAATGTATCATTCTGCCCTTAAGTAGGTTCTTCATGAGGAAACAAAATTGGCAGAGCGTGTTGATGATGCAGAGCTGAGCATGAATCAGTTAGAAGCTCTCAAAGACATGGCCATCGATAACATCAGAAAGCAGGCACAGGTCGTGAGTCAGGTATTTACAGGGAAGTGTCGTTACTGCAATGAACCGATTGAATCAGGCATCTATTGTGACGCTGAGTGTGCGCAATGGCACAGGGAAGAGCAGGCCGCAAAACAGCGTAAATATGGCATGCGACCGGCAGGATTTGACTGATTGTGTTGCGCTTTACTGAGGAAGAGTTTCAGGCTTTTAGTGAGCGTCGAAATAAGGGGCGGTCCAGGCCAAAAACCAAAAAGGATCCATTCTTATCGCTTGCGCCGGTAAAAGAAGTTTCTCCACATGCGAAGGCACTTGCAGCACTGGCAAAGAACCCTGACCTGCGCGACGGAAATTGCGAGCACTTCGAGCAGGTTTTCATTTTTGATTACTTCGAACGCAAGCACCCTGACATCTATGAGCTGTTGCATGCAACGCCTAACGGAGGGAAACGTTCAAAAGCAACCGCCGGGAAAATGAAGGCTGAAGGGCAGAAAAAAGGTTATCCGGACATGAGTCTCGATAAAGCATGCGGTATTTATCACGGCATGCGAATTGAGCTTAAAGAACCAAATGGTAAAGCCCCGACGAAAGAGCAGATCGCCTGGATGCGCAGGCTTAGAGAGGAAGGTTACTACGTCGTTCTTGCGTATGGTGCAGAACAAGCGATAACCGCCATCCTGGAATACATAAGCCTTAAGAAGGGTGAGGCTATTGAGCATGTATTGAACGGCGACAAGTGGTTGTATGCTGCTTAAAATAATAAATTAATTAGTGCACATGTGCTCTTTGATATAGCGCACATTAACATCGGGAGAATAATAGTGTCATTCAAGGTTAATTATGAATCGCTGGCATCGATCATGCCGCGTAATGAACAGGAAGCAGATGCTGAAGTGGACCCGGTAATCGCTGAAATGAATGCTCGCCTGGAGGCTGAATTTGCAGCTGAGAATGAACATACCACCCAGGGCGACTAGGACTGTTTTTTGTGTCGGTAGCGGTCCGTCACTCACTCGTGAGGACTGTGCTGCTATAGAAAAAACTGGCTGTTCAATCATTGCGGTTAACAATTCCTGGCTGATGTTCGATGACATTTATGCCTTATACGCCGGTGATTTGTCATGGTGGAAGCAATACGGTTCCACCATACCGGGAGGGAGGTTCCGCAAAGTGACAGCCAACCTGGCGGCGGCGAAATCATTTTCGTTGGAGTACAGGCGATATTGTAGACCGGCGGAAGGGGTAAATAGCGGCGCGCAGGCTATCAGTCTGGCTGCTGAATCAGGGGCTGAAGTAGTGGTATTAGTCGGCTATGACTGTTCTCTGCAAAACGGCCTTCATTGGCATGGCGCGCACCCTCAAGCCCTACGGAATCCAACGCAGGTGTCTATTTCAAAATGGCAACAGCAGTTCCTGGATACCCGCAAAAAACACGCAGATTTACATATTTTGAATGCAAGTAGGAGCAGTGCAATTCAATGTTTCCCAAGAATAAATTTAGAGGCAGTGATCGCGTTATTATCGTCGGCAGTGGCCCAAGCGCCGCAAACTTTGTTGCGCCGCGCGGAGTGCCGATTATAGCGGTCAATGGGGCTATCGACTGGCTTAACCGCGCTTCTTATTTTTTCACACTTGATCCATCGCCAGACAATATGCGGCGCGTTGGTCGTGGCCGCCGTCGCCGTGGTGTTTGTTATTGCATGGCACTACCCGATGTTAAAGAACGTGAAGTCAGAGACGGCATTCTGTGCTTCCGTCGTGTGGCTGAACGCGGCACAGAGCCAAAAAATACGAATTCTCCCGAGTGGTGGGCGTGGCGCTGGTCCGCACATTTCGGCCTTTGCGAAGATGAGAATGAAATTGCCAGCGGCAATAGTGCATATGGTGCTCTGAACCTGGCTTTCCATATCGGATTCAAACATGTAGCCCTGGTGGGCGTTGACGCTACGCAAGAACTACGCGTTCACTCCGGCGGCACGCCAAAAAATCTAAGTCACCTGCCTTTGTTATTCCAGTCTGCGCGTGAACAGATTGACGTTGTTTCATGCGGGAAAATGGGAGGTATTCCGCAGATGACTCTTAAAGAATGGCTGAAGAATACATGATGGCACCCACAATTTATCACCGTATCGACGGTACCAAATACAGGAATGTCTGGGTTGTTGGTGATCTGCATGGTTGCTACACCAGACTGATGTCCGAACTCCATCGTGTGGATTTTGACCCGGCGCAGGATTTACTGATATCGGTCGGCGACCTTATCGATCGCGGTACTGAAAATGTCGAATGTCTGGAACTATTGCAGATGCCCTGGTTCAGGGCAGTGATGGGGAACCATGAGCGGCTGATGATTGATGCGTTAAGTCCAGATGGCAACGTGAATAACTGGCTAATGAATGGCGGACAATGGTTCTTCATGCTGGACACTGATCAGGAAATATTAGCCTGGGCGCTGGTGGAGCTGGTAAAGCGTCTGCCCTATATCATTGAGTTGAACACCGGGCAAGAAACTATCGTTATAGCCCATGCCGACTATCCGGATAATGAATACCAATTCGGTAAGGAGGTGCCGCTTTTCAACGTTGTCTGGGCGCGCGAGCGTATCAGTGATTCGATGGATGATATTGGTGGCGAAATTTCGGGCGCAGATCGTTTTATCTTTGGTCACACTCCGGTGAAAAGCCCGAAGACATTCTGGAATCAGCAGTATATCGACACTGGTGCCGTATTTTGCGGAAACCTGACATTGATGAAAGTGAAAGGTGATGGTGCAGCATGAAGATTGCTTTAGTTTTTCGCTCTGGTGGTGACTATAACGCTTCCGATGTGCAGTGGCTGGTTAATCAACTGCCAAAAGGCTATGAAATTATTTGCCTGACAGACCTGAAGCGTTTACATGTACCTGGCGTCAAAGTTGTCCCATTGATCAACCAGTGGCAAAAGTGCCGTGGCTGGTGGGCGAAAATCGAGTTGTTCCGACCGGATATAACAGATGATCTGTTCTATCTGGATTTGGACACAGTTATTGCCGGTGATATACGCCCAATCCTTGAGAATCCACCAACCAGCTTCACCATGCTTAGGGATTTTTACCATCCACAATATCGTGGTAGCGGTGCCCTGTGGATACCAAATAGTGTAAAAGCGCATATCTGGAGTTCATTCTGGCAAGATCCGGAAGGTTGGATTTCTCGTTGTGTCACTACTGAGTGCTGGGGTGATCAGGGGTTCTTACGGAAGGTTATGGGCGATGATACACCAGCATTTCAGGATCTGTATCCAGGATGGTTTGTAAGTTACAAGGCCGATGTTGTGGAACCTGGTTCAAAATATGCGAGCGCGCGTTACTCCAGGGGGAATGGGGCATTACCAAAGGACTGCCGAATAATCTTTTTCCACGGCAAACCGCGACCTCGCGAAGTGTCAGAGGATTGGCTTCCCCTTATTAGCTCGTTTTTTGAGCGAGAATCAGAATAATATTGCTCTAATAATTCCATATTTTTAAAACGTGATGTACACTCATCACGTTTTTTATTAGAGCAATCAAAAAGGTGCACTATGTGGCCATTCCGACGGAAATATCACTACTGGCTGATCGCCTTTGTTACGCCGACCGGCGGTATCAGGCATGTCATCACCAGGTATCGCAACAAGAGACTCACCTTAGCCAGAATTTTACAGGCTGCCATAGGTGAGGGACTGGATACAAATTGCGTAGTCCTTCCTCCTTCATACTTAGGAAAAATGACCGAAGCACAAGCTAATACGGAACTTTGAAATGAGCACTTCAGCACAAAACCAATCAATCGAAAATGTATCTATCCCTGATGTCCTGAATGCCGGTATCCCGGCCATTATCCAGAACATCCGGGCCGCGCAACGCCGCGTTAGTTGTGATGACCTCACAGCACGTTTTTTTGATAATGCGGTTCAGTCAGCGGAGATGCTTCACGCACAGCTTATTGATGTTTATAACGCAGAAGCTGATAGCCATAACTCCCTGGTAGATGCAGCTGAAAATATGCAGTTGGATCTCGGTCTGAAGGGTAAAGAAATTGAAGAGCTTCAGCTGGAAATTGAACATTTGAAACGCCAGCAACAGGACGCGATCGACGATGCGACGCATGACGCCAACCAGCGTGCTGATAATGCCGAACGTATAAGCATTGAGCTGGAAACAAAACTCAATGAAATGACCGCGATGGTTGAACTGCGGAACTCACAGATTTCAACGCTAAAATCTCAATATAAAGAGATCATGAAACTTGATCCTTTTAACCTTGAGAAACGCTATAACAAAGCTAAAAGCGAGCGACAGGAACTGCGTAAGCAGGTCGCCGACCTTAACCAACAGCTCAAAAAAACTATTAAAGATGCAAGCGAGGCGCGCGTGGCATTTGCTAATAAAAAAGCAGAGGTTACCGCGCTGGTTAATGAGAATGCCAAATTTGCGACGCTCAAGAAGGAAATGTATGGCATTACTGAGCGCCGTTTCCCTGCAAGCAAACTTCATCCGACGTTAGGGCAAATCTCCTTCTTCCCGCGCCTCCTGGCTTATGGGATCTCATCGCCTAAAGAGTTCAATAACGAGCGTCCTTATATCGTTTCTAAGCTGGACTTTGCTTATCAGTTCTGCTGCGACATGGGCTATGCCATTGATATCCGAATCAACGAATGGTTGATGCCAAACTTCCAGCCGTTGGCAATTTTCCGCGAGTTCCAGCCGGAAGGTTGGGTAGAGTTCTTCCATGAATTGATCTGTAAAGAGATGGAAAGCCGCCGCCCGGAACTGGTCCGTCGAGTTGAGTGGGCGCAAGAGGTTATGTTAGCAGATGCAGAGCTGCCGTTCGAACCGGAATTCATTGATGATCTGGCAACTAAAGGGCTGCATACCCTGTTTGATGTGGTTACCCGCCGTCATGAGCAGTTGGTTGTCGAATTGGGTTTAGAGGAAACTGCGGCAAGAAGACTTCTCGATGTTTGCTATGCACGTAGCGATGCATGGGAAAAAGAGAACGGCGGCACTATTTACGTTCGCTGATAGTTACAGTGTCACTTTTAATGCTGGTGGAGTGCTCCCACCAGCATTTTTTTCGTCCAATGAGGAGGGCATTTGAGTATTTTCAATAAACACGCACACCAGGAACGTCCGTACATCGTCATAGTCGATATTGATGGAACAATATCAGAGGCAACTGAAGACAGACTGCATTTGCTTCCGCCACCAGGTAAAGGTGCATTAACAAAGGACTGGAACGAGTTTAATCTCGCCTGTGACACCGATACTCCCATACACGGCAGATGATGTATTGGAGCTTGCCAAAATAGCGTTAGCGCCTTGCAAGGATGGTAACGCTATGACACTGATTGACTTTTTAGTGAAGGAATTATCTAAGGGGGCTGGATGGCCTGATGGAAAAGATTTTTGGGTAGAGCCTCCAATCGGTAGAACATGTATTTTTCAATGAAGGAACCGATGACTTTTTCGTGGATTTCCACGGAGCGCGAGAAGCAGAGTGTTTTACGTGTCAGCCGCTTAATGCGGGTGGTAGGGTCAGGTTGTTACGTTCAATTCGCTGCGTGAAGATTTTTCCGGTCAGGTGTTTCTTCTTCGGCACTTCTTTGGCGTAGCTCCCCCAGTCATCGGAGGTCAGCATTCCAATGTTAAAGGGCGCGAGTAACGCCAGTAATTCACGACAGGTTTCATCGGTACGTGGACCAAAAGTGTAGGCCAGCACGCCCCCCCGTTTTGGTGTTGTACGCATACCAGAGCCAGTGCTGCCGGGCTTTACTGCCAACGAAGCTCCATTGCTCATCAAGTTCGCAGATAAGCGCCACATCAGCATGTGCAACGGGTGAGGAGGTTATTCGCTTCGGGGAGAGTTTTTTTAAAGTTCTGATGACGGTGTTGATGCCAACCTTCAGTGTTCTGGCGGTATCACGGACACCTGCGCCGTTATGAGCCATTTCAACGATCTGCTCCTTCACGCCGGGCCTTCAGGCTTCATAAGAGTAATCGCTCTGGAAAACACGTTTACATGAGCGACAACGAAAGCGCTCATGCCTGGAACAACTACGACCATGTAGATAAACTTTATCTGAATTACAACGCGGACAATGAACAGTAACGGTAGCCATGGCAAACCTAAAATACCAATAGACTATCAGAAGTTTCTATCTATCGAGAGCATAACCGATTAGATATTAACTTAGGTGCCAACCAAAATAAGAATACCCTCATATGTAGCTGTCAAAGCTTCAGTTTTCTTGCTGGACAAATCGAGGTGGTTTTGATAAAAAATGATTTTTTTGCTTTGGCCTTTGTGAATGATCTTGTGTAGGGCTCACTGGTGAGGGGTTACAATGAGCAATATTAAATATCGTAAAGATATTGATGGTTTGCGTGCGGTAGCAATATTGCCTGTATTGCTTTTTCATGTTGGGTATTCTGGATTTAGTGGTGGATATGTTGGTGTAGATATATTCTTCGTTATCAGTGGGTATTTAATTACAAAGATTTTAATAAACGATATTAATAATGGAACCTACAGCCTGTTAACCTTTTACGAAAGAAGAATTAGGCGGATAATTCCGGCGCTAACCTGCGTTATTTTATTTGTTTTGATTGCATCCCCTTTATTCCTTGCCCCGGATAACTATTCCTTTCTACCAAAAGAAATAATAGGGACTCTTCTTTTTGCTTCGAACATTGTCAGTTTCTTAAAGTCTGGTTATTTTTCGACTGATGCAGAACAAAGACCTCTACTTCATACATGGTCTTTGGGCATAGAAGAACAGTTTTATATTATATCCCCGATCGTATTATTTTTATCATTTAAATACTTTAAATCAAGAGTGGGTTTAATTCTTTCGCTATTTGCTATTGTATCTTTTGCGTTCAGCGTAATTCTTACAAAGAACCATCCTACAGCATCATTCTACCTTATTCCTACAAGGTATTGGGAGCTGTCTTTCGGTGCTCTTGCAGCTGCTGGCGTATTCAAAAAAGCGAAAGGGAGGCGCCAAAACGAGGTGCTTTCCATTCTTGGTTTGTTGCTAATATTATTTTCTATATTTACATTTACATCGAAGACTGTTTTCCCAGGTTACGCCGCACTTCTACCAGTGCTTGGCGCAACCCTTATTATACTGAACGCAGAGGATACCCTCGTTGGGAAAATGCTAGCTTTAAAACCGTTAGTCTTTATCGGTGTGATTTCTTATTCCCTTTATTTATGGCACTGGCCGCTGGTAGTCTTTTCTCATGATAAATATATAATAGATCTCAACTTATCAAGAGAGATGTTGGTTGTTTTATCGATTTTAATCGCCTGGTTTTCAACAAGATTTATTGAGGCACCTTTTAGAAACAAGCAGTCATATGATAGAACGAGAATTTTCAAATATTCTAGTGTTGCATATTCATTACTATTTTTAACCTCGTTAGCAATATGGCCTCTTAAGGGATGGACAGATAGACTTAGTGATGAAAAAGCATATATTTTATCCTCAACCAAAGACTACAGCCCTGTAAGAGACAAGTGCCATTTCAGTTCAGGTGTTCCGGAAACTACGCAGTATTGTATTTTAGGTGTAAAAGATATTGAGCCAAGCTTGTTTGTTTGGGGTGATAGTCATGGGGCCGAGATATCCTATGCGCTGTCTAAATTGACAAGCGTGTATACAGCCACTTACTCAGCGTGTCCGCCAGTAGTCGGATTCACTTCAACCGAAAGGCCGGAGTGTCAAGCTCATAATATGCGCGTTCTTGATTTTATTCTAAATAATAAAAAAATTAAAAATGTAGTTCTTGCAGCCAACTACAACAAGTATGAAGGAGATGAGAAATACAGTGGTTTTGTAAAAGGTTTTGAAAATACAGTAAAGAAACTTACCGACGGTGGTAAGAGAGTAACAGTTTTAGACCAGATTCCATCTCCTGGCGTAAACGTACCCAACGATTTAGCAAATGCAAAGTTCATAGTTAATAAGAGTTTCGCTTATGATGATACAACCTTTAAAAAGATTGAATTTGAGAACGGTGTAAATATATTCCATTTTGAAAAATACTTATGTGACCGTGATTCTTGCTCTATGATGTATGAAAATTACCCTGTCTTATTTGACGACAATCATTTATCTTTAACTGTTGCTAAGATTATGGCTCCTCACATATATGAAATGATTAGTGATAATAGAAAAGAAAATGAGAGGTTTTAAATATTACTAAAAATTAAGTAAAATAGTTAAATCACCCACAGGCCGCGTTTTGGCGCCAGTGGGTGATTGTGAAGTTTAACATTTATGTATGCAATTAAAATTCTCTTTTATTTTTCCTAAGAAGTTATTCCTAATTTTCTTTAACATATAATCCAGAGTTTCAATGCGTTATGTTAGGGCGGCAAGTTGATAGGCGCGACCTCTCTTGATCTGCCTCCCAGATAAAACTATTATATTTGCAACCAGTATTAACCAAGAGACTACTGTACTCCTTTATTCAAATTGATTAGATTGTTACGAAAAGAAATACCATCCTGAACCACTCCATCGAACTCGTGCAAGGGAGTAAAATATGAAACTGTTTCGTTTACATTCACGGACGAGTTATTAGATTTCACTGTGATGGTTTTCATTCCGAATATTTCGAAATCGATCTCCTGGCCTGCCGTGAGGTTTGTGGTTGGTAGTATAATGATAAATTCTGATGTGTTATTGTTTATTAAATATGATGCATAATCTGGTGATGCTTGAGGTGTACTGGCAATAGCAGACACTACCATTTGTTCTTTTTTAAGCAGCTATCTGATGATATTTTTCCCTGAAGGCTGCCGGGGAGATATTCCCCAGACGAGAGTGACGACGCTGACGATTGTAGAAAATCTCAATGTATTCCCGTATTACTGAGATGGCCTCATCCCGGCTATTAAAACGATAGTGGCTCAGGCTCTCATTTTTCAGCGTTCCCCAGAAGCTTTCCATCGGAGCGTTGTCGTAACAGTTACCTTTACGCGACATTGATGTTTTCAGACCAAACTGCTCCTGTATGACCCGGTAATCGTATGCGCAGTACTGTGAACCTCGATCGGAGTGGTGGATTAGCCCGGCAGGTGGGCGCTGGCTCCTGAGCGCCATAAACAGGGCTTTACCTGTCAGCTCTTTTGTCATGCTCACAGGCTTCATCATAGTTATTTGCCAAACCAAGCACGGATGGACGGTCCCACGCGCCACCATTCAGACAATAAACAACAATTTTCCCGTCATGTTCTGTAACCCCATAGGGATGGTCCCACCAGGCGTCCAGCTGAGCTTTAGAGCGTTTCTCGTTAGGAGTGCAGTCAAAATTTTTGGGCAATACAGGATCGAGAGGAATGCGGGCAGGCATAGCTAATTCCTTATTAACTGATTGGCAACGAGGTTACGCTGATCCGTTGGTGATGAATAGTAGCAAAGAGCACAAAATCATCAGCGGTGGTTGATGTACGTAACGCGTTTGCACCAAAGGTGTCTCTTTAATGTATACTGTATAAATGAACAGTATTATTGAGGTGAAAACGCTATGGGCTTCCCTTCTCCTGCGGCGGATTATGTTGAAAGCCGAATTTCTCTTGATCAGCAACTAATCAGGCATCCATCAGCAACCTACTTCATGCGGGCAGCTGATAGCCATCACCGTGAGGGAATATTGCAGGGTGCTTTGCTGGTGGTTGATTCCTCGCTTACTCCGGTTGATGGTTCTCTGCTTGTGTGCGCTATGGAGGGTGAATATCGCATAAAGAGATACAGGAAGTATCCGCGCCAGCACCTGGAGGATTTAAGCACCGGGAAGAAAGAGGCGTTACCAGTAGATGACGATGGATACACGGGCAGTAATGCTGTTTTTGGTGTGATCACTCATGTCATCAATGATGCCAGAAGTGGGGAGTTTGATGATTGTCCGGTTATTTAAGCTGCAAAGGGCTGGTGCTTTATGCCTGTGAAGTTTATAATTGTGTACACATAACGAGTACACGAGGTGTTTATGCAATCCATTAACTTCCGTACCGCGCGTGGCAACCTTTCTGAAGTGCTCAACAATGTTGAAGCCGGGGAAGAGGTTGAAATCACCCGCAGAGGCCGTGAGCCAGCAGTAATTGTCAGCAAGGCTACTTTCGAAGCCTACAAAAAAGCGGCGCTGGATGCTGAATTTGCATCCCTGTTTGACACCCTGGACTCCACCAACAAGGAACTGGTTAACCGATAATGAGGCATATATCACCGGAAGAACTTATTGCGCTTCATGATGCGAATATAAGCCGCTACGGCGGCCTGCCGGGAATGTCTGATCCGGGTAGGGCAGAGGCCATTATCGGGAGAGTTCAGGCCAGAGTTGCCTACGAAGAGATCACCGACCTTTTCGAAGTCTCCGCCACCTACCTGGTGGCTACAGCGAGAGGGCATATATTCAATGATGCCAATAAGCGTACCGCGCTAAACAGTGCGCTGCTATTTCTACGCCGTAACGGGGTGCAGGTATTTGATTCACCTGAACTGGCAGACCTTACCGTAGGCGCTGCGACTGGCGAGATATCTGTATCTTCTGTCGCCGACACGTTACGTAGATTGTATGGTTCTGCGGAGTAGATTAATGGCACGCAAATACAACAAGTTGTCCCGTGAAGCGTTAAAGATGCTTCTTGATGGCGTGAGTCGCCGCAAGGTAAAGCAATACCTGGTTGGTAAGCAAATTGGTGCCAGGACAGCTATTGCTGTGTTATGCCGTCAGGAAATGGTTGTGCTTAAACAGAGAATGCCGGGCAGCAGATAAAGCCCAATCAGTGATTAAAGGTGTGATGTGAAAGCCGTAATTACTCCATTTGTACAGAAAGAGCTTGGCCTCGCCACGTTCAAAGTGGATCAGGAGGTCAGAAAGCTGGTGGAGGCTGGCCGTAAATTTATTATGGAGCCGGTGCCGCGTGAGTTAATCGAGCACATGGAAGACGGCCTCGTTGTTACCGAGCAAACCATGGCAACAAATGAGGCGTTGCAGCCGTTTTTTAACAGCGATGAACTGTTTCGCCGTATTGGTGGAATTGACGCGCTGGTGGCGTGGTTGCGTAGGAAAGAGGGTCAATGCCAGGCCGCAGATCGTAGTTGGTGTGACAACCATATTGTCCACGCTGAACGAGACAATAGCGCGGTGTTGTTGTGCTGGCATCACGATAACCATTACCGGATGCGTGGTTTTAATGAGCTGAAAGAAACGCTGCACAATAATCGCGTTAACTGGATACTGGATGTCGCCCGTCAGGAAATGGGCCTTTCAAATAGCCATGATTTAAGTATTCAGGAGCTGTGCTGGTGGGCTTTCATGCGCAACATGATGCACCTGATGCCGGAAGAAGTCTGCCGCATATCAATAAATAAGATGAAGGCTACTCCGCAGGATAGCGGACCTCTGAAAGAGGCGGATATTCGCCCGTATGACGATCGCGCTACAGCATATGTTCAGATGATGGAAGAACGCGCCGCGCCGATGCGTGCAAAAGTATGCCCTGTGGATGTTGACTCCGACCCTGGCATGGCGCATTTCAAAATACCAAAACTGCAATCGCTAAAATTACCTGAGTACATGGACTTTGTTGCTTCCCGTCCATGCTGTGGGTGTGGAGCTGCGGGAGCTGGCGCTCACATTACGCCTTATATCGTTCGTCATAGTCGATTATGCGCGCATGACATTTACGCAATTCCTCTGTGCCAGTCATGCCAGCGTGATATTGAGCGTGACCGCGATAATTGGGAGAAGACGCACGGTAGGTTGGCGATGCATCAACGATTGTTCTTTGATTACGCGCTTGGAGTGGGCGTTATCACAAGTCATTCGTCGAGTGTTAGATAAAATTGCTCTAATGTATTGCTATTTCTTTAATCGAGGGTATTATATTCCACGTTGATTAGTTGACATGGGCTAATCAGTAGGTGACAGGATGTTACTTAACTGGCAGGGACGCCACTTCATGGAAATAAATCACTCACGAATAACATCGTACGAGATTGCGGATTACATGATCCGCACTAAATCTCTTCTATCAGCGAAAGAACTCGCAGCAATTCTTGAAAAGGAATACCCGCATCTGGATGTCGATAAGCGCGATGTTTATCTGCGCTTAAAGGCTATCGCTGTGTCTAAGTATTCGTCTGTTTTGATAGATGACAGTACACGCCCACGTAGATTTCAGATCCACTCTCTGAATCCTGAATTCTTTCGCCGTAGCCGCGCTCCGCGCCGGTTTGATGAAAAACTCCAGAACGAACTCTATATGACGCAGGACGAAAAGGAACGCCGGGAGCACCAGCCTTGGGTAATGGCGCGTCAACTTTTCAATAAGGTGGCCCGTCAGCACCGTCATTACGGTAATGCCACATCCGCACGTATCTGATTGATTGCTTGCCCGTTCCGGGCCTTTTGACATGTGACTTTCGTTACCCTCGCGTCAAAAAGAGTTTTTACGAAAGGAAGCATAAGTGACCTGGGACGATCACAAGAAGAATTTTGCTCGCCTGGCGCGAGATGGTGGTTACACCATCGCACAGTATGCCGCCGAGTTTAATCTTAACCCTAATACCGCACGTCGTTATCTCCGTGCCTTCAAAGAAGACACCAGGACTACGGACAGCCGCAAGCCAAATAAGCCAGTCAGGAAGCCACTAAAAAGCATGATCATTGATCACTCTAATGATCAACATGCAGGTGATCACATTTCGGCTGAAATAGCGGAAAAACAAAGAGTTAATGCCGTTGTCAGTGCCGCAGTCGAGAATGCGAAGCGCCAAAATAAGCGCATAAATGATCGTTCAGATGATCATGACGTGATCACCCGCGCCCACCGGACCTTACGTGATCGCCTGGAACGCGACACCCTGGATGATGATGGTGAACGCTTTGAATTCGAAGCTGGCGATTACCTGATAGATAACGTTGAAGCGCGGAAGGCCGCGCGCGCTATGTTGCGTCGGTCCGGGGCCGATGTTCTGGAAACCACTCTTCTGGAAAAGTCTCTTTCTCATCTCCTTATGCTGGAGAACGCCAGGGATACGTGTATTCGCCTAGTGCAGGAAATGCGCGATCAGCAAAAAGACGATGATGAAGGTACTCCGCCTGAATACCGTATCGCGAGCATGCTAAACAGCTGTTCCGCGCAGATAAGCAGCCTGATCAACACCATTTACAGCATCCGGAATAACTATCGAAAAGAAAGCCGGGAGGCGGAAAAGCACGCTTTATCTATGGGGCAAGCTGGCATTGTTAAGCTGGCATACGAACGAAAGCGTGAAAATAACTGGTCAGTGCTGGAAGCGGCTGAATTCATCGAGGCGCATGGAGGAAAAGTGCCGCCCCTGATGCTGGAGCAAATCAAAGCCGATCTGCGTGCTCCTAAGACCAATACCGATGATGAGGAAAACCAAACAGCATCTGGCGCTCCATCACTTGAAGATCTGGATAAAATCGCGCGAGAACGGGCCGCCAGCCGCCGCGCTGATGCGGCATTGTGGATTGAGCATCGTAGAGAAGAAATTGCCGATATCGTCGATACAGGTGGTTATGGTGATGTCGATGCGGAAGGCATATCAAACGAAGCATGGCTTGAACAGGATCTGGACGAAGACGAGGAGGAAGACGAAGAAGTTACCCGCAAACTGTACGGGGATGATGATTAATGGCCAGAAGTTGCGTAACGGACCCACGTTGGCGCGAGCTGGTGGCGCTATATCGTTATGACTGGATTGCGGCCGCTGATGTGTTGTTTGGGAAGACACCAACCTGGCAGCAGGATGAGATCATTGAGTCCACGCAGCAGGACGGCAGTTGGACAAGTGTGACCTCCGGCCATGGTACTGGTAAATCGGATATGACGAGTATCATTGCAATACTCTTCATCATGTTTTTCCCCGGCGCTCGCGTCATTCTGGTCGCTAACAAAAGACAGCAAGTCCTTGATGGTATTTTCAAATACATAAAGAGCAATTGGGCTACTGCTGTTAGCAGATTCCCGTGGTTGTCGAAGTATTTCATTCTTACAGAAACGTCTTTTTTTGAGGTGACTGGCAAGGGTGTTTGGACAATATTGATAAAGTCCTGTCGCCCCGGAAATGAGGAGGCGTTGGCTGGTGAACACGCCGATCATCTCTTGTATATCATCGACGAAGCGTCGGGTGTGAGTGATAAAGCATTCAGTGTGATAACAGGTGCGCTGACCGGTAAGGATAACCGTATTCTGCTTCTTTCCCAGCCTACGCGACCTTCAGGCTATTTCTACGATTCACACCACAGACTAGCTATTCGCCCGGGAAATCCTGATGGATTGTTTACTGCGATAATACTGAATAGTGAAGAATCTCCGCTTGTAGATGCAAAATTTATACGAGCAAAACTTGCGGAGTATGGCGGTCGTGATAACCCCATGTACATGATCAAAGTACGTGGTGAATTTCCCAAATCTCAAGATGGCTTTCTTCTTGGTCGTGATGAGGTTGAGCGGGCGACGCGGCGAAAGGTCAAGATTGCCAAAGGATGGGGCTGGGTTGCATGTGTTGACGTTGCTGGTGGCACAGGACGAGATAAGTCCGTTATTAATATCATGATGGTGTCCGGCCAGCGAAATAAACGCCGTGTAATCAACTATCGTATGCTGGAATACACAGACGTTACAGAAACGCAGTTAGCCGCCAAGATTTTCGCAGAATGTAACCCAGAACGGTTCCCGAACATAACCATAGCTATTGATGGCGATGGCTTGGGGAAATCGACGGCTGATCTAATGTACGAACGCTATGGCATTACCGTCCAGCGTATCCGCTGGGGTAAAAAGATGCACAGCCGTGAAGATAAAAGCCTTTATTTCGATATGCGCGCTTTCGCGAATATTCAGGCGGCAGAAGCTGTAAAATCAGGGCGTATGAGGCTTGATAAGGGGGCTGCGACTATAGAGGAAGCATCAAAGATACCGGTAGGGATAAATTCCGCAGGTCAATGGAAGGTGATGTCAAAGGAAGATATGAAGAAAAAACTCAACCTGCACTCACCGGACCATTGGGATACATATTGTTTCGCTATGTTGGCGAACTATGTTCCCCAAGATGAAGTGCTTAGCGTCGAAGACGAAGCGCAGGTTGATGAAGCTCTGGCATGGCTTAATGAATAACAATTTGACCATGCCGGATGGAAAACTATTGCGCGCTTTCGGGGTTGCTGTTTACTGGCTGCCCCTTCTTAGTTTTACGGCTGCGCGTAACTGATGCGGCTGATTTGACCTTTTTCTCTTCGCGAGTGATGGCAATTTGTTTTTTTACATTTTCAATATCTGCCAGGCGATATATTTTTGCCTGCGGCCAGCGGTCGCAGATGATCGGTTCTATAGAGTCATAAAGGCTAAATTTTGCTTTCTCGAATTCACCGTTGATGATGATTCCATCACGGAGAGTTTCATCGCAGATAAACACACCACACAGCGGCACATGGTAACTAACTGATTTACCATCATTGTAGTTAGGGCTACTGGAAATGTAATGGACGCGCAGCATTGTTTCGCTAAAGCCGTGTACACGCATACGGAATTTTTCATCCTCCGGGTACTGCTTCATTAGCTCTTTTGTTGCTTCCAGGTTCTCTATGTATTTCGCACTGTGCTCATTGATCCCCGCGCTTTTCTGGATGCGAATGTCCTTATCAATCAGATGAATAATGCGGCCAGCGGTCATGTTGACGCTGTTCACAGCTTCTGTCTGATAAGTAGTAACCTTACGCACACCGCGAAGGATGTTAGGCACTGGATATAAAATAGTCTTTGGGATATTGAGGTCTGGGTACTGTTCCAGTTCCCGCGCCATTAAAGTCCATTTATCAATTTCAGCCTGAATGCTGTCCGTTTCTTTGAACGGCAGAACGACAACCGGGCGAACAGGACGACCGTCGCTGGCGGCATCAACGTGTTGGGCGCGTGCAACAGCTTTTTTTAGAAAGAGATCCCTGAAGCTGACGAACTCCTGGTACAGTTGTTCGCCGTAGACATAATTTATCATTGATCCTCCTCCAGAATTGACATGGCCAACAACTCACAGCGGATTACACTGGGAGTTGTTGGCCACCATTATAGAAGGATCCAACGAAAATAATAGATTTATTAGTGCATTTATTGTGAGTCTGGCTGGTTAGTGGCCATGAGATATTCGATTGTGTCAGTGAGATCATCCAGGTCGTCTTGGGTGATGCGGTACTCCTGATTGGATATCTTTGAGTAGTGTTCAGCAATGGCGCGGGCAGCGTCGGTTTCGGCGGGGTCTACAGATAAAGCGTTAGAGCAATGTCTAACGTCGTCGATGGTTGGTGGAATGAAAGCCATAATTATGCCTCACTGTATTGACAACACAGAGCCTGAAGCTCTGACCTACTGTTTCACCCATGATCCATGCTGGGGTAATCTAACAACATTGCGCTGTGTGTAAGATGAGCAATGCATAGCTGTAATGCCGTTGTATAAGGTTTCCCTGTTTGCTCATTTCCTTCTGAGCCGCTCTACAACGCTGAAGACACATTAAATAGTGAATCCAAAGTCGTATTACGAAACGGCGGCAAAACTATAATTTATTAGAGCAATTGTCAAACAACTATGAAAAACAATCCAGTTTTTGGCTGGTGGAGTGGGATTTTTCTCTCAAAATTTATTGCTCTAATAATTATTGATTTTTATGCGCAGCTGGACGTAAACTCCTCTTCAGACCTAATAACTTCGTATAGCATACATTATACGAAGTTATCTAAAGGGTTATTGAACATGATCAATTTACCTGTAAATCCATACAGTTCAATACCTTACAGGTCAAATAGTGATCATTTGATCAAGGTTGCGCTACGTAAAATCTGCGAAATGTTGGCAGTGTTAGTGCTCCAGATTTCGCGTAGCGCACTTAGCACCACCAATCAATCAGAGGTGAAAAATGGGATATTCAGCTGCTAAAGTGTCCACTCATCTTGAGCTTGAGAAAAACCGTGGTTACTGGCGGGCAAAAGGGTTTGATCGTGATAGTTGTCAACTGTCATTATCGCGCGGTGAAGAGAAAATAGAACGCACGCGCGGTCGCTGGCGTTTCTATGACGAGAACCATAAACAGGTAAAGGCAGAGCCGATCCTGTACACTTTACTTAAAACCATTATCTGAGTGTTAAATGTCCAATTTACTGACCGTACACCAAAATTTGCCTGCATTACCGGTCGATGCAACGAGTGATGAGGTTCGCAAGAACCTGATGGACATGTTCAGGGATCGCCAGGCGTTTTCTGAGCATACCTGGAAAATGCTTCTGTCCGTTTGCCGGTCGTGGGCGGCATGGTGCAAGTTGAATAACCGGAAATGGTTTCCCGCAGAACCTGAAGATGTTCGCGATTATCTTCTATATCTTCAGGCGCGCGGTCTGGCAGTAAAAACTATCCAGCAACATTTGGGCCAGCTAAACATGCTTCATCGTCGGTCCGGGCTGCCACGACCAAGTGACAGCAATGCTGTTTCACTGGTCATGCGGCGGATCCGAAAAGAAAACGTTGATGCCGGTGAACGTGCAAAACAGGCACTGGCGTTCGAACGCACTGATTTCGACCAGGTTCGTTCACTCATAGAAAATAGCGATCGCTGCCAGGATATACGTAATCTGGCATTTCTGGGGATTGCTTATAACACCCTGTTACGTATAGCCGAAATTGCCAGGATCAGGGTTAAAGATATCTCACGTACTGACGGTGGGAGAATGTTAATCCATATTGGCAGAACGAAAACGCTGGTTAGCACCGCAGGTGTAGAGAAGGCACTTAGCCTGGGGGTAACTAAACTGGTCGAGCGATGGATTTCCGTCTCTGGTGTGGCTGATGATCCGAATAACTACTTGTTTTGCCGGGTCAGAAAAAATGGTGTTGCCTCGCCATCATCCACCAGCCAGCTATCAACTCGCGCCCTGGAAGGGATTTTTGAAGCAACTCACCGATTGATTTACGGGGCTAAGGATGACTCTGGTCAGAGGTACCTGGCCTGGTCTGGACACAGTGCCCGTGTCGGAGCCGCGCGAGATATGGCCCGCGCCGGAGTTTCAATACCGGAGATCATGCAAGCTGGTGGCTGGACCAACGTAAATATTGTCATGAACTATATCCGTAACCTGGATAGTGAAACAGGGGCAATGGTGCGCCTGCTGGAAGATGGCGATTAGCCATTAACGCGTAAATGATTGCTCTAATTCTTTGATATTTATGGCGACATATGAGAAAGAATTTCAACATCGACGGAAAATATGTAGTGCTGTCAGTGAGCACTAATATTCAGTCGCCAGCCGTCATTGTCACTGTAAAGCTGAGCGATAGAATGCCTGATATTGACTCAATATCCGTTGCGTTCCCTGTCAGAAGTATGCGTAGTGCTGAACATTTCGTGATGAATGCCACCGAGGAAGAAGCACGGCGCGGTTTTGCTAAAGTGATGTCTGAGTTTGGCGAATTTTTGGGGCACGTTGACAAAGCCCTCTCAATCAGTTCAGCAAGGTCCAAAGCATTAACAGCTTCCATGATGAAATAAAAAAAGCCTGGCAAGGAGCCAGGCTGCACAAAAGAGCGGGTTTGTATTCCGCATCCAATCAATCAAGAAGGAGTATAGCACACAGGTACTGAAGTGAAAAAATGTGATTCGCGATAAACAAAATATCTACCATTGCTCTAATTGATTGCTATAATTGAGCCGCAGTTTTTGTCAACTACGAAGACGTTGCCATTACTTAACTCCTTGACATCATTGGCGGCCATCAGGCCGCCTTTTTTTTGCCATATGAAAACAATCGAACAAAAAATTGAACAGCACCGTAAGTGGCAGAAGGCAGCCAGAGAACGAGCGATCGCTCGGCAACGGGAGAAGTTGGCTGATCCGGCCTGGCGAGAATCTCAATATCAGAAAATGCGGAATACTATCGACCGCCGTATCGCTAAACAGAAAGAGCGCCCACCAGCCAGCAAAACGCGGAAAAGCGCGGTAAAAATAAAATCTCGTGGCTTGAAGGGACGAACACCGACGGCGGAGGAGCGGCGCATAGCCAATGCTCTTGGTGCTCTCCCCTGCATTGCCTGCTATATGCATGGAGTAATATCTGAAGAGGTGTCTCTGCACCATATCTCCGGTCGTACCGCGCCTGGTTGTCACAAAAAGCAATTGCCACTTTGTAGATGGCACCACCAGCATGCAGCACCGGCTGAAGTAAGAGAAAAATACCCCTGGCTGGTCCCTGTTCATGCCGATGGTGTGGTTGGAGGCAAGAAAGAATTCACCTTGCTGAACAAGTCAGAGATGGAGTTGCTGGCTGACGCTTATGAGATGGCAAACATCATGCACTAATAAATATATTATTTTTAATCTGAAATAATTGACAACTGACAAGTGACTTCAGTCAGAATCATCACATGCCCGGTACGGATGGATCCCTTTTCAAATATTCCATGGACGGCACAGTCTGAGTACCGGGCGCTACCTTCAGTTGTATTGCTAAGCCGCCGCTGGTGGCTTTTCTTTTTTATAAGGGGCGCTATGGATAAGAAAATATGCGTTGTTTCGATGAGCGTCGGCAAACCGGCGTCAATGACTGCCGCATGGATCAACAATGAGCTGATAATGGCTGAGCGGACCAGCTACCCTGAACGCCGCCGCGATATGGAACTCCAGCTGCTGCGCGAATTGCAAGAAAAAGAGGAAAAGGGTTTTATCGTGCTGGTGGAAGAGGAAAACAGCTTTATTACGGGTCGAGTTGGCCAGCGTGTAAGGTTGCGCGATCCCTTCATGAACGGCAGGCCGGTACTAATTGAAGCAATGCAGATTTACAAGGAGCTGGAACGCCAGAAAGCGATCAAGTTACCGCGCAAAGAATCCGGCAAATACATCCTCCACCAAAGCATCTTCGATTCCGAACACGACAAAAAAGGCGATGAATTTTTCAACATCAACTGGAGCGAAATAACGACAGAGCACGTTCTGTCGTTGTTATGCTGCTTCGCAACGGAATATAACAACGTTGCAAGCGCCGACTACATCAGGGCAATGGCTGGAGAAGTTGAGGCCCGCCAGGAACCATCGTTACTAAGCCCTCTGATTAACATAATTCGCGGAACCCAATGTCTAGCCGACAAGCGAGTTCCTCAAGGCTTACTTACCGGCAAAGAAAACTATTTATAATTAATTACGTCAGTAGCCAATAGAGATTTTTGTTGTGGAACAAAAATATATATTTTACAATCTAGTAACTTTGGGTGGAGGATTATTACAATGATGAATATTAAGCCGCTGAAAATTAGGAACAAGGTCATGAAGCCTCATAAAGCATTATTAAACCCTGACCTAACCGCAAGGAATGTACTTACATACAGTCATTGGGATTTTGTCGAACTCTGGTTAAAGCGAAACGAAAAAGATGAGGCTCTTTTTTATTGGGAGCAAGCAAAAGTATTTAATCAGGCGGCCAATGGTTTACCCAACCAATCAGCCCCACTTTTGCACTATTATTCATTCATGAATGCAGTAAAGGCGTTACTTTCATCTCGCAATATAAACTTCAAACAGCATCATGGTGTTGCTAGGGGTGAAAATACAGCCCAAATTGATAACTTATCTGATATAAAAGTAAAAATAAAAAATGAGGGTATACTTCCGTCTTTTTCAAAATATATTGACGGCACCTCTCATGAGGGGGTGTACAATATAAAAAACCTTTTTTCTGGATTGCCATATATTCATCGTACATATTGCCTTACTTATGATGTAACTGATGATATATTTATTCCACTGATCGATGCTGAGTTCGTTTTGAATGAGTCAGACAATAGCCTGTTTTTCACTGCGATTTTATCCAAGGATTTTCGGTTCGACACAGTTTTCGACATTCTACCGCCAGCGTTCGAATTGTTTGAAAGAGAAAAGTACAAAATAAAATCAGTAGAATCATTACTTGATTTTAATGAAAATCAATCGTCCAACATGCCGCAATTAACTGAATTTCATCAAAAAATAAGAAGAGATCTTTACTATATCAATGGCGCAGAGACTCTTTGGTATCTCAAACGTAAAAACAATCAATCTGAGCATACTTCTGTTTCAATATCGCCATTGGTTATAACCCTAGCAGCTATGCATCGATTAAGTGAGCTATGTCGGTATGACCCACTTAAGCTAAGACAGTTACTAAATGAAAAAGAAAACTGGATTATTGCTGAATTTATTCAACAATCTCCGTCACAGTTTATAGATGCAATTTCATCTGAAATTACTGGACACCAATTTCTTATCCCAAACGTAAGGTCTGCTTCTTAATGAATATATATATCGCATGCGCTTTAACTCATGTTCCAAGGGAAATTTTCCATGAGTACAGTAATTGGATTCACAGCCTTGCAAAAGGTCTATCTCAAAATAACAACGTAAAATATGCTTTGATAAATAGTGACCCAGAATTATCAAAGCGCCCTGAAAGTAACAAATCTAGACTTTGTTACATTTGGGACAGAGATATGGTTGAGAAATCTGATGTAATAATTGCAGAATGTAGTTTTCCATCAACAGGGCTAGGAATAGAGTTGCAGATTGCTGAACAGAAGAACATTCCTGTAATCATCTGTTATAAAGATTATGGGATAAATAAAACTAAAACCATTGAATACGTGAATCCAGATGAGACTACCCATAATCTACAAGTTGGCGAGGGTTTCATTTCTCATATGGTATTAGGACTACCAAACATCCTTGATGTCATATTATGTAAAGATATTGATAACACATGCAGGAAGCTAAAAATACTGTTAGATATGATTAACCATAATTAAAAATTAACACCCACTTAAGATGTCTAAACCAGCCCGGTATTAACCGGGCTAGACAAACTTAATCAGCATTCAGGAGCAATGCATTATCTATGATGATTTGCTCCCATTCTTCGAATGCCCGGTCGCGGACGCCCTGGGGAACGCTGTTAGTTTTGAAATCGACGACCGTACGCCATTTCCCGTCCGGGCGGTACATGCGCAGAGCTTTACTTCCCCCTTCCCTGCGCACCTCAACGTTATGCTTATCAGCAAACTCTTGTAATGCTCGTAGCGTCCCATGCTTTACTGTGTAGTATCGCTTTTTCAAGTTTTCTCTCCAGCCTGTGCCAAGGCTTCAACTTCCAAATCGTAAGACTCAAATTCATAGTCCTGGTCGTCAACTTCTTCAGGCACTGGCAGTAAATGCCAGGCTGAGTATATCTGACCATTATCAAAACGCTCCTGGCTGTAGAGCGTCGCGGCTATGAGTGTTAGAGCCGGGCGGTCATAACGGTAAATTTTGCGAACGTCACGGTCAACGAGACGACCGAAATTACCATAACCGCGCTCCAGTAATAATTTTTTAATTTCCGGCCAGTATGGACCATAGCTGCGGTACAGGCGGGGATTTTTCAGTAATCGCCCGCGTAGCCCTGACAGGAAGAAATCAACGTATTCGTCTTCTGTCTTTCCTAACAACGCTGTACGGAGTACCGCCTCAAGATATGTTTTATTCGGTTTTATTGTATCAGATAGTGTGGCCATATTATGCGACGCCCGGCGAACCGGGCGCTCCTGTTATGCGTATTGTTGGATGACGGCCAGAACGTCCGCCACGTTGTGTTTTGTCTCGATAATCCACCAGTTACCCGGGAAATCGCTGTTCTTCGCCTTCGCTGGCAGCCAGCGAGCGCCGAATTTCGCCTTGATTGCGTCTTTCGCACGGAAAAGAACGCCTTTCATGCCTGAGGCTTCCTGAAGCCCAAATACCTCGCCAGCGGCGAATTTCGGTGCGTACATCATCTTCAGGTCGGCGGTGGATACGCGATAATTCAGACCAAGAGACTGAGCTATGCTGGTGGCATCACCCTGTATTGATGATAACTCTTCTTGTTTCTCGTTTCTGGCGGCAATTTCTTCCTCCGTGATGTTGCCAAGGGCCAGGTTTATCCGATCAGCGTCGGCCTGTTTCTCTTCATCGGTGCGCCCGGCAAGAACCGTGTTAATTCTCTGCAATATCTCCACATGATTCTTGCGCATGCTGAGCAATTCCGGCGTAACCTCGTTAAGATCCACCAGCCCAAGGATGGCAAGGTCGGAAAACATTGATACCAGGTTGTAGGTCATGCGATAGCTGAGTTGGCCATAGGCTGATGGCAACTGCACCGCATCCATTTGATAGGCATCCATAAATTTAGAGCCGGCGTTTACGACATCCGCAATTGCAGGTGTGATTTTCCCTGTGGTGGCGGCCTCCCTGATTGCTGTTACCCACGATTGAGTCAGTGCGGCGACTGCATGATTCAGATTGGCTTCCCGTTCTGCTGCGATGCGCGCGTTTGCTGCGTCCATTGCCTGCTTGATCTCGGCTTTATTGCTGTAAATGCCAATGGTGCCAAACTGTGCTGTGGTGATCTCATAATCTGACGCCCGGAACTCATGGGTACCGAAAATGGCATTGGTGACCTCAAGTTCAGAATCCCCGTTACGAGTAGCCCCCTGGCTTGTTTTCTCCGGCATTTTTGCGATCGCATCCGCTATTTTCTCCTGAATTGCTTCAGGGGATAGCGTATCTCCGTATGACGCGATTACATCGCCATAATTGGAGCCAAACAATTCAACCAGGAATGTTTCTGCCGAACGGATCTGGCGGTTATTCCCTTCCGACATCATACCAAGCACCCATTTTGCAATTGACGACTTCAGCGCGCCGTCACGGCGATCCGGGTAAACCGCATGCTTCAGTGGGTCCGTATAGGTACCAACAAAATCAATGCTATAGCCTGACTCTGTAGTCTGAACGCCGTATGAGTCAGTGATTTTGATCATGCCGCGCTGCTGGAAACGGTAGAAATCGTCACAGGAAATGATGTCGTTAATCCCGGCGATGGAGACGCCACCACTGATTTTCTGCATAACAGCATCTTCATCGGGAGTTACATCCACCTGTTTATCCAGCGTCTTCACATCCCAGTTACCCGATTTGGTGCCTCTTAAGGTAAAGATGATCTCCACGTCTGCGCGCTGGCTGTCGAAGTCCAGCGACTTAATGCGAACGATATCACCGGCACAATCGTAGTATTGGCCTACACGCCATGAGCGATCGCCGATAACAAGGAACTCATTCGCATGGTTAACCAGATCAGGATCAACATCCAGAATGCCTTTATTTATTGCATCCTCCACCAGCGGGCGCAGGCGTTTGATATCCGTCGCGGCCTTCTGAGTACGGTTCAATAATTTCTCATAGCGGGAGATGGCCTGAGAGATATTAGCCTTGCGCTGAATGGCGCTTTTCAACGACGCGCGATACTGTGCTAACAACATACGGTCTGTGTGATGGACACTCCCCCAGCGGGCCTTCCAGTCTGCGTTATCCGCTGCCTTGGCCATTGCCGCCTGTTTGAATTTAGCTACCTCGGCGGTGGTCTTTTCAAGTTCCGCTTTGCTTCGCTCTAATTCAGCGGTAAGTACCTCCACATCCTCGCCAGCTGCGTGCTGCGCCTTGATGTAGTTCTGAAGGTCGATAGTAGCCTGTTCTTTCTGGCGAGCGCGTTTCGCAGCTTTCGCCTTATCCATTTGAACCTGCATCATTGCCAGACGTTCGCCGTCATCCTTCGCGGTATACATCTGCATTTCGATCATGTCATTGGCGTCGGCGTTCTCCATTTCTGACTTATCTGAACGGAGGATATCGGAGATCCAGCCTGCTTTACGCTTCAGCGTCTTCAGTCGGTATTCATCGAAAGACCCCTTGCCGCAGTAGTAGTGAACGCGAACGCTTGCACGGTTGGAACCAACTCGGGCACCGCGACCGTTACGCTGTGCGATACTGGCTGGTGTCCACGGCAACGTCAGGTGGTGGATATCCGTCGTTCCTCGATGCAGGTTGATACCCACCTCTGCCTTTTTGTTGCAGATGATGATCGGAGTCCGGCCCTCCTGGAAGTCGGCTGCAATCTTTTCCAGACCGCCCAACGACATTTCATTTTGCTGCGCGATATAGGCGTCATACAGAGCCATTTGCTCGTTGTATTTCGCTATCTGTGCATCTGTTGGTTCATCCGGTAGCTCTTTCGGCGGTTTAACCGCTTTCAGTTTCTTACCGGTTTTACCTGCCTCGGCAACCGTCTGAGCATTCAGGATCCCCACCTTTGAAGGTTCAAGGTTTAGAGCATTGCAGATAATGCGCTTGAGCTTCTGGTGCTGCGTTTTTTCATCGGTGAAGATGATTTGCTTACCTTCCGGGAAAAACTCCTTCAGCGTGGCGATCAGCTTCGCGTATTTGGGCGTAACGGGGTGAGTTACGGTCTGTTCGTCAATGCCAAACCTGGCCAGGCGCTTATTCACTTCCTGCTCGAACGCTTCCGGAACCTGCAACTGAATAAACTCGCCCTTATCTATCAGGGAGTATTGCGATTGCTGCGTGATTGAATCATCACTGTCGTCGTCTTCGCTGGTGGCTTGTTTAGGCAAACTGTCCGCCAGCTGCTGCACCGCATCGGCGTACTCCGGCAGGAAACGATAGGTGATCCGGCGATAGTACAGGTCCATGTCAGTACATACGCGGTCCATATCCCTGATTATTGAGAAGATCGGACGGGCTTTCTCGTGCTCAATCACGCCGTCTTCATTGACCGAGGTCGTTACGCCATTGTTGGCTTTGGCCGCCGCTTCCGCCTGCTGACGCAATTCTTCATACGCCGCCAGTTGTTCTTCAGTAAGTGGTGCATCCTGCTGGTGTTCGTCCAGCTCCGGGATCTCCACGGTATCCTTAACGTCTTCCGCCGTTTTAAGCGTTACCCAGCGATGGAATATACCGCGCAGCGCATCAAGGTTTTCAAAGCCCATCAGCGCCATTTTTTCTTCAACTTCACCGCTAATTTTCTGTACCGTTTCCAGCCTGGTCTTGCCGAAGAATTTAACGAAGTCATCAGGACCGTAGATCCCCATGTTCTGCCAGTATTCCTTCGGCAGAACATGAGAAAGCATGTTGTATGCATCGATCGGGGTGTTAACGACTGGCGTTGCAGTCAGGAGAACCGGCCCGCGCCCGCCATTCTTTTTCATCAGGTACGCGTTTTTAATTGCCATATCTCGCGCCGATTGCGCCACCGCGCTGGTGGGCAGATAGGCCAGTTGTGACGCTTCGCGACCATTTTTATAGCTATTGCGGTAGTTGTGACCTTCGTCAGCGATCACACTATCGAAGCCCATATCCTCAAAGTACGGATACTTCTCTGCTTTTTCGGTGCCGGTATCTGAATACTCCGACAATACCCGGCGACGCGCGGCCTCTTTGCGGTGGGAGTCGGAGTCCATTGCGCTGGCTACGCGTCCGGCGGCAACGAAGTCATAAAGCATATCCTGTGCATGCTCATCTACGGTGTCATCACGTAGCGGAATGCGGGCGTATTGTTCTTTGGTAAACACGACTGCACGGTAATTTGAGTGCGGGATCGCGTTCATCCGCGCCGTGATAGTGGCTTCATCTGCCAGTTTTAGGGCATCGCGCATAACTGGAGTGCCATCAGTACCAAGAACAGGTTTACCGTTCTCATCGAGCACCGGCACCTGGCGAATCTGATCGCCATCCATCAGCACATCAAGACCGACGAACAGGTAGTTACTGAATGCCTCTTCACTCAGGAATTCTTTTGCTTCGTAATACCAGTTTTCCAGCACTGATTTAGGCACTACATACGCAGTACGGGTGGAGCGACCGTTCTCATAGTTGAACGCCTCAAGCGCCAGCGCGGTCGTGGTTTTACCCAGCCCGGTGCCGAAGCCCAGGATGCCGCGCCCATCTTCGGACAGTCGGCGCACCTCGCTATTCTGGTAATCAAATGGCTGGCGCTTACCGCTTAATCCCTTCAACCCAAGCGGATCGCCAGAGTGTTCATACGGGATATTGCTATTGAACACATCGTTGTATTTGGCAACCAGCTCATCGTAGCGATCGTGCGTCTTGATCCACTTATTGAACTGGTCCTCAAGCAGTGCCATCTGCTCGCGGTAGCCGTTCGCCGTCGCGCTATCTTTGCCACCGATACGCGCACCATTGAGATACTTTTCCAGCTGTGCCGGGAACCCGGTCGCGTTTTCACCTGATTTACGGTCCCACTCGTAGCGGATCTCGCCTGTTTCTTTATCCTTACGCTGGACGACACCGTATCGGTGCCCGACGAACAGACCATCACCACCGTGATAGGTGTCAGAAACCATTTCGTCGCCTTCCAGCTGCACTGACTGCACATAGCGCAGATCCGGATAGCCGTTTTCCTGCAAAAATTCCAGAATGACGGAACGGTCGAACCAACGGCTATTGAGCTTAAACCGGATATTCTCTGCTGGCGTCTTGATGCGCTTCTCTTCGATCGCTGCCAGCTGATTAAGGACGTTGTTCTTTACTGGACCGTCGGGGAGCGTGGCGAGGAATTCCTGTTTTGGAGCCACTATCTCGTTAATGTCGCCGCTGGTGGCGCGGGCGAACGGAACAATCCCGCCATACGGTGAAACCGCAATGCCAGGGGTGCTGGCCAATAAATTAAGCAACTCGTCATCACTGGCTGGCAGTTCGCCGGTAAACGCAAGGCGGAAATCATCGAGCTGGATTGGATCGCGAGTGAGATCACTGTAGAGATAACGCAGGGTGTCCTGATAGCTGGTAGAGTCATAACTGGCGCTGGAATCATGCGTAACCAGTTTTCCTGTCAGCTCGTCAGAAATAGTGCCATCCAGCTTAATTGCACCACGGAAAGCAAACCAGGCGCGCGCACCGCTCCCCGATAATTTCGCTATCGGACCGCGACCGGGGTTACCAAAACGGTCAATCTCTGCCTGCAAACGGGATACCAGAGAAAGGCGCTGCTGTTCGATTTGTTCAGCACTATGCCCGGCGGCCTTCATATCCTGATATTCAATTAACATCCGGCCAATCATCGCTCCACGATACAAGCGTTCACGGTATTTTTCAGGCTGGCTGTTAATCCAGTCCACCAGCTGCACCATATCGTCGCTGATTGATGTGGTGTACTTATCGCGGACATTTGCCATCTGGGTAAATGTCATACCGAGACGGCCTTCTGTTGTAGTCAGGTTACGCTGAAGAGCCTCCCAGCTATCCGCGCCATAACTGGCAACCTCAATCTTCAGCTCCTTCCCGGCATCAGCTTCAATCCAGCGACCACCAGCATATTTTTGCCATACGCCATTAATCAGGCGCATTTCCCCTTCATCAACAACATCTGCGGTCGGTGACGGTTCAGCCATATCGAGCAAAGACCAGTCGATACGGCTTTCGAAACGATGAATCAGCTTCGCTTTAAGAGCCTGGTTATCAATCTGACCGTCGGCACGAACCTCAATACGCCCCTGGAAGCCCTTTTCCTGGGTGCCATGAACAAACCGGCGGCCATCCTTTTCAAACCACTTGCCAGAAATAAACGTTGGCCAAAGCACATTTGCCGATTCAAGAGTGCTCTCATCCACCAGGGGGATTTTCTCAGCCATCTCCGCCGGATGTTTGCGCATCAGCACCACGTCAACGACCGTACTGGTCCCGTTTGCGTCAAAAGTACCGGTAGGCAAGCGGTGGGCACCAAGAAATTCAGCTTTACGGGATAGGCGCAGGCGTAACCGCTTCATGTTTGAACCTGAAACAATGGACGGCGGCACAATCACGCACATGAATCCGCCAGGCTTTATCTTGTCCAACATGCGGAGCATGAAGTAAGACCCCATGTCCGTTTCTTCTGCGTAAGGCTTATCGATGTTGCGTGTGTTATCACGACCGCCGAACGGAACGTTACCCACAACATGGTCGAATGAATCGTTAGGCGTGCTTACAGCCAGTTGTTCGAACGGGGAAATTTGTACGCTGTCTTCCGGATGTAACAGCTGGTTTATACGACCGGAAACACTGCTGATCTCAGTCGCGGTCATCACCGTACCAACCGGTTTTGTCTCATTAAAAACGCCGGTTCCCGCCGATGGTTCCAGAGTGTTACCTACGTCCGCGCCGTAGAGCTTCATGATCTCCCAGACACCTTCAGCGATCGGCTTTGGTGTGTAATATTCGGAGACGGACCCGCCAATGCCGCCTTCACCGGTGTACCCAGCCAGGATCTGGCGCTGTTCATCTGTCAGTGTCGCGCCGTCCACCAGCGAATTAAGCAAATCTATCGCCTTCTGATTCGCCTCACGGCGCAGTCGGTCATAGCTTTTGCCTTCCACCTTTTCCACGCCGTATTTAATCGGCGCTCGGTGAGATGTTATTGCCCTAATGTATTTCAATATTTCGCTGACACTTGAACAGCGAAACACTCCCATAGATAGCTTGTTCATTGGTAATCCTTAACAAGTGACTAGTGTTAAATTTCCGTTCAAACACGATACGAATTATTCTAATTAAGGTGCAATATTGGCAGACAATAAAATCACGCTATCCTCGGTCAGGAAGGCGCTGGCGGGGGTTTTTAAAGACAACGGAGAACGGGACAACATCCTCCTGTCCGCGCTGGCTGTGCACGGCGGAAGTGGGTATTTGTTTTCTCGCGCAGGGGCACCGGTACAACTGTCCGGCTTCTTAGGCGGCAAACCGGGCGATAGTGGCATGGCTGGCGATGGGCTGGTAGACGGAAGTCGCTTTATCTTTGATGAAGTTCAACTGCCAGAAGATCGCTTGCAACGCTATCCGCTACTCGAAGAGATGGCGGTTTACAGCACGATCGCCACCGCGCTGAACATCCATATTACGCACGCGCTCTCTTTCGATAAGAAGACCGGACAAACCTTCTCTATCGTGCCGGTACATAACGGAAACGATAGTGACTATGACGCCGCGCAGGCGTTGTGTGGCGAGCTGATGAACGACATCGGGCGAACCATCAACAAAGAGGTCGCCGGATGGGCATTTATCATGTCTGTATTTGGGGTGGCTTATGTCAGGCCATACGCCAAAGAAGGCATAGGGATCACGTCTTTTGAGTGCTCCTATTACACCCTTCCGAGCTTCATCAAAGAGTTCGAGGTCAGCGGCAACCTGGCGGGATTTAGCGGCGATTATCTGAAGGACGCGTCAGGGAAAATGGTTTTCGCCGATCCGTGGGCCATTATCCCTATGAAAATCCCCTACTGGCGGCCTAAGTCAAACCTTATGCCTGTGCACACTGGCCATAAGGCTTTCAGCCTGCTGGATAATCCGGAAGAACGCACGCCGATTGAAACCCAGAATTACGGGACCAGCTTGCTCGAATACGCCTACGAGCCGTACATGAATCTGCGTTCGGCGATCCGCTCGCTGAAAGCAACGCGTTTTAATGCGTCGAAAATTGACCGAATCATCGGCCTGGCGATGAATAGTCTGGATCCGGTTAAAGCAGCCGATTATTCGCGCACCATTACTCAGACGCTTAAACGAGCAGCTGACCTGATGGAAAGACGCGCACGTGGCGCGAATAACATGCCTACGGTGACCAATACCCTGCTGCCTATTATGGGCGACGGCAAGGGACAGATGACTATTGATACTCAGACCATCCAGGCTGACATCAACGGCATTGAAGACATTCTCACCTATATGCGCCAGCTGGCGGCAGCACTTGGCCTCGATTACACCCTCCTGGGGTGGGCAGATCAAATGTCCGGCGGGCTTGGCGAAGGTGGATTCCTGCGCACGGCAATTCAGGCCGCCATGCGCGCCTCATGGATCCAGCAGGGCGTAGAAGAGTTCATTCAGCGGGCTATCGATATTCATCTTGCTTTCAAGTACGGCAAGGTATACCCGGAAGGTGATCGCCCGTACAAAATCGAATTCCACTCCGTTAATACCGCTCTGCAACAAGAGCACAACGATAACCGCGACTCGCAGGCGAACTACGCCACCATCGTTACGCAAATCCTCGATGCCGTCAGCAATAACAGCGTCCTCGCCAATTCCGATGCATTCAAACGTTACCTGTTCAGCGATGTGCTGGAGATTGACGAAAAAATCTCTGAAGCACTGGTGAACGAACTGAAAGCGAAAAGCGAGGACGACGATCACCTGATGGATTCCATCATCAAAACACCGCCACAGGAACTGGCGCAAATCCTTGAATCGGTCTTTAAAGAGGGAAACGAGAATGACTGATGTTTTGAAAACGGTCACTGACCGCTTTTGTCTCTATAGTAATGCTAGAAAAGGTCGCCAGAACGGGCGACAGTATGTATTAAGCGCGGTAAAGGCCATGCTTGAAAGCAAGGAAACTCAGGAAGGTTTACGCCTTGGTGAGCTTTTCGGCTATTACGGTCACGGTCGCCGCCAGCTGACCGGCAAACTGGAAGTACCAGAAACCAGCGTGATCATGGTGGAAGGTCGCCCGGTCGTAATCGACAATGTTCCAGCGTGCCGAACAGTGGCTATATCTGTTGACGACAACGGCATCGTTACCCATACACAGGAAATTCTTAACACAGAGCCGGGTAAAATTGTTGCCGCTATGATCGAAAGCCGAGCTGGTGGCTGGAGCTGGGCCACTGGCGGGCGCGAGTCCGGGAAAATCGCTGTAACCACCAGCTTCCATGGTGTGGATTATGTGACAACGCCGAACTATATCAGTCTGGATCATCCTGCCAGCGCCGGAATGTTTGAAAGCGCGGATTCTAAATCTTTACTGGCAGAGTCCCTGGCTGCGCATGGGTACTCCGACGAGTCAGTGCAGGCCGTTATATCCCATTACGGCAAAATGGCTGAACTGGAAATGATGGTGGAGGCGACAGAGCGTACGGCAGAACTGGAAACCGCACTACTCGAAAGCCAGGGCCGCCACCTCGAAGCAATGGCCAAGATCGCAGATGCTGAAGCGCGAATCGCTTTGCTGGAGGAAACAGCGGGTATCCGCGACGATGTGCTGGCAGCAATGCAAGACGAACTGGATAACCTCCCGATCTTCGTCTCCGCCGCCCAAAAAGACGCATTCCGCCTCAAAGAACCTGGTGATGCAAAAATCGTTGCCACACTTTTCGAATCTCTGATCAAAGTTGGCGCACGCAACTTGCCTGTCACCAAGAAAATTAAGGAGGTTCCGCAAGCGTCTAACGTCCAGGCACCGCGTGAGACAAGCATCATCTCGTTTAATAATTCAATCAATCCGTTTAAATAACCACCAAAAATAACCCCGGCGAGTGCCGGGGTTCTCGTTAACTATTATCGACTTCGCCTGCGTGCCATATATTTGCGCACCGCGCGGCGTGGACAATCTGAAGCGGTTTCTTTCTGCTGCATCAATCTCGCGGCCATGCTCAAAAATGTCAGGCACAGCCGAAGCCCGGCATACAATAGCGGTTCCAGTGGCCACGTTTCATTAAGCACATATACCGCCATGAAAATCGAGTCGAAAACTATCGCTGCCAGCGATAACTTCATTGTCGAAAGTCTGCGGAGCTGCCGGAGTTTATTCATTGACCAGTCCCGTCAGGCAAAGCTGGCGTTCTTTTTCACGGCGAATCTTTAAACCTCGCAGGGGCACGCCGTTACTGTTCACAAAATCAGGGAGATGGTTACACATATTCACCCATTCCCCTTTCTGCGCCCACTTGTGGATGGACGTTTCGACTCGCATGCCTCGCGCTTTGCTGTAGTAGGTCCGTAAGCTATTGCATCCCATATTGAATGCCGCGCTTGTCATTGCACTAAAGGCATTATCGGGCATGTCTTTGCCCCGGAAGTGCTGATTAATACAGCGTTCAGCGATCAGGATATTCTTTTCCCAATCAGCGGCGATTTGCTGGTCGGTTTTTCGCACACCCGGCGTTACCCCGTGTGTATTACCGATCCCGTCAGTCCATACCCCCGCCGGGCACATGTATGGATCACGTCGGCAACCTTCAGCGTTACCAATCAGCTCAAGCCCCGCCTGGTTGGTTCGCACATTGCCATTACCCATTACGATGGTAATCATCACCGCGATAGCGCAAATTGCACCGCCTCCTGCGGCTGTTTTTCCCTTCATAAAGACCTCATAAGCGAATTTTTACGCTCCAGGACAAACACCCATTCACAGCCAATACCGACTGACTCGATCCCTTTAGAAGGCACAGGATAATGCAAATCACTTGTTAGCTACGTTTCAAAGATATACATTATTGCTCTAATCATTTTATTTTATTAGGTAAGATAAGTGGCACAACGCGGTGTAAACAAAGTCATCCTGATTGGTACCCTGGGGCAAGACCCGGAGATCAGGTATATACCAAATGGCGGAGCGGTCGGAAGACTAAGCATCGCAACAAATGAATCATGGCGCGACAAGCAAACGGGCCAACAGAAAGAGCAAACAGAATGGCATAGAGTCGTTTTGTTCGGGAAACTTGCTGAAATTGCGAGTGAGTATTTACGAAAAGGTTCTCAGGTCTACATCGAAGGGAAACTTAAAACCCGTAAGTGGACAGATGACGCCGGTGTAGAACGTTACACGACGGAAATTATCGTCAGCCAGGGCGGCACCATGCAAATGATCGGCGCTCGCCGTGACGATTCACAGTCCTCAAATGGCTGGGGGCAATCGAACCAACCTCAAAACCACCAGCAATACAGTGGTGGCGGTAAACCTCAGAGCAACGCCAATAACGAACCTCCAATGGACTTTGACGACGATATTCCGTTTTAGAGTTTATGAGTAAAAAACGACTGAAAGAAAAGCGGTGGTCAAGACGCCGACAAAAGCACGAACTCGCAAACAAACGCCAAAGTTGGCAATGGCACGCGCTTTTAACGAATAGAACACCCCGAGATATTGCTTTCGCTGGTGGGAAAACATTCCTAACCAACCTGAAGGCGCAATACATCAGTTTTTAAGCAGAGAAAAGACTATGACAGCACAAAATACTAAAACCATTCAATACCGCCTGCGTAATGGCCAGAGTGTAGAAGTGACCATCAATAATGATGGTGTACCTGGCGAAAAGGTTTCTATCTCTGATCTGGCTATCGAAAAAACCATCATGTGCCACCTTGGCTTTACTGAAGAAGTGAGCAAAAAGCATGGTGTAGCTATCTGGCGCACAATGGATACTGGCATGCGCAGATTCATTACTGCTCGTACCCCTGGTATGACCATGATGGACCTCATACAGATTGCGCCGCTGTTTGAGTGTGAACCTTTGGATGTATTCAGCAATCCAGCTATCTGCCAGCAGTTATATGGTGAGATGAAACTCGCGGTTACCCCCATTGTGCTGCATGAAGGATCGCTTGCTGGCGTATGGAAAGTAGAGCGAATTTCAAGCTACATGCCATTCCACATCCATGTCAACGGCGTAATCGCAGGTGAAAATCAACCTGTTTCCGTTATAAAGTCAGACCTCAATCGCGCAATTCTTGAAGCAAGTTGTCGAGTTATCGGCCTGGGCAAACAGTCTTATGTTTCCTTCCCGGCTGGTCCTGAAGGCCCGGCAGAAATTCTGATTATGGATGCTGATCTGCTCTGGCAAATACAGTTTCTGATTGGCAAAAGCATCATCCGTGCTGAAGAACTCGATCAGTACATTACCTGCACGATGACGGATGAAGTCAAAAGTGTGGCTATAGCCAATGCCCGGAACCTGTGTCGTGCTGCATTAACAGAACCGCAAGAAAACATTCCAGAAGAAACAGAAAGTGACTAATAAAAACCCCGTCAGTTGGCGGGGAACTCCACGTCAAATGGCCAATTGTTATGTCAGCTAGCAGTTAAAGCGCCTAGTCATCATCTTTTAAAGAAGTCTTTTTAACTTACCTAAATTAGTGACACCTCCCGTTTTGCTTGCTATTGTACGCATTCATGAATCTATTCATTAATCTATTCACAATAGTAATTAAAACTATGGCTATACATGCAACAACAATCCGTAATTTGCTCAATCAAGGTCCTATGACACCAAGACAATTGGTTGAAAGACTAGGTGTTAGCCAACCAACGATATCTAGAGCATTAAGAGATCTTGGTGATGAAATCGTTAGGATCGGAAATGGAAGATCTATTCAATATGCTTTACGAGACTCTTTTAGAGGATTCGAATCAGTCCCCATTTATCGTATAACTGAAGAGGGGTGTATTTGCGTTCTTGGTACTCTCATTCCGGTGAGGCCAGAAGGCTATGTTATGGTTGAGGAAGGGAAAAATAACAGGCATAGCGATGGGTTACCTTGGTGGTTATTTGATATGCGTCCACAAGGCTTCCTTGGAAGAGCATATGCATCAGCATATGCTCTTGAACTTAACCTTCCCTCAAATCCAGAGCAATGGTCAGATACTGACGTGATCAAAGCCTTACTTAAGCATGGGCATGATGTTGTTGGTAATTTGTTAATTGGAGAGCAAGCACGCACGCATTTTTTAGAGATGCAGCCTCCTGTTCCTGTTAATCGTGAAAGTGAATATCCTGTATTAGCTTTAGCTGCTGGTGAAGGTGATGTGCCCGGTTCATCTGCTGGAGGTGAACAACCCAAATTTTGTACTTTCACAGAGCGTGGACATGTATTAGTGAAATTCTCTGCGCCTAACGACACCCCTATAAGTGAGCGTTGGAGAGATCTCTTGTTTGCTGAACATCTCGCATTAAAAGTTCTGGGGGTAGAAACAGAAGTTTTTGATTATAACGGTCAGAGATTCTTGGAAATTCCCCGATTTGATCGTGTTGGTCAACTAGGTCGGGTAGGTGTATTCTCACTTCGTGCACTTGATGCAGAATTTGTTGGGAATGCAAGAGCAACATGGCCCTTGCTGGTTAAAGAGTTGGTAAAAAATAAGTGCGTCCATCCTGATGCGATTATTATAGCAACAAGGCTATGGTCTTTTGGTTTGCTAATAGGCAATACCGATATGCATAATGGTAACCTATCGTTTATTAGTAGCCACGGACGCCCATATCATATTGCTCCAGCCTATGACATGTTACCTATGGGTTTTGCTCCACGCTCTGGGGGAGCAATATCTAATGAGCTTAGAAAAACAGCACTACCAGACTTTGTAAGTCGAAAAATATGGGATGAATCTCTTGAATTGGCTGAAAAATTTTATGCATTGGCCTGTGAGTCCGACAAATTCTCAGCTAACTTTACTCCATGTTTAGAAGCGCTACGCATCCACCTAGATGATTGTAAGATACGCATAGCCCGCCTGGCATAAACAACAAATCCCGCCGATTGGCGGGATTTCTTCAATATACGATCTGGTCTGCATGATCACCAAAATCATCGTCGTCGTCCTCATCGCCACCATCTACTGCTGGCCAATCAACAAACCAGCCAGCGTAAAGATGCAGCGTTCGGAGAACATCACTTGCGGGAGCATCAAGGGTGTTAACGAATCCCATATAGCTATTGGGATTTGCCCCAGCTATGGCTTCAGCGATCATGTCCTCGGTAATGTCACCGGAGATAATGCTTAAACGCCCGGAAACTTCTTCATTATCATCAAATTCGATAATGGCATCTCCGCCTAATGGCGCTGCGATTTTAATCTGCATTATTTAGCTCCTTTGCCACACCTAATAACAGTTCCAGCAATCCGTCACCATTCATCAGTGATGCGGCAGCGGCCTCTTTGTCATGATACAACTGAAGAGCCATAGAGAATACTTCCGTTGCTGACGTTTTGGAAATAGTCGGTGATTTCTGCCGAATTTTCCCGGTGTTACTTACTGAGGCTGGCGGGTATACCTTCGCCATATAAATATTACTCAATCGAGATCTGAAGCACCATTCAGGCTTGCCACGCCCACCGATATTAACGAAAGATGGCTTATCCCCTTCAACATTGGCCTTCAGGAATGACCGGGCTTTCTCTAACAAACCAGGGTTACTGTACTCAAGATGATGACCCAGCTCGTGCCACAGTGCACTTGCATTTTCATCGTTCAAATTGACAGCAACAACACCATTAAGATTTGCATATGCCCTTCCCTGGTGGTGAACCACCTTTGATAAGGTCGATATTTTCCCGCCGGTCAGGCGATAAATATCAGCAAGTTCCTTGCGCAGGTCTATCCCACCACTCTGTCCAGCGCGGGCTTCTTCCACTTCTTCCGTGATAAAAGAGTCGGCCCACTCAAGAGCTTTTTCTTCAGATACGGATGAGTTGGCTATCGCACTATTCATGGCAGATAACACTTTCTCGTGGACCGAACCCATACTTCGCTGATTCATTTGCCAGCGTGTCTGCGGGTTATATGAGAATCGCTTAAGTAGTTGGTCAAGATGCTCAAGTTCTTCTTCGCTGACATACTTTTTAGCCTCACCAATAATGCCGGGGAGAATATTGCCGTTAGGATTAAACGCTCGCGAAAGGAAGAGTTTCAGCGCCCCCATGCCCTCCGATGCTTCAATATCACCAATAACACGGTTAACAATGGCCGCACTCTTCGGATTAGCATCCGCCAACGCTCTGGCTACGATTTGCAGGGACGATACGACCTCACGCTGCATATCAGTCCTGATCTCATCAATAAACTCTGGCGTTATGCCGTGCTCTTTAAGGATATCCCTGCCTTCCGCCGTTACCCCATCGATATCACCGACATGTTTATTAACCTGACTTTGCAATGCCTTAAATGCCTTCAGAATTCCACGGGCATCATCAGCTTTACTAACGGCCTTCCTGAATGCTGGCAAGAAGTCAGAGTTAACCTCATTTTGTTGATCGGCCCACTGAATGGAGGCTTCTTTCATCTCGTCCAGAGTCAGATCACCCAACGCGGTATGGTCTGTGAATATGAGCGACAACCTCTGAACCATTTCTGCCAATGGTGATGCCGAATGCGCCGCGCTAAGGAATGCTTTCACCCTGGTTGGGCGAATGGAAAACCAGTCAATAGCTGGTGGCATATCTCCGTTTTTTATCGCCTGCGCTATCTCGTCAAAGCCATCGCGCCCAAGGGAGGATGCGTGATTTAACAAGCCGCGAAGTAACGAATTGCTGATACCGAATAATCGGCACCATTTTTTCACGTCGGCAACAGGCATTCGAACAAAATGCGCAAGCACTTGTACAAGCTGTTCATCCTGGGGATCTGTGCGGGAAAGCAGCCTGATCAGATGAATAATGTCTTTGATGCCGGATGCCCGATGTAATAGCAAACTGGTATACGGAGCAACACCGTTGTAACTACCGCCGGAAACGGACTCGAAAAGACCGCCGGATATCCCTTGCATGCCTTCGTTTTCCAGTTCCTGAGACACCTGGCGAAGGATATCCTGTAACGACACATCACCACCGCCAAACATATCCCCCAGCGCCTGGCCCTGGTGCTGTAACTCATCATTGATACGTTGAGCCATCAATTTAAAGGCGGTGGCCATACGCTTCGCGCTACGGTTATTCGCGACGATGAACAACGCGAGCGCTTTCACTTCCGGGGCTGTTTCGCTGAACATATCCCCCTGAGCAATAACATCGATAATATGTTGGTCTGACTCCTTCGATTGCCTTACCAGGTCTACCGCATCTTTCAATGCCGCCAGCGCCTTTTTATCGAGACTATCCGCTGTCTCAATACCATCAACAATAGTTGTCACAGCCTGCTTGTGCGCTTCTCCTGATAAAGCCTGCATCTGGACAAAATCATTGGCTGCCGCATTAAGCGCCGTCAGAACATTACGCATATCCGGATCAGGTTCTTCTGCAACCATCCTTACCAGGCGCGCATCCTTATATGCCTTGGCAAAGATCGCGTTTTGTATACGGTCTACAAGTTGCCGTGTTGGTCGCCCATCTTCCGTTACAAGGCCAGCAGCCTGTGTGGCACCAACTTGCGTCATGAATCCGCGAATAAACGCGTCATTACTGCGGCTAAGCAGATCTCCGCTTTCTGATGGGTTAAACAGCGTCATCATCGCCGGAGTTATGCTGTCAGCATCAACAAAAGCCTTTTCACTGGCTGCCATTTCCTGAAGATCAGAAATATTTGAGTCCTTGGCAAACTGAACGCGGTCAACCTTAGTTAACCGGCGGCGCACCAGTACCGGAGCCGCCATTGATTCAACCTTTTCAGGTCGTATGCCGAATTCGGTCGCATGATCAATCAGGTACTCACGATACCGATCCGCATTGCCGTCCTGATAGGCTTTGATGATCCCCATGGTCCGTCCATTACCTGACTCAACGGCATTGTCCTCACCAATTATCGGCGCGCCATGGCTGGATAAACCGGAATCGGTAAGCTGGGCAGGACGCAAATCCTTGGATATCTGGTTGACCTGAAGAAGACTGGATGCGCGGGTCCGGTCGCGCGGCTGAAGTTCCTGGGGATAGTCAGGGTTAATTTTCCCGTCCAGAGTATTGGATACCAAAAGAGCTGAGGCATCGACGATATCAAACGCTGTTTTTACCTCGTCTCCCTTCGCTGTCACCACATACGAAACCCGCCCGTAATTGGGCAGGTTTTTTAGCAGCTCGATCAGCGTTTCTATGCTGGTGGCCATTACCACCTGATCGCTTAAGCTCATCCCTGTTACGCCTTACTCTGCCTCTTTAATGTTGGCGGCTATCCATGCCGCCGTGTGCTGTTTAACCTGGTCCAGATCGATGTATGTGCCAACATATTGACTCAAGTCCTGCAACGTACCGATAAATGCATCGGTGCTCTGATCGACGAATTTATCAGCCAGGAAATCAGCAACCAGTTTTGGCACACCATCATGTACCGAAGGTTGTTTTTCCTCGCCACTACTGCCGCCGGACACACCGTACCCCATCTGTTGCATGATCTGGTCAATTTCATCGCTGATATCCAGCAACTCCATGCCACTCGCGGTAGCCGCTTTGGACATCAGAGCATCCAACTTATCGCTGAGATCCATTAACTCAATAGCTGATAGTGTCATGCCGCTACCCCCGCTTTCTGGATTGCTACCAACAGATCAGCCAGGTGGCGAGCTGCGCCGTTAACCAGCTCTTCGTTTTCCTCAAAACGTCCGGCAGCCTGAAGGGCTGCAATCGCTTCCCGGACATTGCCCCGGGCGTTACGGATCTCCGCCATGTCAGTGCTTTGTATATCCATCACGTTATTGAGATATTCAATGGCTTTATTAGCCTCTGCATCTGCTTCGCTAACCGTTTCATCAGGCTGTGCCGGGGCCGGTTCTGGCTGAGTAATCTCACCGACTTCGGCCTGCAATGCATTGATCATGCTCTGCACCATTTTCTCGGTGCCAGCGCCCCCAGGAAACGCAATATTGGGGAAAGTTTTTTGAAACTGAGTTTTCAGCATTACGCGGAACTCGTCTGGTGAGCTGGTGGCCAGCTCCAGAGCTTTTTGTGCATATTTGCCAAACGGACCATTAGTAAGTGTCTTCGCCAGGAAGTCGAAAGAATCCTCGCGAGGCAATAACTTCAGGTCGTACTCACTCATTTGCTGATCAGAAAGCGGGGTATCGTAAGTAGCAATGCCGTAGCGTGCATATTCATAATACGGGTCACCTTCATCAGGGCGCGGCAGAATTGCTTTGTTACCTTCAGGTATTGCGCCAGGGGCCGCCGGACGCATTTGCAAGGCATATCGATATGCACCTACAGAGACTTCTGGTTCAGGCGAAGAGCTACCGGTATCCTCCGCTGGTTCAGGTTCGACGTTTTCCGGTTTATGTTCTTCTGGTTGGACCAGATATTCCGATACATTACCCGCTTTGTAGGCTTTAAACAGCTTGCCGATCGCATCTGCCATGTCCACACCCTGTATGGATTTAGCCTTGATCATGTACACGCTGCCATCCGAATCGGTTAACTGGATATACCCTTCGCCGTCCTCAATGAATTGCTTCATTGATGCTCCATTACTGAGCGTCACTTCCCCGTTCATATGCATACGATTTTTGATACTGGCAAGGCGATCCGTCAGCGCGCGCGAGTGCCCACCAGTCATCCCCGCTGGATCAATGGTATCGCGCCCACCTGTGCGATTGAGCTGATCAATCTCCGTCTGCAAACGCTCATTCTCTTCATAAAGAGAATCCGCTTCCGATGCAACAGCGTTAATTTTCTGCTCCAGATCTACCTTCTGCCCTTCTACCGCTGCCACCTGATCCGCGAGGTCGCTCATGGCATCCTCTTTCTGGTCACTGTCAGCCTGTAGTTGGGTTATTTCATCAACCAGGGCTTTTTTCTTCTTCTGCGCACGCTGGAATTTTGCCGAGTTTTTCTCTGCAAGGTTGGCAAGTTTCATGGTGACCTGCGCCAGCGTCATATCACGTCCACTCATCGGAGCAACGGTGTGAGTAACGTCTTTTTTATTCAGTAAGAACTGGAAAGCAACCAGCGTATCGCTATTGGTGATCCGGTTTTCCGCTGTCGGGCTATGAAACAGAATGCTGATAGTCTGACCATCACTGAGCGGAATAATGGCTGGCAGGACCGGCAGCCCGTTAACGTTACGTGCCCGGCCAATTTCAGCACCGCCGATCGCGCGCGCGCCGCTCTGGGCCACCTCCCCCGTTTTATCACTCCCCGCAGAGATTCCGGTACCATTCAGCTTCTGGTTCAATGCCCGGACAAATGCCTGCATGGTCCGGTGTAACTGCAAACGAGTAGAACTAATCGCCTCCAGTAAATCCGTAGCACACCAGTGGATCGGCGTGTCATAGAAGAACGTAGCCTCGATTTCCTCCAGGGTGTTGGATTCCGTCATCAGATAGCGGTCCTCACCGGCCATTAATGCGCGATATTCATCATCAGTCACTGGCGGGGGAAGCACGTCAAGCCCAGGCTTGATCGTCACCCCTTTATTGATATTTAACTGTTCCATGTTAATTTCCTGCTTTCAGTTGCTTAAGACGACGTTTGAGTTCGCCATTCCGTGCCTTTTCGTTATTGAGTCGGCCCGTCTCCTTATCCAGCTTCGCCCGCAAATCAGTGATCTGCTGTTGATTGAAAGACACCGAATTCTGCGCGGACTTATAAGCGGCAACCACCTGAGCATTCCGCTGTTTTGCTTCTTGCAGGCGCTGAAAGTTGGATTTAACTGCCGGTTTCTTGTCTACCGGATTGGCAACACGCTTCGCTTTGGCGATCAGTGATTTCTGGAATTTTGCGGAGTTTTTGCGGGCCGCCTGTCCCATGACGGTACCAAGCGTCTTGATATCCGGCGACTGAGCGTTAGGAATAGCTTTTCCATTCAGTTTCACAGACGATATATCGCCAGTATCGTTTACCTGTATGGCAAGAATTTGTCCGTCGTTAAGAACCAGCTTTGCGGTTTTAACTTTAACGCCATCTTTCGTTGTTGCGCGGTTGCTGGAGTCAACCTCAATTACCGTAACACCGGTTTTATTGATCGCCGCGATAAGGGATTTCAGCCCCTTTTCATTAACCTGGTCAAAATCGACCGTTGCATACTTATTTTTCGTCATCTGACACATCCTGTGCGAGATTTATTACGTAACTTCTGCGGATTTGCTGAGTAACAGGGAAAATCCGATACAACGGGTTAATGAACGAGTCGCCATGCGTAACCATGATGTTGAAATGCCACAGTCGCTCTCCTTTACCCATATATTCAGTGGGTATGTACAACCATTCACTGTTTTCGCCCTGTTCAGCCGACGTCAGACAACGTTGTTCACCTTCAATCACTGTCGTCGGCTTCTGAACATCGCGGATCCAATATCTGACCGTTGCGCCGCGCAAAAACGGGAATTTAGACCGGTACTTGAACGGCACCCGGATGAAACCCGGTTTAATTTCCACATCACCAAGTTCTAAATGCGTGATGTCCTTGCGTTTTAGCAAATAGCGATCGGCTAAGGCTAACGCAAGAACGCATACACCCCAGCCAATCATTTCCCGCCTCCCTTTTTCACCAAACTTGTAAGAACATTCAGAATGCTATCGATATTCACTCGTTTCATCCCTGAAATCACCTCATGACCGTTATTGCTGGCTATCGTTACCATTAAGTACGTAATTGATAACTCCCAGCCCTCGTGTTGCCCCAATAGGTACGCCACCGCGCCAGCTGTCACTGCAACAAAGATCTCCGTAACCAATCCCAACAAATTGCCAGACTGGCGACCGTCTCGGACATCCATCAGGAACGTGCCTATCCCACCAATTACTGAAAGCAGGAGCGCAATAGCAACTGGAGCTAATTCCTGTGTGTCAAGCACAAGTTCCCTCCTACGTTGTCAGGAGGTAATGGTATGCAAAGTAACTTCTCAACCGGTCATTTGTTGCTTAAGAGGCATTTCTATTGAGGTACGAATCGATAATCCTTTGTAACTTTTCAAGAATGAGCCTGTTATTGATGCTGCAAATAATAGTCACGCAATTCTGAAGACTTTCATCCATACCCTTATATTCCGCGAAATACATGCCTATAAAGCCTGCAAGTACGGCAGCAATACACTCGGCCATCAATTGCCTGTATGACGCTTCGTAACGTTTTTCACGAACCCCATTCAGAAACGAATGCACCCCGCCAAGGATGGAGAGGAGCATTATTGTGAAATCACACATAACTATTTCCTTAATAGTGAATTAAATATCATTGGGAAACGGTATGTACTTTGTGATTTCCACACATACTGGTTTTTGTTAATTAAAATCCGCAGCTTGCTATAAATAACGATAGTGAGCAGAAAATATGCTAATAGGCTATGTACGCGTATCAACAAATGAACAAAACACTGCTTTACAACGAAACGCTCTTGAAAGCGCAGGATGTGAGCTAATTTTTGAGGACAAGGCGAGTGGAAAAAAGGCTGAACGACCAGAGTGAAAAAGGCTTTTGATAGGTAAACTCTGGTCGTATGAAAGTTAAATTTGCGTGGGTGCAGCATGCGCTCACTCTTGAGGCATGAACGGTAATCATCTGATAACTTGTAGCTCGATTATCCGGACGCACTGGAACCAGTCGATGCTTCCAGCGATCCAGATATTTCATTAAATGGACTACGCCTCCGGGAACGCTGGCCAATTGACATCTGGTGCAGTGCTGGTATCCGTTGCGGTCACCGCATCGATATAATCCAGCACAGCGTTAAGACGGGTGGTTTCAGCCTGCGTAAGATTCCGCCCGGCCTGTAATTTCAGTTGAATAAGACTAATGGAAGCCATTGCGGTATCAATCAGCGACTGTTTTTTCTGTTCAGCGTCAGCTACCAGTTCATCATGAGAACGTTCCGGAGTGGGTGGCGCAGTAAATCCCCCGTCTGAATACACCCAGCCGATTCCGGGCTGCTCACTGATATCAGAAATATTAATGAGCTGCTGATTATCCGGCACTGTGAATTCAGCCTCGCCATCCCAGACAATGACATTCACAACCATCCCATTTTCAATAACTGCATATGATGTATTCATTATGCAAACTCCTCGATAATACAAATCCCTGCAGCGCCTTTCCCGCCCGTCATACTGGTTCCGCTATAACCGGCATCGTATGCACCACCGCCGCCCGAACCATATGCCCGACCGATAACGCCACCGCCAGCGCCTGCGCGACCACCGCCCCCCCAGAACGATGATCCTCCTTCACCACTGACGCTGATATTTCCGGACTGACCGTCACCTCCATGCCCACCAATAATGCGGACATCACCAGTATTCGGCGCGCCTCCATTACCACCGTTCGTGTTTGTGACTCCTACTTTCCCGCCGCCTTCACCGCCAGGGGCTATTACCGTTCCGAACGAGCTATCACCGCCCTTGAGGCCGTTCGTCGCACCAACACCGCCGCCCCCACCTGCGCCGATAGTGACTGGATAACTATTCTGTGTCGGGGTCATTATTGAAATTATTGTCCCACCGGCCCCACCGCCAGCACCGAAAAACGTCTCGTTATTGGATGTAGCCTGGCAGCCACCACCTCCGCCACCGCCGCCCGTAATTGTGACCCTGATTCGTTTTGTTCCTGGCGTCGGGGTATACGTACCTGATGAAGTGAAAACCCGGGTATTCACCAAACGCCCAACATATCCGCTTGAATCGCTCAGGCCAAGGTTAGCAGCAGTTAAAGTAATATTTGCAGAACCATCAAACTTAACACCGTTGATAGTGCGTGCAGTCTGTAGTTTCGTTGCGGTTGCGGCATTACCGGTAGTGCTCTGATTACCTGCTTTATTCACGCCCGGCAGGTCGATATTGGCACTACCATCGAATGACACTCCGCCTATTGTGCGTGCTGTTTGCAGTTTTGTTGCAGTTGCAGCATTGCCGGTAGTGCTCTGATTACCTGTTTTATTCACGCCCGGCAGGTCGATATTGGCACTACCATCAAATGACACCCCGCCGATTGTGCGTACTGTTTGCAGTTTCGTAGCGGTTGCAGCATTGCCGTTCAAACTACCATTGATGCCGCCAGTAACATTGAGTCCATTACCGATCGTAACAGTACCATTGGCATTGTTAATGATAAGCGGCCTTAAATTATTATAGGTTCCCAGGCTGTTACCCGAATTGGTCAACATGAAATATGTGTTTGAACCATCGTTTCGGATAAAGAATCCGTAGTTTCCGTAGGCAATGCGCAGACCATTCGCCGATTTTGAAATGATCTCACCAGTAGCCGTTAAACCGCCGTTGAGATTTCCTCCGGTTATTGGTAATGCGCCGACATCCGTGGCGGTCGGTTTAATGTGCGAACTGTAAATTACATATACAGTTCCATCTGTCAGGCCTGTTGGTTTATTCGCTGTATAAGATGGTGATGTATGAATCGTTACGCTGGCGTTACTGGTATAATCCCACTGAATATTAACACGTGTGGTGTAATTACCTATTTCAACATAAACATCATAGGTATCACCGGATGTATTCACCCATGCAAAATTAGTAAATCCAACCGATGTCCGTCGCCATAACGCACCAGTAAGACCTTTTGGATTCCCATTTCCCGCACGAAGAACAAGTTCAGATATACCAGCCTGCATAGGGGAGTTAACATTATATCCAGAACCACCAATCAGGCTTATGTAAACCACGGAACTGGACTGTGGCATGGTTACAGTTGCCAGCTTGAACCATCCAGTACCACCACTAAAAGACATTGTTGTTGAGTTGATCGTGCCTATAGACCTTGGAGTTAGCTCAATGTTTTTAGAACCGTCAAACAACACCCCATTTATAGTTCTAGCGGTTTGTAACTTGGTCGCTGTCGCTGCATTACCGGATGTATTCTGATTACCCGCAACGTTAACACCAGGTAAATTAATATTCGCAGTACCATCAAAGCTAACTCCGCCGATAGTTCTTGCCGTCTGTAGTTTTGTAGCAGTTGCCGCATTGCCAGTTGTATTCTGATTGCCAGTGGCATTCACACCAGGAATGGAGTCCCTTGATGTATATACCTGCGCCCACGCTGACCATGCCGCATCAGTGTGATCTCTTCGGGAGCGAATGAAAACCGGCGCATGTGCACCGCTCGTACCACTCCAGCCAATAAGCAACTCGCCCTCACCAGCAGCACTCGCACCTTTCATGTGCAATACGTTGCCATACGCGGTCGGGTAGCTATTGTTGTACGCCTCATACATCTGCAATCCAGTAGCAGCACCTTGTGTTGTATCGGTGAGCGCAGTAACACGCCCTCTGGACGTAATTGTTGGTATCGAAATGTTCGCAGAACCATCAAACTTAACACCGTTGATTGTGCGTGCTGTTTGCAGTTTTGTWGCRGTTGCAGCATTGCCGGTAGTGCTCTGATTACCTGCTTTATTCACGCCCGGCAGGTCGATATTGGCACTACCATCRAACGACACTCCGCCGATTGTGCGTGCTGTTTGCAGTTTTGTGGCGGTGGATGCATTACCTGTCAAAGATCCACTAAGAGCCACGGCACTAAGAGACTTAACACTTACATCCTGACCCCATCCGGAAACAACAACCTGACTCCACGCTGTCCAGTTTCCATTAACAACAAAGCGAACGTATATACGTTTTGTGTCGCTGTTAATCAGCGTTTGCATGTTCGCATAATCTGATCCCGTAGTCTTACGAATCGACTCTACACGAACCAAAAAGTTACCGCTTACGCCGTCAGGCTTATTGGTAATATTTGCACCACCTGCGACAGTTTTGCATTGATAGTATTTAACGGATCCAGCTTCTGTATTAGCAATAATCAAGTCGTTTAAATCAATAGCCCGGCCGTCAATGGCTTCCGGCTCGATGGCTCCTGCTATCCCGGCACTGAATGTAGCAGCGGCTGAAAACGCTGTCTTACCTTTGAAAGTCTGTTGAGAACTCCAGGTATTAGCTGTGCTCAACAGGGGGATCTTTTCGCCGCTGGTTCCGATTTCTCTTAAACCAAGGTATTGGATAACAGCCAGTGTGCTTGTTTTAGCCAGGATATCGCGACCGACTGACGTTAAATCAGTCTGGGAAACAGTGTCTGTACCGGTAAAGTACGGCAATTTATTTGCGCCTGTCGCAAGACCAGCAAGCGCGGTTAAAGTTGCATCCAGAGGCTGTTTGCCTGCCAGCGCATTTGTCATTGTTGTCGCAAAGTTCGGGTCATTGCCCAGTGCTGCTGCAAGCTCATTCAGGGTATCAAGAGCTTCAGGTGATGAGCCGACCAATGCAGAGATAGCAGCTCTTACATAAGCGGTCGTAGCAATCTGCGTGTTATTCGTACCCTGTGCAGCGGTAGGCGCAGTAGGTATTCCCGTTAATGCAGGACTTGCTAAAGGAGCTTTAAGAGCCAGAGCATTGTTGATAGTTGTGCTGAAATTCGGGTCGTTATTGATCGCAGCAGCTATTTCTTTAAGCGTATCCAGTGTGCCAGGTGCACCGTTGATAAGTGCCGTTACAGCTGCCTTAACAAAGGCTGTATTTGCGATCTGCGTGCTGTTTGTACCTTGCGCTGCCGTCGGCGCGGTTGGCGTTCCTGTCAGACTCGGGCTTTCTATTGGCGCTTTGGTATCAGCCAGCTCTTTTACAGACTTAACGGCTTTAGGGGTAGCCGCCATTGTTTCGCTGTCGCTGTTAGTTGCGCTACTGAGCTGAACTAATCCCTTTTGTGTTGTGCTTGCATCCTGCGCCGTATACTTGCTTTTAGCCAGATCGTAGGCTTTTTTAACCGCCAGCGAACTTGCAGCGACATCACTTCTGGTACTGGTTACAGAGTCGGAAATTTCAATGCCTATCGCGAGATCGATGCGGTCGGATACATCTATCATTTCCTTAGTAATAGCAGATACGCCAGCAGGGATATTCACCGTACAAACAAGCAGTTCCCCATCTCCTAACTGATATGAATCGGTATAGGTTCTGGCAACAAATTCAGCCGCATGAATATGTGACGCGGTATTAACCTGATAAGAATCTTCTCCAAGGAGGTATCTTCCCTTCAGCACAATTGCATATTTCTTACCTGCGCTAAGTGCAAGAGAAATATCCTTACGCTGCTGAATAGTTACCTGGTAGAATTCACCAATATTCACTGACGCCGCGCCAGCGGTTTTATCACCATCCACTGAGGTGATTAACAGGTTCATCCCACCGCCAGGCTTAGGAAAAAAACCGGCATAAAATCCAGGGTCAACAATTCCCCTGAATTTTCGGTTTAGCGCGGCTGACAGATATGGTTCGTGGTATTGCACATCAGCCACCAGAGCCAACGACTCGGGTGATGGGTAAGTAACCGATGTGACAACTGTAACGTCATTCATCAAGCATATCCTTATGCTGTAGTCGTGTTTATGGCCATAACTGCGGTATATGTTTTGCCCACATACAGCGAGTCTTCCTGGACACAAATAATGGCGATTGGCTTGTTCTCGTTATCCAGAACAACCAGAGTGTTGAATGGGTAGTTTTTCCCTTTCTGCAACTGGCTTTGATCAAGGTCCATTCGGACAGTAATTATCCCGCCTGAGTAGGTTGGGACGAGGTTGATGGTGCAAAATTTACTGGTCAGTTCTGCCAGATCGAAAGCCTTTGGCAGTTCTCCAATCTCATAAGTGCCATCTCCTTTCTTAGTAACCAGTGAACTGGTACCGAAAACGGCCTTGCTGATTAAAAATCGAGAGCCTTTGTTAATGGACGATTCAGCGCGCCGCTGATAGTAATAGTCCAACAACTGACTCTTATAGAGGTTTGTTGAGACGTCAGACATGATTTTCCCTAATCAATGTTGTGAAGCCTCATTGTAAGAAAAGTAACTTGTCACCCCGCCCTGCGGACGGGGTGATTGTCAGGCGTCGCTATCCAGCAACAAATCATCTGCGCGTGTGCGATCAAACGTAGGTGTCGCTTTCACAATAGTGCCACCAGGCGTTGCGGTGATCGGGGCGCTAATCGACGTAACTCCAGTAAGCGAAGTTGTATCCGAAGTTTCAAACCAGCAGTACGCTTTTTCGGTATCAGAAATCTCGTTCAAAGTGATCATGTCGGCCTGTTCATTCACAACAACCGACAAATAGAGCGTAAGCCCATCAAACACTATATGCAGTGGCAGTAGAGGCTTTACGAACTGATTAAACTTTCTGAGAATTTCTTCTGTAATTGCGGACTGATCTATCGTGCCAGTAATACCCATTGTCCGGGCCAGGTCGTTTATGGGAATACTGATCATCCCTCTGGAAGTCAGAAACATCTCGCCGAATGTGCCGCCGGTAGTTTCCAGTGTGCTTTCTGGTATTAGAACTGTGCCATAGGGATGACGTTCAAGGTCCACCGGTGCATATATCGGATCCCATAAAACAGAAATACCATTAAATTCGCGGTAAATTGTCTGGTTTATAGGGCGTTCAGTCCCCTTAAAGTGAATCTCATCAAGCCGCTGTTGTAACAACATCGGAACGGAAGATGAGTTTGAGGTTCTGATAGTAAAGAACTGGCCAAGTTCATTTGTCCTGGTCTCCAGATCCTCCTTGCTCATGGAAAAAATAGACTTCCGGTTGGTAATTCGCTCCAACCATGGGTCAACAAAGGTGTCCATCATTGACTGAACCAAATCAGCCAATGATTTATAGAGCAATGACTTTTGCTTAGCTGATGTAAGCCGATTATTAAACCAGGAACGTTGCATCACTCCTCCTCATACGAAATATTAAAGGTGGAGTTTTCTGTATCCAGATAAACGAAATCGTAAAAGCCGTTGGACTCATTCCACTCGACAAATTCCAGATAAAAGTCGCGGAAATAACCCAGCGTTTCGATAAATGCCCAAACGTCTTTTTTCTTGATCAGGATGTACTTGCCGACACCGTTCGGATCAAAGAAATTTGAGTCGCGCCCAAATTTTGTTTCCAGTGCCGACTTCAACTCATCAGTCACGTTCTCAATAGTCAGGCTTGCCGATATCCGCCCGGTGATGGTTATCTTAAATGGTAGTTTTCTGACCTCTTTATAAGAGAATTTCTTGTTCAGTTCATTCGGTACCTTCTTAAAGGCAGTCAGGATCATTTCTTCAAGCTCTGACTGGCTTTTATTTGGATGCCATCCTGAAATAAATATCTTATTGATATTCTGAACATTATAAGCACCATCTAATTTCTCTTGCTGGCCTTCGCCCCATGCCTTTACCCAGGACAGCCCCGGGATGTTACGAACCAGAAAATACGTATAGTCCCCGCCCCATACGACCTGATCATCATAGGCAAGGTAATATTGTGCACGGTTACGTGTGATCTCCGTTGTTTCAGCATCGGTACCTGCGGTTATAGGTGTCGTTGTCTTAACTGAAATCAAATTAGCTAAATTAGCCGCAGAATCGACAGGCGTCAGGTTTTGGCCAGCAACCAGGGTTATATCGCCGTTGGTGCACCATACCTTAAGCGTAATTGTCGAACCTTCTGGCGGTATTTGCCCAATTAGCCCATCGCCGAATCGAACCCCCAACTGCTCGGATGGTTTATAAAACTCAACGTAGACCTGGCTTTTACTACCGGCTAACCGGAACATAGTGCTGGAAGACCACTGCGTGGTCTTACCATCGGTCGTCACGAATACTTCCAGCTTATAGCAGACAGCAGTAAGAGCCTTTGATAACACGACTTCCAGAAATTCTTTGGCTGCCGTAACGGTATATGTCACCTCCTGGATTTCCAACTGTGCCACTTCTACCGTACCGGTGCCGTCAACCAACCTGCATACATCCATAGTCATGTAAGGGTACTGGTCGTCAGATATTAAAGGCATGTTTTTGGGGATTACCGCTGGGGCATCTTCACTTGTGGCGGTGATCTCAATCATCCCCGATGACGGTGTTGGCTTGGTACCAACGTAACTATTCGTTTCTGCCGCTGCCAGGATAGAGGAACGCCGCGTCGCGGTCGATATAAAGCCTTCAGCCAGCGCCGCATCGGCATACTGAAAGCACCTGTAGACAATCTGGGTAATAAACAATGTCAGCATCGAGACAAATTGAGAGCCGACAAACTTCGACCAGAATGAATCTTTCTCGACAAGCTCTTCAAACTCTGCACGAATACTGTCTTTAGTCGGTGTTGTTTTACTCATAGCACCACGTCCTGTGTGATAGTTATATCCCTGATACGAATGGATATTTTCAACTTATCAAAAGCATCTCCCTCGGCTACTGACAAGCCAGAAATCGGTATGTCAGGTAAATCTACCGTCAGTTTTTGCAACAGCATTGCCTCAACCGCAATTTGAACATGCGACAAGTTGGTCGGTTCGTGTTTAAACTGCGGTAAAACATTGCCCCATGACGGATCTCCGTATACCTCACCCTGATAAGTGTTTAGCCACTCATATAAACGAGCGCCCCAGGCCTCCTCCTGGGACTCATACGTTTTTACGCCGGATAACTCCAGCGTCAGCAAAGGATCAATTTCGTTATTGTTGGCCATCAATCAACTCTCGCGTAGTCATTCATCAACGGATCATCAATTGACAGTGGTACCGTGCGCATAACGCCCGGCTGAGGCGTGCTGACCTTTACGACAGTTCCCTGGCCTTTCGCCGAGTCTTTGGTGTGCTCTTCAATCCTGGCAAGCAATGAGGTCATCTGCGCAAACAGCCGCTTCGTTTCACCATCAAGTGAAACGGTATTATCAGCCAACTGCATTGTCGGCTTGGCACCGGAACCGCCAAGGTCACTAATAACCTGCCCGTCTATCTGCATACGACCGGTTGGTTGCTGCAAATCGTTGGCGGCAGTCGTCACCTTGGACGTGGAGGCTGGTTCAGTCGCATTATTTTTCCGCATCCCCGGCGAGTTGCGGAGTTTATCGAATAGTCCATCAATCCCCATTTGTGCGCCGAGTTGGTCAAAGTAACTTGAGTTGCTGGCCACCGGACGCGCCTCTTCAACTGGCATCGGAGTATCAACATACACATTGCCAGCTGCTGTTGCGGTCCCCTTCCCTCGTGCACGTTCTTCGAGCGTTCCCTGAACGACTTCCCGACGCATACCCCGGCCATTCATGAATTTGTTGACCAGATCGTTAACGCCAACAGCATTACCTATTTTGTCTACCAGACCGCCTTTCTCAAACGGGCTATCACCATGGGTAAACGCCAGGCCAGTAGACTGATCGATAACAGCGTTATCAGGCAGTGGTCCCCTCACTCCATATTGCGCCCCACCCTGTGCTCCTGCTCCAGGTGTATAGATGTCACCACCTAAATAGCGAGCACGATGAGTATTGACCTTGATCGCGTACTCACGGTTTTCTTTCGATAAGTCACCGGTGCCTTTTTTCCACTTATTAATAGTGCCAAACCCAGCGTTATATGCAGTTATAGCCTCGTTTAAATCTCCATTGGCTTGCTTCAGATACTTGCTCATGAGAAGAGCCGCAGCTTCTGCCGATTTCACAGGATCAAATGCATCCGGTTCCGATATCCCAGTCTCTTTACGAGCAATACTCGTGAACTGGAACATCCCGAGTGCGCCACCACTTAACTTTCCATCTGGTGATCTTGTAAGCGGAGACTTTGCGTTAGGATCCCCTCCTGATTCAGTTGCAGCAATCGAGTAAAGAGTGCCTTCTGGAAGGCCATATTTATTCTCTAGTTCAGCAAAATACGGTGCCAACTTATCTAGATTTGCCTTACCTTCAGCACCAAGATTTCCGACTTTTACATCCAAGTTGCCATTGTTGTAGGTATCCGCTGCTTTCTGAATGTCATTCCTGGTGCCAGTGGTATTAAGCGACGATGATGACGAGCTATTTTGTCCAATAGCATTATCAATTTTCTGCAACGCGCTATTGCCCGTTTCTACGGCATTTGCATTGATAATCTGATTAGCAGTTTCTTTAACTGTTTTATTGCTATCTTTCGCCGTGTCCAGTGCCGCATTTATCACGCGGGTAACAATATTAGTCTGTTTGGCATCGGATTCAGTTTTAGAATCAGATGTCTCCTGGTGGCTATTAACCGGAGCTTTTAACTCTGGAGTGATTTCTTTCGCATTAGCCTCGCCGATCGGATTGGGTATTTTTGATACAATCATTGCCGCAGGGGTATTTTTAACGGCATCAACCGCTGCATCTAATGCTTTACCAGGTAAATTTTTAACCCCATCCCAAATATTACCAGCCGCCTCTTTAATGTGTTTCCCTGGGTTCTTAATGAAATCAATTGCACTATCAATTGCATCACTGAAAACCTGTTTCAGGTTATCAACAGTAAAGAAGTCTTTGATGGCATCCAGCTTTTCAAGCAGCTTATTAGATGTATCGCTAAACCATGCTGAAACAGCATCACCAATCTTTGCTGTGTAATCTTCGAACTTGGTAGAAATGGTGTCGCCAAGGTTAGAAATATATGTTTCTAAGTTGGTAATCCCACTATCAATGGCCTGGGCAATACTTTCCGTCGAAAATGATTGCAACATATTGCCGATATCCTCAAATCCAAGTGATTTGATAACCTCACCAATGGCGCTGCTAATACCAGATACCAGTCCCCCCATATCAAGAACATTGGCTAACGTATAAGCGGCTTTTTGCTGGAATGATGGATCTTGTCCTGATTTAAGCCCAAACGCTCGACGTTGCGCTTCTGTATCATTCCAACCGGTTACCGCATCATAAATACCTCCAGCCACTGTGCCGACTAAGGGAATTGCGCGTAACGCCCCTTTACCAACTGCCTTTAATCCAAGTTTACCTGCTGCCCGGGCAGCCAAATCTCCACCTTCATGGGCGATAGTCTTCTTGCCACCACCGCGTAGCATTCCTACAAGTTTCTTTGCCCCCAGAGCGCCAAAAGCGAGTGCTCCAGCTTTTTTCAGCATGCCACGCCCCATTAACAACGACGCGACGCCACCGGCCCCCTTCCCTAACAGGCTAAATAGTTTGGACAGCAAGCCGCCCTTCTTTTTCCCGGTGTTTTTGGCTATCTGATCAAGGGCGCTGAGAATCTTGTCATTGCCCTCTTTAATTTCGCTGGTCTGCTCCTGAAGTTCCTGAACTGTCCGTTTTTGGGTGTTAACCTGAACGACATCGGCACTATTTTGCGATTTACGCCTAAAAAAACCTTTTCTACGGCTGTTATCGTCATTGCCACGAATCACATCGGCAATAGACTTTCTGGCACCATTAAGCGATCCACCAACTTCTTTTGATATCCCGCCAAGCTCCTTCCCTGCTGCCCACAATGGACCAGCAACGGCATAACCTAACGCATCAACGGCACGAGTCTCTGAAGGGTTACCTATGCCTTCAGCTACTTTTGACAGTTTTTTTAATAAACCTGATTCAGCATTTAGACGCTCATCATCCTCTTTGTGCCTGGCCTTTTCAGCACGTTCAGCACGGGCATCTTCCGCTGCGGCCTTACTCCCTGACTTTCCAATAAAACGACCACGCGCATCGCGTTGGTTTTGGCTTTTTTGCGCACCGCCTTTTTGATCGAACATTTCGCGAGCGTGTTCGGCTGCTTCGGTCCGTTGTGCCTTTATATCCTCTGGTATAGCCTTCCTGCGTCGTTTTTTACCCTTTGGTGTAGTTGATTTGGCCTGCTGTTCCTGTTGAGCAATGCCCTCCTGAACTACACGAGAAACGTCCCCTAAATTAAGCCGTTTCATTGCGTCAACAATAGGGTCCACTGATGGCGCATTGGCCACAAAGTCTGGCCGGGAATTTTCGATTGTTCGATTTAATGCCGACACACTGCGAGATACTGGGTCAACCGTTGCAACGCGTTCCCCTTTCAAATCACGAGCGAGTTTGACCGTTTCTAACCGCTGTGCTTTAACATCCTCTGTTATTGCCTCTCTTCGTCTATTTGGGGGATTGTGCGCTGTTGGTGCAGCCTGCTGTGCACGGTTAGTGACTTTGTCCTCCCGTATACGAGAAACGTCCCCTAAATTAAGCCGTTTTATTGCGTCAACAATAGGGTCCACTGATGGCGCATTGGTCACAAAGTCAGGACGTGAATTTTCGATTGTGCGATTTAATGCCGACACACTGCGAGAGACAGGATCAACAGTTGCAACTCGTTCCCCTTTCAAATCTTCAACAGCTTCCCGAATACCTGCAAGCTCTTCCAGCTCTTTCGCGCTGGCGGTTTCAACTGTCCTTATAACATCGTCAATATTGGCGTTTTTTCTTTCCATGATCTTATCGCCTACCGTTTCGGTTTAAGTTTTTCTTCCAGTTTCTCCAACAGGAAAAACGCATAGGATTCAGTAAGCCTTTCAGCGTCCTGAATCGGTATACCCCCATACAAAACCAGGTTGGACACTAAGGTCTGATAGCTTTTCAATCCCCACCTGTGGAATGAAGTCGGTAGCCCGAAAGGGCACCCACAGACGGGTATACGCACCCTCTGTGGACTCCTTTTTATCCTGATTTGGGCATTTATGCGGCGGGAGACGAAGACGCATTTCACCTTTATCGATGTAGCACGGTAAACCATGTTCGAGCTTTTCATGAGCCAGTCGGATGTGTGCCGCCAGCTTCATAAATTCAGTATCAATGGCCATCCGTTTAATCGTTTCATAACGACGCTCAGCCTGATCTTCACGAGTACCGCTAACATCGTTATAAAGCTCACACTGATAAGCGAATTCCCAAAAACGCAAATCAACGATCGCTTCTTTGAATTCCGCGTCGTCTTCAGGTGGCAATGCTGCACGGCGCATCTCCAGCATTTCCATTGCCCAACCATCAAGCGGCACGATACGCCATTGATAAGGCACTCCCTCTACAGACACCTCAATATCGTCAATGAACGGTTCCACTTCCAGGACCTGGATATCTTCAGCCAGAGCATTCATATCGCAATCGTAATAATGCTCTTTACCGCAATGTTTACAGGTGTAGGTGAATGTCTCGACCGGTGTTTCACGGGAGCCGGTAAATATCCACCATAACGCGGTAATCCGGTCCTGCGCCGTCCATGTCAGGGGATCATGTTTCGCGGGTTCAACCAGCAAGGCTTTTAAATATGCCGTTGTCTGTTGTTCTTGTTCCTCCGGTGTTATCGAGTTGAAACGCATCGCATCAGCAATATTTGGCTGACGGAACTGGATCAATTCAGTTGGCCGCGATGGTAGCGGGAAAAGGGGTAAAAGCATCCTTGCTCCTTAATTCAAAGAGAAAAACTAAAGCCCAGAAGGGAAGCCAAAGAACTTGAGGATTGGTTAAACGTGCTGTGCAATGCGAAGGTCATTGGGAATGACTTAAATTCCGTAACCTGATCCCGCGCATAGGTGACATCGCCGGTAGTGACCGGGAATACCGTCATCTCATTTTCCAGTTTGGTTAAACCGGAGGACAGCAACCGATAAATACGCACATTGAGCAAATATTGAGACGGTATATTCCCGGTACCGTCCGGATTGATCACCCGACTTTTTGCCGTCTTAAACCAGTCCAAAACGAGGCCATCAACGGTATCCCTGACCATCATTGTTATCTGCCCAGGCGAACGCTCCGTTGGTTGAAGGATATTCCCTCCGCCGATTTTAATCGTTTCATATTCGATGCTGTAATCGTGGTAGGTAATGTCTTTGGCAAAGAAGTCTGCCCCCTCCAGTCCATCAACTTCGACAGAGAACTGCCATCCTTGCGCGAACAGCATTTTGTTCATGATGATTGACGTCAGCTTACCAACTTCCCGCTCACCAACGCCGGAGCCAAATAATGTCGTCGTTAATGCCGAAGATACATAAGACTTTACTGAAGCAACATTAAGCCCCATATCAGCCCCCTCACTTCAACATGGATGAGAAAAGAACAATCCCCGGGATAATTGCCCTTGTTGCGCTCATTTTCTCTTCCAGATCCAGCTTTCGCTGATACAGCGTGTTCTCATCGGATAAATTGCTGGCATCGAGTTTCCCCGCGATAGATATTCTTCGCAGGCGATCAGTGTTAGGTATCGCGATTAACACTTCCAGATAGTCAGAAAGTAACCCAATGATTTCAGGTGGCACTTCCCCATTATCCAGATCCATATCACGTAAATTAGCCAGATATGACACATTCAGCGGGTATACCGCTCGATGAGTATCTTCAAGCCCGATATTCCCATCGTAAACATCGGAGTAGACAAGATCCCCGGTATGATCCGTAACCGATACGAGCGCAAGAAAATCAGCAGGGCAAGCAAGTGATTTACAGGTCTGATCAGTGAAGCGTATCCGCTTGATGTGTCCCGCCCTATCCTGGTAGGTTCCCAATGCTTTTCTTAGCAGGGATTCCAGTAAGGCAGGTTCATCCGCAATCAAAGGTGTGAAGCGGGATTTGACGTCTTCGAGTAATTGTCGTGGTGTCATTGAAACCTCGTAGAATCTAGTTTGTTAACAGATTCTACGAGTTGTCATTTGTGACAGTATGCTCGCAATCGTAGTGATTACTACCACCAACTGCTAGCTTTCTTCTCTCTAGCTTTTCCTTCGCTTTGCAGTAAATCTTTACTTCCTGTAGAAATATTTCTATTTGCATCAGCCTCAGACTGAATTACATCTGTCTTAGCTGCTCTCTCCTTCAACTCCTGCTCTATAAAATCGTTTTCTCGCTGGACACGAGCCGCTTTTGCTTGCAGTTCGAGTTTCATGCTTTCGAGTTGCAGCTTGCGAAGCTCATCCTCATAAGCTTGATCTCGCTTCTTGTCATTTGCTAGCTCGGCTTCTCGTTTCGCTCTACGTTCATTTTCTGCAGCAACACGCTGTTTTTCGCGTGCAGCAGCGGCAGATGCTGCTTTTTCTCTTCTAATACGTTCAGCTTGTGCTTGTTGGCGAATAAGTTCTTTTCTGGCATCCTCAGCTTGCTGCTCTTTAGCTCGCCCTTCATTTTCCGCTTGAGCAATAGCAGCAATTTGACTTTGCAACGAGTTAGCCAAGGCAGTGCCTACACTAAACGTAGAAAAGATTAGAAATAAAATAATTTTATTCATAAATTATTTCTTTTCTGGACAAGTAGCATTTGGCTGAATTCGAGTTTCATTATCTTTAGTTGAAATAAGCACAGCAAGCCCCGTTGTAAACTGGCATGCTTTACCAACTTGAGTTGAAGTGAACACCTTAGTTCCTTCTTTATAAGTCAGTGAAACACCTTCAACAATTGTTTTATCACTAACCAAAGAACCAGCCGCTGCACCAAGAGCCGCACCACCAGTACCGCCAGCTACAGCACCCAGTGTCGATGTGCCTTTAACATTATAACCGGCAACGCCCCCAGCAACAGCTCCCAGTACCGCACCAAATGTCTGTGCCGCTTCTTTATTAGCTTTATTATCAACTTTCACTTTAGCTGGAAGCACAGAGATAATATTGACTGTCTTTGTTTCCTGCTTCGAATTCAATTGAGCGGTATCATAAACATCGGCAGCATAATCAGCACCGCTAGATTGACACCCAGAAAGAAGAATTGCAGATACAACAAGAGCGCATAAAGTATACTTTTTAGACATAAGAATCATCCCAGAAAAACAAAAACCGGCGAGAAGTTACCACGAGAACGGAAAGTAAACAAGAATACTCCCATTGACTTATATCAATTAATCAACTTTTTATAAGCTATCCCTAACTTATTGTGTATAGCTGAAAAGTCAGAGACAAGTTCACCATCTGCATTATTTCTTAAGTTAATAGTTTATTGCTAACTTAATTTATGTATCGACTATTGATATCCATCTTAAAGTTACAATATCCCTCTGCATTATTTTTCATCACAAATAATATATCTATTGCACTACACTCACCTGCTCTAATAAATTTGTATTTTTAAGTCACAAATGCTATCTTTTCGCATCATATTGACCTTTTAATCGTTCAGGCTTATAGTTCCGCCGTCGTAGCAAATTCTGCGACCGGGTTTAGCAGCCTGAATGATTGTGCGGACAGCCGCAGATATCCGATATTGCGGTATTTTTGTGTCCGTAAAACCGTGTTACGCCCAAATTATGGTGGGGCGTGATGGGGAGGCTTCGGCCTGCTGGTTTCACAATCGCCAGTCTGCTAACCCCGTCACGTCCTGCCACCTGTTTAGCAGCGGGTAGCAGGTTGTTAAACCTGATTGTGAGGCCGTAACTATGGTTAATGCCAATCCTTGCGCACGCCAAGAATTCATCTGGCGTTTCTATTCCTGTAAAAAACACCACTATCACTTCGTCATCGCAGCAACAGAAGACGAAGCACGCTCTCAATTGCCTGATGGCCCCTGCATTTTTACTGCCCGTTTTTCAACTAACTCGCGCAATTCACTTAGTTACTGGAACCTCCCCTTCTCTGCCGACGTTCAGGGGGATTTATGAAAAAACCTCTCGTCACCCGTAATGAAATAGCCGAAGCGATCGCCCTGCATACAACCTGTATGCCGACACGGGAGATCCCCGGCGCAATTGCCAACTATTTCATGATAACCAGACGTTTTTATACCCGAACAGATAAGGCTGTGATCAACAAGCTACTGATAGCCGAGATCAGGGATTATTTGATTGAACAAGGACGTCTACGTTACGCAACAGTGGCAGCAGAAATGAGAAAGGAGGCGCGCAGAATGACCGGTAATAATTTGAATGTTGAAAAACCAGCACCTGTTGCTTCAGCTACGCCATCACCAGCTGTGAATGTTATCTCCAACACTGGAGACACAATCGACAGCCAGACACTGTTAAAGATGGTCAATGAAGCTCGTAAGTTATGTGGGGAACCAGAGGTTCGGAACAACAAATTCATCGAAAAAATACTCGACGAATTAGAAGGTGAGGACGGTTACACAAAAAGTGCAACCGTGCCGCCAGGTGGCGGTACGCCTATGGTTGTCATAACCATGACCTACAAACAAGCCCTGCGAGTCGCCGCACGCGAATCAAAAGCCGTCCGCCGTTCGCTGATCGACAAACTGGAAGAATTGCAGCAGGCAAACTCCCCTGCCCCATCGATCCCCCAAACATTACCAGAAGCTCTACGCCTGGCTGCCGAGTTGGCAGAACAGAAAATGCAGCTGGAACAACAGCTGGTGGCCGCCGCTCCTAAAGTCGATTTTGCCGACCGGGTATCAGTGGCTAATGGAATCCTGATCGGGAACTTTGCAAAGGTCGTTGGACTTAAGCAAAACGCCCTTTTCTCATGGTTGCGCCAGAACGGCATTCTCATGGCTTTTGGTGCGCGCAAAAACGTACCGCGCCAACAGTACATCAACGCCGGGTATTTCACGGTGAAAGAAGTGGTGCTGGATGATGAAAATGGCTACCAGATACGGCTGACGCCCCAATTAACGGGTAAAGGCCAGCAGTGGTTAACTCGCAAGCTACTTGATGCTGGTTTGTTAAAACCAGTAGCAATAGGTTAACAAAAGAAAAAAACCTGCCAGCAAACTGGCAGGTTTCTGAGCAGATCGACCAACCCGATCTGGATCGAGTTAGAAAAATTTGCTCTAATAAATTTCGTTTTCTAAGTGCAAAGAATCACCATTTCGAGCTGGTGATTGAAGGTTGATGCAAATTTGGAGAAAAAATGCAACAAACATTCAATGCGGATATGAATATATCAAACCTTCATCAAAATGTCGATCCTTCAACCACTCTGCCTGTTATTTGTGGTGTTGAAATTACGACCGACCGCGCTGGCCGTTACAACCTTAATGCTCTACACAGAGCGAGCGGACTCGGTGCCCATAAAGCGCCAGCTCAATGGCTAAGAACGCTGTCAGCCAAACAGCTCATCGAAGAGCTTGAAAAAGAAACTATGCAGAATTGCATAGTTTCGTTCGAAGGCCGTGGCGGCGGCACTTTTGCCCATGAATTGCTCGCTGTGGAGTACGCAGGCTGGATTTCTCCCGCATTTCGGCTGAAGGTAAACCAGACATTTATCGACTATCGAGCCGGAAGATTACAACCAGCTATTCCGCAGAGTCTCCCTGAAGCTCTCCGTTTGGCTGCCGACCTGGCAGAGCAAAAGCAACGGCTGGAGCAAAAAATGCTTATGGATGCACCTAAAGTCGAATTCGCCGAACGCGTTGCTACCGCTAGCGGGGTTCTAATCGGCAACTATGCCAAAGTGCTCGGCCTGGGCCAAAACTATCTCTTCACCTGGTTGCGTGATAACGGAATTCTGATCGCAACCGGTGAACGCAGGAACGTCCCCAAACAAGAATACATATCTCGTGGGTATTTCACCCTTAAAGAAACCGTGATCGATACAAGCAATGGAAGCAGGATTTCTTTCACGACTCGTATAACCGGCAAAGGTCAGCAGTGGCTGATGAAGCGATTGCTTGATGCTGGTGTGCTGGTACCTGTCGCGGCAACGCGCTAACAGACGTAGTAAGAACCACCAGCATTGTAATGCTGGCTAAAGTCACTTTCCTGAGCTGTATAACGATGAGCGATTTTACTTTTTCTGGCTATGAATTGGCCTGCTTTGTAACACACTCCGGCCTATCCCGTAGCGCCGGGCATATCCTGTCGCAATGTGCAAATCTCGCGGCAACAACCAGTGAATACTTCATTCACAAGCCTCACCGCCTGATCGCGGCAGAAACTGGTTATAGCCAATCAACCGTCGTTCGTGCATTCCGTGAAGCTGTAAACAAAGGAATTCTGTCTGTAGAGATTGTTATCGGCGATCACCGTGAACGTCGCGCTAACCTGTACCGGTTTACACCATCCTTTTTGGCCTTCGCACAACAAGCCAAAAATGCGCTGATAGAAAGCAAATTAAAGATCTCTTCAGCGGCAACCAAGGTTAAAGCTGTTCTCGCTAAGACATTGGCTTTATTTAATTTTTTATCCACACCCCCATGTCAAAATGATACCCCCTCCCCCTGTCAGGATGACGTGGCAATAAAGAATAAGAAGTCACAAGTTAAAAAAACAAAAAGATCAGTTTCCGGCGGTGCCGGAACGACCAGCCTCAAAAAATTGACTTCATGGATCGCTAAGGCAAAAGCAAAGGCTGACAATCTGCGGTTATCCAAAAAACGCACTCAAAAACATGAGTTCAAGCAGAAAGTAGAGGCGGCTGCGCGGAAATATGCTTACCTGAAGAACAAGCGTTCGCCTGATATTGGCGGGATATCAAACTTCGATAACCTACCGCATTGCATGACGGTAAACGAAGCTCTTAATGCGGTTTTAGCCAAAAATAAAGATAACGAACAATGGGGTATACCGGCAGGATTCAGAGGGTAATGAATTGCTCTAATTATAACCATGCATACTTTCAACACCTCTAGTTTGCCATGAGGCAAACTCATAGGTGTCCTGGTAAGAGGACACTGTTGCCAAAACTGGACGCCCCATTATTGCAATTAATAAACAACTAACGGACAATTCTACCTAACAATAAGTGGAGTTAACATGTTGAACCGAAGAACATTTAATGTATTCTGCGATGAATCCTGTCACCTACTAAATGATCATAATAAAGTCATGGTATTGGGTGCGCTTTGGTGTCCCGGCACTATCACAAAAAAAATTGCTAGAGACATCAAGGAATTAAAATTAAAACACAATCTAAAACCTGATTTCGAAATCAAGTGGACTAAAGTATCTGCGTCCAAAGTTGAATTTTACTTAGATGTCGTAGATTACTTCTTCAGCAACCCTGCATTGCGCTTTAGAGGTGTTGTTGTTCCTGATAAAGAGCAACTGGACCATGCTCGATTCCATCAAGATCATAATACTTTCTATTATAAGATGTTTTTTTATGTCTTAAAAAACATAATAGAAAGTAACAACACATACAATATCTACCTAGATATAAAAGATACTTTAGGTATTGAAAAAATTGAGAAATTAAGAGGGGTTCTTCACAATGATCGCTATGATTACAATCATGAGTCGATAAACAGAATTCAACATATACGATCTCATGAAGTGCAGCAATTGCAGCTAACGGATCTTTTCATTGGCGCGTTAGGCTACGTTCATCGAGGAATGAATAGCAACGCGGGAAAAATCCAAGTCATAAACAGAATAAAATCACATACAAACAGGGAGTTACTAAAAAGTACTCTTCCAACAGAAAGTAAATTTAATATTTTCGTGTGGGAGGCTCGCTGATGCTTCAAATGCCAGATTTATTGTACTTCAATGGAAGTTGGCAAGAGTATATAGACGATGTATATGATGTTGTTAGAGAAGATATTTTAATATCTAATATAACGTTTAAGGGTCTCCCTGTTCGATTACGTTATTCACCGGAATATAATGGGAAAGAATTCGGATTTTGGCATTTAGTATCAGAGGGAAAAATAGAAGAAGAACGTATACCCGATCTTGAACGGTGCAAGCGAATTCGCTGGATCGCGCACATGATAAGGAATTATAACCATTGCGATATATCATGTTGGTCTGAAAGACGAGGACCAACTGAAGAGTGGGTAATCTGGAATGAGTGTGAAAACTACGTTGTTGTGCTATCCGCACGTAGAGACTATTGGCTTCTCAAAACAGCCTATGTTGTAACCTATGACAGTAAAATCAGAACACTCAAACAAAGCAGAAAAAGAGCACTTGGGACATAAAAAGCTGAACCCGACACATATTGCTATGTATCGGGTTCGATCGCTCTTTCTACACATGGTAGATGAGTAATGCAAATCTAACCGATCTACTTTAGCTTTTCAATAGCTAGCTATAACTTTCCGCACATATTCTTCTGATAATTCAGGGAGAGCGGTTGGGTTTTTTCATGCTTTTCTGCGCAGAGAAGCACACTTATTCAGCAATAATAAGTGCAATTCTTTGTTATCACTAAGTATTTCTACACACCAATATCGTAACGTGTTCACTTCAAGTGTAGCCAGCACCTTATGTCGAAAAGCCCCCTCCCCTACACATAACGATGGCTGACATTCTGCTAAGGCACATAACCATGTATTGGCATCATAGAGAATCCAATAATGCTCCTCGGAAATAGTTTTGCATCCAATTATTTCGAATCTTCGTTCTATCGTTTCAGGAGAGTATGAAAAATCAATTTCCATAATATGCTCAAAATTTCGCTATATTGACATGATTTAAGCACAAAAAAGCTCCCGAAGGAGCTTTAAAATACAAGGGATGACTCTTAATCCCACTCAATCCAGTTGTAGACGATACGAAGTGACGGGCGCACAGCGGCAGTCACATCTTCGGTACTAAAGTCGATTGCATCACTGTAGATTTTGCAGTCCAACATTTCAATTGTTGTAGCAGCTTTTGTCACAGCGTTAACCCCGGAAGATTTGGATTCAGGGGTCGCAGCCATCGTGATATCAACATAGTCCTTCGCCGCAATGCGATCTTTAATGAACTGAAGAATATCGCCTTCGATAGTCTCCACGCACTGGACCTGGATTTCCCCAGAGTTTCGAATTGGACCGTGCTGGTTGAACTTCACACCATTCGGACCATAGTCCTCCACATCCTCGCGGGTCATTTCAGGAATTTGCGACGTGCGAACCAGTACGCTGATATCTTCATGGCCTGCAAAAGTGAGCTGGAATTCAGAAGATACCAGTCGTTCGCCTTTGGCCGCGTTGGCAGTATAGCGGCCCTTAATAAATTTACGGTTTCCCTTAGTGTTATTGTGCCCCATATAAAATCCTTTTACTGGAACGCCCGAACAATATCGGAGCTGTTATATATCGAAGAACCGGTCAACTGGAGGTTGACGGTGTTTTTCAGGAAATGCCCATTGCTGTCCCTGGGCGCATCGAGATCGAAACTTATGTCCTGGATAGCGACATCAATGATGTTGATCCGGCGACCAATGTTTAGCGTCACACGCTCCGGGATTCGACCACCAATGCTGGCATCTTTAAGTTCCGGGCTAATCATCGCTGACAATGCGGCGATAGCTCCTGAAACCTCAGTGAATGGGTCAAACAAAGCGATGAAAGTTACTGGCAGCGTGAAAGTCGGCGGTGTTCCCCCCTCCCAAACCATTAAGCTGTTCCAACGGGCCACCGACGTTGTTTCAGTACCAACCTGCGCAAAACCACTGAAAGCACCAGCAACAGACCCCATGGACATACCGGTAAACGGCGCTTCCCAATTCTGGGCCATGTTCATTGCTGCCCCCTGGCTGATATATCCGGTAACCTGGTACTGAGAGTTCGTTAAAGTAACTTTCAGAAATGGCGATACACCGTCAGCCTGGCTGTAAACCCCATAAGGTATAGGTGCCATTCAAGTTAAAGGCCGGAGTTCTCCGGCCTCCTCCTTTAGCCAAGGCGCTTACGGCGCAGTTTCATTGACTTTTTGCGGGCAAGTTTTGCCGCGCCGGTCTGGGCTTTTCGACGCGCTTTTTTCAGCGCCGATTTTTGAGCCGCAGTCAGACGTTTTTTACGCAGGCGTTTACGGATGAGTTTGATCTCACCGTTACGAACAACCTTCTTAAATGCTTCAGTCAGCATTTCATCAGAAGTGCCAGCAACAACAAACGCCGCTTCCAGTTCGTCGCGGTCGTCGCTATCTAAACCAGCGATAGAGGCACCAACATCAGCAGCTGCGTCGTCGTCTTCATCGTCAGCCAGTGCTTCGATCAGGTCATCATCTACACCGCATGCTGCGAGGAAGTCAGCAACATTTGCCCATGCTTCGTTATAGGCATCGTCCTGTTCTTCTGTAACTTCGGAGTCGTCGTCATCAGAGATACCAGCGATAGCCTGAACGAAACCATCAAGGGAGTCGAAAGTCAGATCACCGCTATCAGCCCAGGAGAAAACGGCGTCGGCCGCATCACTCAACGCATTCTGCATAGCACTTCGATTTGCAGCTTCCAGAATCATCTGGTGCGCCTGTTCGACGGTCCATTCTTTACCGTCTTTCCCTTCCAGGATTTGCTCTGGAGCCGGGGCAGATGGAACGTTATCGTTAGTCTGTGCCGCCGGTTCCGGATTATTATTAATAACCGGATCTGTTGGCGGTTCGGCGCTTGCTCGGGCAGACTCCATCAGCTGCACAGGATCAGAGTTCAAAGCGAAACGGGACAGTCCATTCCCCAAAAATGCCCCGGATTGAAAAAAGTTTTTGCTCATTGTATTCCCTTACTTAATAAGCAGCGGTACGCCCTGGATACGACGGGCTACGCCAGTCGGGCAGCAGGCCCAGACTACTTCCCATTTATCGAATTCCGCCTGCGTAACTTTCAGCACATACGGTTCTGTACCGTCAGCATCGGGATCACGAGGAGCCACCAGAGCGCCGGAGGCGACAAAGCGATCTAAAAGTTTGGTCATCCCTTTAGTCAGGCCAGCCGCAGTAATACCGTCCGGGCTATGCTTCATCTGTCGGGCTAACTGGACAAAGAAACGGCTGATTGCATTCATCAGGGATGGGACGTGCTGGAAGTGCAGATAGTTATCCTGCGTGCAGCAAGTTAAAGCATCGTCGATGATCATCTGGCCAGAGGTGCCAACAGATACTTTATTGAGACGGCCCTTGACCATTGCTTCTTCGTCCGGGGTATCTTCCGGATACAGCGGTTGAATTGACGCACGAGCAATGACGGCACGTTCTTCACCAGCCGGTGAGTAATGCCAACCGCCGACATCAGAGTTTTTCTTGACGCCACGAGCTTTCGCCGCATACGCCGCGCCAGACAGACCGAAGACCACACGGGATTGGGTCCATTTGTCTTTGCAGGAGAACGGGTAGTGATAGACAGAACAGCTTACATAATCGGTACCAAGTAAACCGGTACCCTCAACAGCTGTTAGTGCTTCTGCGTACCTTAATGTCGGTTTGACATCAAAGAAGCCATCAATCAGGCGATCTGCACAGATTTTACCTAATGCGGTGATAGCCGCATTGTCATAGCAGCCCAGGCCAAGAACAGCGGTGTACATGTACGGCGCATTGTTCAGCACTTTCACCGCACGCAGGTACGCAGCGGTTGAGATTTTCGACTGATCACCGTTGGTACCACCAGTGAACGCCAACGATTTTTTGTTTGTTACTTTCGCTGTAGAAATCAGATCTTCATTAACAACCGCGCGCAGATATTTAGAACGAGCTTCCAGAGCCGTAGGCAGATAACACAAGCGGCCCATGTCATCTTTCGCTTCTTCCGCCAAAGACACAGTGTGTGTCTCCAGGGTCGTTACCACACCAAGCGAAGTCGTCTGGGTCAGTTTTAAGATGAAGCGTTCATTACTTGCGCTGTCCGCTGTTGCCGTTTCGATGGTTAACTCACGGGTAGGTGAAATACACGGATCACCATCATCAACGTAGATAGCAAAGGCTTCGCCACTATCAAGTTCAATTTCAGAACCGTATGGCAACGCACTGTAAGCCGGTTCGCCTGATTCATCGAACATAATAATCGGGAACTTCGCATCATCCGGAACAGCGCGAACAACGTAACCAGACGTTTGCTGAATAGCTTCGTATACATGGCGAATTGGTTCGAACTGTGAGCCGGAAGACGGCTTCAGCGGTTCGCCGAGAACATCTTCGTAATTGGACTCAGTAACCGCAAGAACAGTAAACGGCTTGCCACGCGCAAATACGCCAATACCAGCCCACAAGCTGCTATTTAATGCAACACCGGTAGATAACGTCGCATCGGCATTGATCGGGCTAACCGCGACGCCGGATGCATTACCTAATGACTGTTGAATTGAATATTGAGACATAACTTTCCCTGTTATGCGCCCCGCACGGGGGCGCTATGTTAAACGGAGAACTTCCCCTGATTACTCAGAGTCACCGGCATCAATCGTGTCGCCGCTAATGAAGTTAAGCCCGCCTTTTTTGGCCATTGTCAGCGTTACACGAGTGAAGTAATCAGCGCCGTTGCGTGGGTGCATATCGTTGATAGCCGAACCCCACAGCGTGGTACGGTTGACCAGCGCCGGAGTGGTCGGATGCTGGAACGGGATGGCCGGGACAGCATCACCAGTCACGAAGCCTGCTTTACCCGGATTTTCATCACGGACGTAGCACAGCACATCCATCGAGCTGAACTGAATGTTCTCTGTCGTTAAGTTCTTACAAATACCAGCAGGTACTTCGTACACTTTCACGTTACCGAACAGGGTACCGATGTAGTGAACATACGGAGTCTGGATATAGTCTTCGGCTGGCTGGAAGAAATCCTTCGGCAACTGTTTGAAGAAAGATGCTGCATCAGCACCAGCAAACATCCCCATCGCACCAGAAGATTTAACGCGCTCAATAATGTCGCGATATACAGTCTGGAATTTGCCACGAATGATGGTTGCCCATACATCAAAGGACTGGTTAACCGGCAGAGCGATGTCAAAGGTGTCGGTCGCAAGAGTGCGCCAGATCATGATGCGAAGACGCAGCATATCCTGTTCATGAGACAGGTATTCCTTCAGGGTGCGGAACTGTAGGGAACCCAGGTCCAGACCAAATTCACGCTGTGCTTCATACGCCGCCTGTACCGTGTGCTCAGCCGCGATAACGAACTGACTTGGGAACAGGGTGTATTTCTTCATTTCGTGGTTGATCAGCGGGATCAGCTCAGGAGCGGCTTCAATATTGATTTCCGTCTCAATTGCGATCTCAGTGCCTTTATCCGGCGCTTTGGAGAACGACAGGGCAATCTGACCAATGTTGTAGTTCAGAGAGCAGGTAACAGTGATTTGCTCACCAGCAGCATTAGTAAACGAGTGAAGTAGGCTGCCGGAACCGTTATCAACAACAGACTTAATACGGTTAACGTAGATGTTAGTGCGACCTTTTCGGATTGGTACATTCTGGCCTTCGAAGTCTTCCATCTTGAAGGTTGCGGTTTTGCTGGTGCCATCGGAGCTTGCCACCAGCACATAGCGGCGACGTAACTGGCTGTACACACCGACGGATTGCATGTCCAGAACATCACCAGCAGCATAAGAACCAAAAGATGAACCTGCCACGTTAAAGACTTCATAGATGTCGGACTGGTCACGCGTAACCGGAATGAAGGTACACGCATCAGCGGTAGCTGCCCCCAACTGAACAGGCAGGATCATCGCGAGGAATAAAGGCAGACGCATAACACCGTCAGAAACGCTCATCATCTCTGCTGCGACAGATTCCAGCATCGCTTTATTAGTGGCATCCATGCTATTGCGGGTGGACTCAATCAGGCAGTTTTCCAGCGTCTGGTGGCAGGAGGCCAGAATTTCCGGACGCGGCATAGATTTATGTGCTGCGGCGTAGTCAGCCAGTGCACTTGCCCACGCTGTAGCGATTTGAGCGGTGGCATTATCAGAGATACCCACAAAAACCGGGTCTTTACGTGCAGCTTCAAGGATAGATGCGGCACGCGCGGCATCATCTTTAATGAATTGGTTATCAGTACCGAACTGCGCAGTGCTTGCCCAGCCAAGCACAGCTTTAGAGCGTTTTGCGATATCTGCAATACGATTCTGGTATTCGCGTAAGTTACTCAATTTACTCTTCCTTAAACACAAGGCACTTGTGTGAATCCCTTTTCGGAAGAGATTTTATTGAAAGTCACTTGTTGACTTTCTCGTGACAAGCAATTTTTTTATTTTTTTCGGGAGTAGGGGAGGAAGGTAAAATCCAAGGTGAAATCGTGGCGATTTCACCTTGAAATTTTAGATAGATTTACTTTAAAAACAGTAGGTTAATAGTGAAATTTGAATGGCGAAAGTTTAAGGCTTCGGCTTTTTATCGAGGCTCTTTCTAAGGATATGCCCAATCATCCTGTCGAGTTCTTCCTGTAACTCTTTTGAGAGTCGATTAAACTCATAAGAAAATGCACGGCCTTTCACGCGCTTCCTTGCAAAGCGATCCTTGTCCTCAAATTTCCATAATTCAGTAACTACGGACTTATCTTTAGAACCTTTATCCGTGAGTAGTGAGGCTTCCTTTGTTATCAAGCGCAGGATTTTATTTTTAACTTCATCTTCGGCCATTTCTTCAATGGATAAGATGTCGTTTATTTCCGGGGATATGTTTTGAATAAGCTGATCAAACTCTAAATTCTTGTTCCCCATTTCGTCGCCAACAGCACAAAGCGTTTTGTAGTCCGAAAAGGTTAATTCCGACTGCACAGGGAAAAGGGCGACTAATTCTTCCGGAGCACTCGCTGCCTGGAGAGCACGCGTGACCTTCGCCTGAGACAGCCCTTCTTTGGCTGCAATATCCTTCTGACTCATCCCATCATTTTTCATTCGCATCAAACGCAGACCTATTTCTCGAATGCTGTGCTGCAATGCTGTCTGAACGTCTTTCGCTAAATTTTGCGCTTCCTGAACGCTGATCTCCTGGTCCGTGACTAAAACCCGCAACCCTACGTTCTCTAAGATGGCAGAAGCTCGACGCCGGGAACCATCCAAAATTTCAATTTTCCCTGTAGCCCGTCTAACACCTATTGCAGGGTAAAATTGCTGATGCTTAATAGTGCTTCGGATACTTTTTAATGATTTTGGCGTAAGAGATGCCTGGTCACGCCCGTTGTTATGCTGATCAACAAAGGTATCGCTTTCTACCTGGTTCGGAGGTATTACCTCTTCAATAAATGTGGCCTGGCGACCAGTTGATAACTTGAATACCTGCTCGACTCGATCGCCAGAGGCTGAAGAACTATCAAATCCGCTTAATATTGAAGGATTAAGGGTTCGCCCAATTGTTGGTCTGTTTTTCTTTGACATGGGGGTTTCTTACTCCTCAGTTAGATCTGATAAATTCAATACGGTCAAAAACTGCTTTAGCAAAATCTTCCGCGGCAATTCGCGCGTTCTTCAATGCATCAGCACTACCAACATACGTTGCCGGGTTAGCTGAAATAACAGTGTCAAAAGACTCGCCACAGCGTTCAAAACCGTCAAGGCGAGGGAGGACGACATCGAGCATATCCCCACCGAACACTTCTTTAGCCAGGCTATGGCAATACTTATGGTCTGCCTTGTTACTCAATTTGGACATAAAACCAATGTTAGTCGCAAGCTGGCACTCGCAGCCTTCATCCGAAATGAGTTTCACCAACTCAGGAAGGCGGGCAACGTATTTAAGCGATGAGTGGAAATCAACCGTTGCAGGCGGCAGAGGTGTAAACAGTATATTGGCCGAGGCCAAAGCATTTTTCAGGAAGGCGTCAAGGTGAGGACCACTATCAACGAGGATAAAGTCATAATCGCTCTTCAGCTTATCAATCACATTTTCTTTCAGGACAGCATGGATGTTCTGACCCGGTAGATGCTCATTGCACAGCTCTCTCCAATCGGATGCAATAAAGGCATCGTCAATCGACGCAGGCATAACGTCAACCCCAGGTACAACAGAAGGAACAATAAACTCCTCTAACAGCTCTTCACGGCTTACATTCTGCAACATAGCCTGTGCAGATGTTGCGTTTACGATACCAATAGAGTGTTTATGGCTTAAAAACATCGTTGCTGAAGATTGCGGATCAAGGTCAATAACCAGAATCCTTAAATCCTCCATAAGAAGATGAGGGTGAGCACGCATTGCATGCGCCAGAGAAACCGTCGATACAGTTTTTGACACACCGCCTTTAAGATTGGAGATGAAAATCACATACGCTTCGCTGTAGCGATCCCGGTATTTTGGCACTCCGCGATGTTCATATATGTCAATGATGTTCTGAATTGACATCGCATATTTCATTGAAGAGCCAGCAGGGCGTTTATCGAAAACATAACCCTTTTCTTCCATTTCACTTACGGCATAGTCAACGTTCGCTCGAGTCAGTAGAGGCAATTTTGCCAGTGCCGCTTTCGCATAGACCTGGTAAAACTCGTTCGCGTGTAGCTCATCCTTTTGCAACTGTACTTGTTCAGTCAGAACATTGAGCATTCTGTTTGCTCTTTGAGCAACCTTGTGAAGCTGGCTGGAATCACTCATCGAAAGTCATCCTTTATGCTGTATTTTTGAATTTACTTAAAAATGCTGCATAAAATAATAATGTATGCACAGATGCTTGTACATAGCATTCTCTGCATGTTTGGTTCATTTTGCACGATTGAGAGTTACAAGGAGGACACAAAAAAGCCCCGTTCAGGGGCATCAGTGTTATTTGCTAAGAGCAGCGAATAATCGTTCGAAATCGATAGTATCTATAGCACGCGTAAGCGCCGGAAGTTCAGCCTCAAAGTACCCGTGTCGATCGTAAAAGAAGGGACCGAAGAGCGAGGCATGTTGGATTCTACTTCGCCCCAGCCCGGACACACAGTTAAGCCCATTACCGGCTAAAAGGCTAAAAAACTTCTCTGGATTATCGTGGTAAAGCTGGGAATCAATGGTGGCGGTTAACTCTTCCATAGGGAAGCACACCCGCCTTGTCTCCCAGGGATATTTAGTCCGAAGCATAAACATTGCTTTCAGCAATTCACATTGAGCGCGGATCGCGTCCGGTTCATAGCCAGATATGGAGACATAAGCCATGTCCCTCATTCCTGCGTCATCTTTGAAAGTCACGATAGAAGTAACATCCAGCTCTTTTTCGAAAGAGCGAGCAGCATCTACTGGACGCTGAAGTAAATCATTCGACTTAATGCGCTCGAGAATCCCTCCCCACATATCATTTAGATATTCGATATGAGCCAAAACCTTATCAAGACACTCTCGTGTAAACCATTCAGTATGCCCGCCACCGGCGCTTTTCTCCCACGGCGCATTCCAGGGGAAAAAGGTTGCGTGTAAAGCCCGCTCAAGATTAACTATTGCCAATCGCGTACCACGATAGACCCGTGAAAGCGCAAAATCGGGACTCACTTGTAGCCCTTTAAACCGTGCCAATGGACCACATGAAATGCCGATTTTAAAAGTATCTCCATTCTCCGGCACCAGAACGTAGAGGTAGTGTTGTTTCTCTTCTTGCATATCAATACCACTGCTTGATGAGAACCGCGCAAATGTTGACTATGCGCGAAAGTTAATGTGAATAGTTGACTATGCGCGATGTGACTACAGTCAAAAGTTGACTGTAGTCGATTTAACTCCACCAAAGATCGACTATGTAAGATATTGTCGGGAGAAACGTTGACTATACGCGATGAAATGACCCTAAAAGCCATCTCAATAGCGACTTGCAGAATATTGACGCCAGCAAAAATCCACCAGCGTCAACGAATGTCGCCTATAGTCAACTTCTCGCTATCGCATATAGTCAATATTATGGATTGCGCTTATGGATCTGGAAGCCGATTTTCCTGCCGTTTTTTATCTCTGAAAATTTAAGATATTCAATAGCTTCCAAATCTTTCATGGCTTTTCTGATAACGCTATTTTGCACGCTAACGGATGATTTGAGATTAAGCCTTGCTCTAAGGCGCTCAATGCTGACAGGTGCCGGGTTGGCGGGTAGAGCCTCAAAGAATGTATACAGTACCTTGGCCGTCTCTTTGCGCCCGAGCTTATCCAGCATCTTCAGCTTCAGGATTCGCTTATAGTCAACATAGTAAAGTTCAGATAGCTGTTTCTGCGGCTGGATCTCGATAACATCAAGCTCGGTATTCAGGCTGCTATATGCCAACAAGTTGACGTTAATGTTATTGAGATGACCTTTTGCTGCCGGGAAGCGGAATTTGACAACTGTCTGCTGAATGCGTGTCAGAGAGTCATCAATACTTTTACGGAACGCCTTTGAAAGGCGCTTACGTGGATAGCCGCATCGATCGGCAAACTCGGAGAATGGCAGGGTGATTATGCCGTCATCATCAGGTGCGTAGTCAAACAACGCGGAGGTTATGCCCACCCACACCTTAAAATCAGTATCCATATCCAGGCGTGGACCATGAATTTCAATTCCCTCATAGCCTTCCTGCTCAACAATTTTGAGGCTTGATAGTTCTTCGGTTGCGTTCGTTGTGTTTGTAGTAACTGACGATCCGCGACGTAGTGCCACATTGGTAGATTTTAAGGTTGGCACAAACACACCTAAGCGCAACAAAGCGATGGGTTGTATAGTGCTATTGTTATTGGGTTTCAGGCTGTGGATTTCTCCTGTATTTCCTGCAACTTCTTCAACGCTAAGGAAGCCTTTATTTTCTTCCGGCATCGTGGTTTCTCCATATGTGGCGCGGCCTGGCGTCATCTGGATTGCAGTTATCAACAACTGTGAATAGTCAGGCTCTAAAATCGCGTACAGTCAATGTTTCTGTCGCGTATAGTCAACAATAAATCGCGTGCAGTCAACAATAAATCGTGCACAGTCAACATAAAATCGCGTATAGTCAATGTTGATCCCATTTCAGGCCAGAAATGGCGCGGCTTACAGCGATCCGGGATCTTCTTTGGATCTTCCTAGGTTCTCTTTGGGATCTGTTTATTGGATCTATGCTGTGGATAAGTTGAATAAACCGGCCAACAAAGCCGGTTGGAAGGAAGCCATATTATTCTACGCTTTCGATGAGAAGACCATGTTCATAGCATTTAAGCTCATCGCCCTCGTACAGGAATTGGTATCCAATACCACCATCTTCATGGACATTAGGGAATAACTCATCACTTACCGAAGAACAAATCACACCAATGCAGCGATCAACGCCTTCTCGTTCTTCAGTGCTGAAAAAATCCTCTTCGGTAAGAACATGAGTACATTGCTCATCAGCATAGGTCGGAAATACATGCTCAATGCAATCCGGGTGTTTTAAACCAAGCTGATCGGCAAGCTCGAAAGCACGACGGTATTGTTCAGATCCTGGCTTGCCAACAGTGATTTGCTCAATTTTGTAGATTGAAGTCGCTTTGTTGATAGTTTGCTTTACTGTTACTTTATCAGACATAAAAATCCCTTTTAGTTACCGCTAATAGCTCGGTTGTAATCATTAACGTTGCGATTCTTCCTGTTAATCCCCATCAGCATCGTTTCTGTATCGAGGATATACGCTGGCAGATCATCAAAATATTCACTGCTAAACTCTGGCATCCTACACATAAATGCACTTTTGGGGGCAGGGTGGTTAACCTTTGTCGGCGTCGGCGTTAAATTCGCTGATCGACTCCCGGAGCAACCGCTGAGTGTCAGCAGGAATACGCTGGCGAACATTACCCGCCGCAACCAGTTGTTTCTGAACTTCAGCTTTTCGTTCCATTTGCCTGTCAGCATACTTGGCTTGTTCTGATTCATTTTTCACTTCCTGGCTGTGAAAATGTTGCTCTGCTTTGTTCATCGTCTCAATGGTCTGGTTAAGATCCATTATTGACTTATCACGTTCCTTAACAGCCTGATCAAGACTGCCAATTTTCTCTATGGCTTGCTTTAGCTGATGACGTTCCCATGCAAACCCAGCACCAACAAGTGCGCAAATCAGAACAAGAACACCAGTAGCAGCAAGTTTCTCCTTCAAAGACAAAGCTGTTTTTAACGTAGAAAAGAATGACATGTCTTCCTCCTGAAGAAAAATTATCAATGAAGTCCTTTGTTACTGTGCCGCTTTGTTTAATTCATCAAGAACAGAATCAGGAACCAAAGCGGCAACTGCGCTGGCTGTGCTGGCCTTATTTGCTGATGCTTCCGCAAGCGCGGTACCGATAGCATGGTTATAAGCAGTTATGGCTACGCTGGCGCTTTCCTTCGCTCGTTCATACTGCTGTTGCAATGCTGCTACCGGTACTGTTGTCTGGTCGAAAAAAGCACCAAATTGTTCAGTAGCTTCCTTCAGTGCTTCAACTTGTTGTTCTGTCAGTGCTGGTGGGGGAGTGACTGCGCCGCCACCTGAATCAGAGCCTGACGAGCTTCCTGAGCCTGTGTTAAGGGTCTGGTTAATGTCCTCCATAGCAGCGACTAAACTCGACGTATTAAGCGCATTTACAGCGTCCTCAAGCGATTTCGTTGTAGTCGCGTCACCAATGGCAATAGAGATCGGCAGTTCTGAAACTTCTCGCTCATTAGCACGACAGTAAACATCCCAACCAATATCGAGTTGAAGGAGCATTGACAGATCAGCATAACCAGCCAACAGGTCCGCGTGCTGAGTTGCCAGCCCTCCAATATTCGTTAAACCGGTTGCGGTTGTTCTGATCGTTGAAACATAGCTGGTAATAGTGTCGGGATAGACAATTGTATCCAGAATTAATCCGGTCAATTCTTCTGCAAGCAGTTTTGCTGTGTTAGCACTGTTTCGTGCCGATGTTATGGCACCAGGTGTTTTCATCCCACCGGCGGCGGCCAATTTTTTATATGCGGATAACTGGTAGTCTTTTTCCAGCATGATATCTCCTAACTTACCTGAACCAGGCCGTCTCCGGCTGCAACGGTAGAGCCGCATGAAACAGGATCACCAACGCATACGATCCCTTTCCCGTTGACGGTAAACCATGCCCTGGTTGATATAGCTTGCCCGCCGTGCGTGCTGTTCCCATCGGTATGCTGTGCATATTGCTTACCATCAACTAACACTTCGACTCCGTTGACTTTAAGTAGTGGTTCGCTCTCTACGGGAGGCCTGGATGGGAATCCTCCGTGCCCCGAACAAATGCTGTCTTTTGTTGCAATACTTGCCACGTCATCACCAATGATTTGCTCTGATTTTCGTTATTTTAACTTAGGTTATTTGTGGTCTGTATGGCGTTTACTTATTACAAAATTGCTCTAATAAATATTGTTTTTTATGTCGTGTTTTCGGTACCATTCAGCCATCGCCCTTCAATGGGCATTTGTTTGGAGTCGTCAGATGCAGATGGAGCTAATAAGCCGCAAGGAGTTCGATAGCCGTGTAACCAGCGGTGAACTCGACAACTTGCAGGCTATCAAGGTGAAAGAAGGCTTTTGCCTCATTGGGAATCAGAGCGGAACAAATCGCGTTTTTATGCTTCGCCGTACGGATTTGAAGCCATTTGTCTGGAAGAACGAAATTGGTCCCAGCTCATACGCTCAAACGAGGGGGTGCCACAACCTAGCCTTTTTCTACAAAGACGAGCTTTCTGTGGTTGATATTCAAGGGTTACAACATGTTTAAGCACTGGAAAAACATTACTATTTATAAACTTTCTCGTGAGGCGGATCTGACCGACTTAGAAGATAAAAAGAAAATGATCCTTTTCACGCCATGCGGTAGTCAGGATATGGCCAAGTTCGGTTTTGTATCTCCATTTGGTGATAATTCCGAAGTTATCGCTATGCATGGAAATGGTTTTATCCTTGTTGAAGCAAAGCGCGAAACAAAAATTCTTCCCCCGCCGGTTATCCAGCGAGCTATTCAAGAAAAAATTGAAAAACTTGAGCAAGAACAAGCGCGTAAACTGAAGAAAACAGAGAAGGACTCCCTGAAAGACGAAGTTCTGCATTCTCTTCTGCCACGGGCTTTTTCAAAGTTTTCTGTTATCCAGGCGATCTACGACGGTTCAACTAAACGTATCTATATCAATGCCAGCGCGCGGCAGGCAGAGGATATGCTCGCGCTTATGCGTAAGTCTCTGGGTTCTCTTCCTGTTGTTCCCCTGAGTGTTGAAAATCCCATTGAATTAACGCTGACCGACTGGGTACGTGATGGTAGTGCTCCACAGGGATTTCAAATGGGGGATGCGGCAGAACTTAAGGCAGTGCTTGAGGATGGCGGTATTGCCCGAGTGAAAAAGCAGGATTTGGGAAGCGATGAAATTTCCACACACCTGGAAGCTGGCAAGCTCGTTACTAAGTTGGCACTCGACTGGCAGAAACGCATTAAATTTACACTGGACCATAACTTCAGCCTTACCAGCGTCAAATTTGCGGATGAATTGCTTGAGCAGAACTCTGATATTGATAGTGAAGATGTTGCGCAGCGACTGGACGCAGATTTCTTCCTGTTGACCAGTGAAATTTCGTGCCTGGTTGATGCTCTGGTAAATGCCCTTGGTGGAGAGGCTAAGCAGTGAAAGAGCTGTGCTATGGATCTGTTTGCAGTGGAATTGAAGCCGCGAGTATTGCCTGGGAACCGTTGGGTATGCGTCCGGCGTGGTTTGCTGAAATCGAGCCTTTTCCATCTGCCGTTCTTGCGCACCGCTGGCCCCATGTCGCCAACCTTGGCGACATGACAAAACTTGCCAAAAAAGTCCTGGCTGGGGAAATCGAATCCCCTGATGTGCTCGTCGGGGGTACGCCTTGTCAGGCATTCAGTATCGCGGGCTTACGTGGTGGGCTTGATGATGAACGCGGCGCGCTAACTTTGAAGTATGTGGAGCTTGCAAATGCAATTGACGACAAACGGTCTGAGTCCTTCCTCAAACCGACAGTTATCGTCTGGGAAAATGTCCCAGGAGTCCTGTCATCGGCAGATAACGCCTTCGGATGTTTCCTTGCCGGATTGGCTGGAGAAGATGCGCCATTTGAACCAGGTGATCGACCTGAATCAGGAAAAAGTAACGCGTTCTGGCGGTGGGATGGCAAAACCGGTTGCCATGCTCCAAAGTGGCCGCAGTGTGGTTGTATTTATGGACCGCAGCGAAAGGTGGCCTGGAGAATCCTTGATGCCCAATACTTCGGAGTGGCACAACGACGCCGACGCGTGTTTGTTGTCGCAAGTGCTCGAACAGACCTCGATCCCGCAACGGTACTTTTTGAGTTCGAAGGCGTGCGCCGGAATATTGCGCCGAGCCGAAAAAAGAAGGAAATCGCTTCCGCCATTATTGCAAATGGCGCTGCAATCAGTGGCGAAAGCCTAAATCCATGCCTACACGCTGACATGCCACCCAGTATGAAATCGACGAAAGCCGTAAACGCTTTCAGGATGGCAGCATTTGGGGAATATATTGACGATGAAACCGCATCGACAGTAAAGGCAAGAGATTTTAAAGATGCCACTGACCTTGCCGTTTTTAGCAGCACAGGAGCAGGTTTTTGGTCAGAAGGGCATGGTACATTGCGGGCACGTGAGCAAGAAAGCCATGAGCATCTTGTTACATTGGCTTTTCCTGAGCGTATGAGCGGTACACAACATGCTGCAACTAAGAATACTTCACCATCTCTAATGGCTAAAAATCCAACAGCTGTTTGCTATGAAGTAAGAAACGCAGAAGTAGCTGTCCGCCGTCTTACCCCTGTCGAATGTGAAAGGCTGCAAGGTTTTCCTGATGGGCATACGTTGATCCCGACGGAAAAGCGTAAAAAAGTTAATTCAGATGAACTGGCATATCTTCGCAATCACTATCCAGATTTAAGCGAAGAAGAGGCCGCGATGCTTGCAGCTGACGGACCGCGTTACAAAGCGATCGGCAATAGTATGGCAATACCAGTAATGCGCTGGATTGGCGATCGGATTACTAAGGCCGTATGTCGGCAGAAAGAAGGAAGTGAAACAAAAGAGCGAAAAGTTAAACCAGCGGCAGAATTCGAACGGTCCATATTCAAATGGGCTGGTGGAAAATTTGGTGTTCAGGAACAAATCTTTCGCTATTTGCCAGAAGGGAAGCGCCTGATCGAACCTTTTGTCGGTGGCGGAGCTGTCTTCACGAATGCCGGATACCAGGAAAATCTGCTAAATGATGTGAATGCTGACCTGATTAACTTTTACAAGACTCTGCAACGCGAGGCGCATTCACTTATCACACTGGCGCATCGTTTCTTCCAGGACTACAACACACAGGAAGGATACCTGGCAGTACGGAATGCGTTTAACAAACAAGTCTATGATGATTTACATCGCGCAGCGGCGTTTTTGTTCCTGAACCGACATTGTTTTAACGGATTGACGCGTTACAACCAGGCCGGTGAGTTCAATGTCGGTTACGGGAAGTATAAAACTCCGTATTTCCCATTACAGGAGATGGAAGCCTTCCTCGGTGCGGAAGGGCGGTCTGAGTTTGTATGCGGTGATTTTGCAGCGGTGATTGAAGCTGCCGGAGAAGGAGATGTCATCTTTTGCGATCCGCCGTATGAACCGCTTCCAAATACAGAGGGATTCACGAACTATTCCGGTCATGACTTTAAGTTTGAAGAGCAAAAACGCCTGGTGCTGAGAGATCCCCTCATAATTTCCCCAAAACGTAACCATGTGTGAATAGATTTTGAGTAAGCAGGGTTGCAGCCACGAGTGAGTCTTCCCTTGTTATTGTGTAGCCAGAATGCCGCAAAACTTCCATGCCTAAGCGAACTGTTGAGAGTCTCGGTGTGAGATGCTTTACGTCTTCCAAGCCCCCTTCCTTGCCGTAAATGGAAAGATACATCTAATTATAGAATTTATATGTTTTACCCTACGGCAGTGCTGGCCATTCAATATCCTGTGCAGTTGACGTATCAACACGGTTCAGCAACACCCGATACTTTTTCCAGGCTTCCAGCAATGAGGTTTCTTCCTCCGTTGCGATTTCCAGATCTACAGCATCCTGAAGTGGCGCAATATGCTCACTGGCTACCTGCATCAGGCTGTTTTTTGTTTCTTCCGCCTCTCGGATCCGGAACAGTTTTTCTGCTTCTGCATCTTTCACCCAGGCTGTGCCGTTCCACTTCTGAAACTCCCCTTCCGGCGATAACCAGGTAACATTTTCCGGTAACGGACCGAGTTCAGAAATAAATAACGCGTCCCCTGACGCTACGTCATAAACCGTTTTACCCCGATGGTCTTCAACGAGATGCCACGATGCCTTATCACTGTTGAAAACAGCCACAAAGCCAGCAGGAATATCTGGTGGTGCAATATCGGTACTGTTTGCTGGCAGACCTGTATGAGGCGGAATATATGCGTCACCTTCACCAATAAATTCATTAGTTCCGGCCAGCAGATTATAAATTTTTATGGTCCGTGGTTGTTCACTCATTCTGAATGCCATTATGCAAGCCATACCTACTGAGCCTTGTACACCCCAGGTATTTTGACCTGAGCTTGTATAACCATATTGATAAGTATCTTTAAAAACACTGGGGTTAAATCGACGGCCATCTCTATGGCTGTGATTACCAGCTGCATTCGTGCTGCCACTTAAACTATGGGTATGCGCACCAGTGTTATTCGTGGATTTAGTGCCGTAATCAAACGACGATGTGGTTTTCGTCCCCAAATCCGTACTGGATGCGCTGGCGCTGTGGGTATGCGATTTAATGCCGTCCTGTTCCTGAGACAATACGGCCCGACCACTGGCAGGTTTGCCCTTAATCGTCCAGCCACGCATATCAGGGATCACGCCTGACGGATAAGCGGCTGCAAGTTTCGGGTATGCAGATTTGTCAAAAGTCTGCCCCTGCATCAGGGCATAGCCAGACGGAACGGTATCTGATGGCCACGGGATTGGTGCGCCAGGCGGATAAAACTGCTCTGATGGCGTATAGAGTGAATAAACTGTACCGTCCGTTAACCCTTCCGGCTTATTAGCAGAATATGCTGGTGACGTATGAATCGTCACGCTGGCATTACTGGTATAATCCCATTGAATATTTACACCAGTCGCATAATTTCCGATTGCAACGTAAATATCGTAAGTATCACCAGATGTATTGACCCAGGCAAAATTTGTAAACCCTGTCGATGTGCGCTGCCATAAAGCACCAGTAATCCCCTTCGGATTACCATTACCTGCACGTAAAACAAGTTCAGATATACCTGCCTGTTGAGGTGACCCCACGTTAAATCCAGCGCCACCAATCAACGTAATTGAAACAACAGAACTCGCCTGTGGCATGGTTACCGTTGCTAATTTGAACCAACCAGCACCACCGCTGAATGACATTGTTGTTGAGTTAAGCGTACCAATATCTTTCGGCGTCAGTGTTATATCCGCTGAAAGCGCCTTACCATTCACCTTACGGGCAGAAGGTACCCGACCATTCGCATTGTCATTAGCTGCTTTCACTGCTTTCGGTGTCGCAGCAAGCGTTTCAGATGTGCTGTTGGTTGCACTACTGAGCTGGACAATTCCTTTTTGTGCTGTCGTAGCGTCCTGTGCGGTGTATTTCCCGTTAGCCAGGTCATACGCGGCCTTAACGGCTTTTGGCGTTGCCGCCTGTGACTCGGAAGTGCTGTTAGTCGCACTGCTGAGCTGAACTATCCCTTTCTGTGCTGTCGTTGCATCCTGTGCGGTGTATTTCCCGTTAGCCAGGTCATACGCGGCCTTAACGGCTTTTGGCGTTGCCGCCTGTGACTCGGAAGTGCTGTTGGTCGCACTGCTGAGCTGTACTATCCCCTTTTTCGTCGTGCTCGCATCCTCAAGCGCCACGGCGGATGCAATATCCTCTGCCCGTTTTGCTGCTGTCTCGGCGCGCGTTGCCGCGGATTCCGCCGTACTTTTGCTCTGTGCTGCCGCTGCCGCACTGCCAGCAGCCTCTGTCGCCTTCGTGGATGCCGTCGTGGCGCTGCCCCTCGCTGCTGACGCCTGTCTGGTCGCCTCATCTTTTGAAGCAGACGCAGATGATGCCGATGACGCCGCCGAACTGGCGGACGATGCGGCAGCCGTTTTTGAGGATTCTGCGCTGGTTTCCGACGCTTTCGCGTTCGTTTCGGATGTCTTCGCTGCGGAAGCAGACCTCGCTGCTGCGCTGGCCTGTTCAGTGGCTTCGCCAGCCTTCGTTGTGGCTGTTGAAGCGGATGATGCGGCGCTTTCTGCCGATTTTCCGGCGGCGGTGGCACTGACTGCTGCCTCCTCTGCCTTAATGGACGCCTCACGGGCCGATGATGCAGCTGCTGTCTCAGAGTCTGCCGCAGCTGAGGCGCTCTGTTCCGCTGCCGTTTCAGAAGACCTGGCATTCGTCTCGGACGTTTTTGCCGCCTTCACGGAATTTCCTGCCGCCGTTGCCGAGGAGGCTGCACTGCTGGCGCTTGTGGAGGCGTTCGTTTCTGATGATTTTGCCGCCTCTTTGGAGGCCGCCGCATCTCTGGCTGAAGTGGCGGCTTCTGACGCTTTCGTCGTCGCAGTGGATGCAGAAGTGGCTGCTGATTTTTGTGACGCTGCAGCATTCGTTTCTGACGTTTTCGCCGCACCGGCACTGGTGGCCGCCGCGCTTTTTGAGGACTCTGCAGCGGCAGCACTTTTTGATGCTTCAGTGGCCTTTGTTGATGCCGTTCCTGCGCTGGAAGATGCTGACTGAGCCGACGACGCGGCCTGTCCGGCTGACGTGCTGGCTGCGCGTGCTGAGCCTGCAGCATCAGTCGCATGGGTTGCCGCCTCACGGGCTGATGTGCTGGCATCGCTGGCTGACTTCTTCGCGGCTGCCGTGTTCTGTGCCACCGCGGACGCGTTACGCGCCACCTCTTCCACCATCAGTTCAAAACGGCGCAGTGCCTCAGGACGGGCATCATCCTCCGTCATGGCACCGAGAAAATCATTCAGCGTACCGGGTCGGGAATCTTCATACACGGTGATGGTCCCGGCATGTGACGGCGGGAATCCCTCCACCAACAGAATAACGCTGTACTGCCCGTACTCAACGTCCATGCTGTAACGCCCGGCTTCATCCGGATTTTCTGAGGCCAGCGTGTTCACCACCACCGTGGTGCTGTTACGTTTTGCTTTCAGCTGGATTGTGCAGTTCTGTACCGGTTTTCCTGTGCCGTCTTTCAGTACACCTGAAATCTTTACTGCCATATTCACCCCACAAAAAAGCCCGCCTGAACCGGCGGGCTGTCATAACACTGTGTTACCTGGCTAATCAGAATTTATAACCGACACCCACGATGAAACCGTCAGTGCGCCAGTCACCACTGCCGGAGCCTTCATAAGCAATATCAATGGCCACGGATTCGGTCGGGTTAAACTGCACGCCAGCCCCCCACGCCAGAGACGTGTTGCTGTGGCGACCGTCATCACTTCCGGTCAGCACATCGTGCTTTTTCCCCTTGTTGTCAGTTACGCGAAGATAATCCCCGGAGAAAGTCGACACACGGCTGTAAGCTACACCCGCCATCGCATACGCGCTGAACCATTCATTCACGCGCACAGACGGCCCCGCCATTACGCTGAACCAGCGGTTACGAACGGAATCTTCATGCCAGCGGGTATCGCTGTAACGGGTCAGCTGGCGATTCTTGTCTCCTGCATAGCTGAATGACGTCACCAGCCCCAGTGTGTCCGTAAACTCATAACGGTATTTCACGTTAATCCCGTTCAGATCATCGCTGCCGGGGACGTTCGTCGAGGCATGAAGATACCCCGCGCTCAGCGTGGACTGATGTTCAGACGCCCATGCAGGCGCACCGGATACGGCCAGACAAATGGCTGCGGACAAAATTGCTGCACAAACTTTACGCATAATTACCTCTCGCTTTTCTGCAATAAAAAAGGCGTCATTCCTGACGCCCTTTATTGGGGTTATAAATATTTCAACGAATACTGATGCCGGAAGCGGCTTTTTTGGTCACAATCACCGTACAGTCGGTGATATTGCCTGCCCCCTGATTGCCTTTCTGGAAAATCTTAAACTCCAGAGTGACGCTTCCCCTGCCACTCGGCATATCAATAACTGCACTGTAACTACCGGGAATGGCCCCTTTAGTTTCTCTGGATGCGATTAATACGCCGTTTTTGCGAACTTCAAAACCATAACCCGTGTATCGCGTGCCTCCTGGGTTATTTCCGCTCCCCGGATCGTCATACGCTATACCGTTAAAAATAATGGGCGGAATAATAATCTGGCGGTCAAAGTTATGATCATCGCTGATGGTGACTGTAACCGTACCGTTTGGTGTTTCCGTGTTACCCCACGTACCGACTTTTTTCGGGAAGGCTTTTGATACAGCTTTAACGAAATCTCCTCTGACCTGGGTCGCCTCCAGCATGCCCTTAATCGTACAGTTCTGGTTAATCGTGACATTGTTGAGCGTTCCTGAGTTCGCATTCACACTGCCACTGATATCCGCATTTTTCGCCGTCAGTCTCCCGTCTGATGTCAGGGAAAATGCCGGAGGATTACCGCCGCTGGTAATGGTGGGGGCCGTCAGGCGTTTCAGGAACACTTCATTCATGAATATCTGATCGCCCTGACCAACAAACATCGGCTTTGTGTTGCCATTCGCAGGATTAATCATCGCAATCCTGTCTGCTGCCAGCAGCACCTGACTCTGCATGCCGTCAGGGGTGTTCTCAATACCGGCACCGATACCCGCAATATAAAGGCGTCCGTCCTGCATCTGCTGCAGCTTCACTGCCCACATGCTGTTCAGGTTATTATTTGTATCAACCTGAACCTTCTGTATCTGCTGGATCGCTGCACTCTGGTCTTCCAGTTTCTTATTGACGGTCTGTGTTATTTCATTGCTGACATCCGTTATGGACGTCCTGATTTCAGTCAGGTCAGGCGCAAGCTGACCGTTATCAATCTGCGTCCACAGCTCCTGAGCCAGATGGGTTTTCCCTATCTCGCCTTTGAAAAAATCCAGATAGCCTGATGCATCATCACTCGGCTGACCGACAGCCTCCACGAATGCCGATTTGCCAACGGTGTTCACACTGCGAACGTAAAAATAATAATCATGGCCCGGTTTGATATTGATACTGGCGGCTATCCAGTACAGTGCCGTACCAAGATAACGCGCGCTGGTTTCAACCTGCCTGATATCCGCAATCCGTTTTTCCGAGAACCAGAACTCAAACTGTACCGTCGGGTCATAAACCGCAAGATGCGGCGTGGCGGTTATCTGAAAATAGCCCGGTGTCAGCTCAATCCGCGACGGCGCTGCCGGTGCGGCAATCCGGAACGATACCGATGCCGGATCGCCCTGCTGTCCCCACGCATTTACCGCCCGGACTGTCAGCCTGTAGTTCCCCAACGCCAGTTGTGTGAAGCGGTATGTGGTTTCCGTCGTCCGGGCCGTGCTGACCAGCCGCTCACTGCCGTCGTCCGCTGTTACGGTCAGACGGAGCAGGAAGCTCACGCCCTTCACCACCTTCGGTGTGTCCCAGCGCGCCAGCACCTGATATTCCCCGCTGTCTGCGGTGACTTCGGCAGTCAGGTGCTGCACCGCTGGCGGCGTGACACCATTCACCGTGCCGCTCTGGTCGCCGTCAAAGTGCGCCCCGTTATCCACGATGGCCTCTTTTTCCGGCACATGCTGCACGGCGGTGATGGCATACGTGCCGTCGTCGTTCTCACGGATACTCACGCAGCGGAACAGTCGCTGGCGCAGCGTCGGCTGCTTCAGCCCCCACACGCTGTATCCGGCAACGCCGTCAGGAACACGGCTCACTTTTACCTTCACGCCGTCGGTGACGGACTGGACCTCCACGCTGACCGGATTGCCACTTCCGTCAACCAGGCTTATCAGCGTGGTACCGGAGGATGGCAGCGTGATTTCACGGTCGAGCGTCAGCGTCCGGGTCTGGCTGTTCACCGCCAGCACGCGCCCGCCGATGCTGATACCCGCATAGTCATCATCGCAGATTTCAATGACATCCCCCGGTACATGGCGAAGCCCTTCCGCACCCACGCTGAAGTCCACGGTCTGCGTTTCCAGCAGTTCCGTTTTAATCAGCCACAGCCCGGCGCGGTGCGCCTGCCCCCGGCTGGTACAGCCAAAGGCATCCATCTTCGTGACGTTACGACCGTAACGGGCAATGGCCTGCGTATCTTCAACAAGCTCTGTCGCCGTCTCCCAGCCGTTGTTCGGGTCAATCCAGTTCACCTCAACGGCATTATGGCGGTCCTTCAGGGCGCTGAAGCTGTAGCGGAACGGCGCGCCATCATCCGGCATCACCACATTACTGCGGTTATAGGTCCACACCTTATCCGACGGTCGGTCCTGCACGAACGTCAGCGCTGTGTGGTCAGGTACGCATTACAGGTGATGCGCGGCTCCGTGCCGCCAAAGCCGTCCGGCACTGACTGGTCGCAGTACTGGCCGATGACATACAGCGCCCATTTGTCCACATCCGCCGCACCAAGACGTTTCCCCATGCCGTAGCGCGGGTGGGTCAGCATATCCCACAGACACCAGGCCGGGTTGTTGCTGTATGCCGGCTTAAACGTTCCGTCCCAGATACCGCTGTATTGCCGCGTCTGCGGGTTATAGTTCGACGGCACCTGCAGAATGCGCCCGCGAAGATGATAATTACGGCTCACCTGCTGGCTGCCGAACTGCTCCGAGTCCACCTGCACGCCGACCAGTGCCGTGTTCGGGTAGCACTGTTTCACATCGATGATTTCGGTGTATGACGACCAGAGCGTTTTGTTCTGCAGCTGGTCTGTGGTGCTGTCCGGCGTCATCCTGCGCATCCGGATATTAAACGGGCGCGGCGGCAGGCTACCCACCACCACCGAGGCCAGATACTGCGAGGTGGTTTTGCCCTTAATGGTGATGTCTTTTTCCGTCACCCAGCCACCATTACGCTGTATCTGAACCAGCAGGCGGACTTCCGACGGATTCCGGTCCCCCTTTGAGGTGGTTTCCACCAGTGCCTGCACACCGAAGGTAAAGCGCAGACGGTCGATGTTTGCCTTTTTCCGTCACCCAGCCACCATTACGCTGTATCTGAACCAGCAGGCGGACTTCCGACGGATTCCGGTCCCCCTTTGAGGTGGTTTCCACCAGTGCCTGCACACCGAAGGTAAAGCGCAGACGGTCGATGTTTGCCGACGTGATGGTCCGGGTAATCGGCGTGTCGTACTTCACTTCCGTACCCAGCACCGTCTCGGAGCCGGAGGATTCAAATCCCTCCGGCGGTGTCTGCTCCTGCTCACCGGCCCGGAACACCACCGTGACGCCGGAGATGTTGGTATTCCCCTCACTGTCCAGCACTGGCGTACTGTTCAGCAGCACGCTTTTTAATCCATCCACCGGACCTTCAATCGGCCCTTCGCTGATGGCATCGATCACACTCAGCAACTGCGTGGACTTCAGGTTGTCCTTCGCTTCGCGCGGAGTATGCCCCTTACTGCTGCCTTTACCCATTCCTCACGCTCCATAAACGACAAAACCGCCCGGAGGCGGTTTCACATAAACGTTTTTCATCAGCGACCAATCACCACAACCTGACCACCATCCCCTTCGTCTGCCGTGCTGATCTCCTGAGAAACCACGCGAGACCCCACGCGCATTTCCCCGTACAGAACAGGCAGAACATTGCCCTGGGCAACCATGTTATCCAGTGAGGAGAAATAGGTGTTCTGCTTACCGTTATCCGTTGTCTGTGTACGGGGAGTTCTGGCTTTCGGTGCCAGCATCTGCGCCACACCACCGAGCACCATACTGGCACCGAGAGAAAACAGGATGCCGGTCATACCACCGGCCCCAATGGCTGCCCCCCATGCTGCAAGGGTGGCTCCGGCAGTAAAGAATGATCCGGCAATGGCGGCAGCCCCCAGAACAATCTGGAATACGCCCCCTGACTTGGCCCCGGCGACTCTGGGAACAATATGAATCACAGCGCCGTCAGGCAGAGTCTCATGTAACTGCGCCGTTAACCCGGACGTGCTGACGTCCCGCCCGGCAATCCGTACCTGATACCAGCCGTCGCTCAGTTTCTGACGAAACGCCGGGAGCTGTGTGGCCAGTGCGCGGATGGCTTCAGCCCCCGTTTTCACACGAAGGTCGATGCGGCGGCCAAATCGTTGCAAATCCCCGTAAAGGCAGATGCGTGCCATTCCCGGTGACGCCAGAGGGAGTGTGTGCGTCGCTGCCATTTGTCGGTGTACCTCTCTCGTTTGCTCAGTTGTTCAGGAATATGGTGCAGCAGCTCGCTGTCACCACAGTAAATGGCGGCATGATTCGGCACCGATGAACCNNNNNNNNNNNNNNNNNNNNNGTCGCTGCCATTTGTCGGTGTACCTCTCTCGTTTGCTCAGTTGTTCAGGAATATGGTGCAGCAGCTCGCTGTCACCACAGTAAATGGCGGCATGATTCGGCACCGATGAACCAAAACAGCACAGCAGCACATCGCCCGGTTGTGCTGATGACAACGGCACCTGATACAGCCCTGTGGCCTCCAGATTATCCAGATAGAGATTCTGACCGTGACGCCACCAGTCATCCTCGCGATGAAAATCCGGCATCTCAATCCCCGCCAGATGGTAAGCATCCCGGAACAGCGTGTAACAGTCCGTCACCCCGTGCTCAAAGCGCCGCCCGGAAAGATGTGGCACACAGCGGAACTTGTGAATCGCCCCCCGGCAAACCAGCCACCACGGCAAATCACTCTGCACCTGCAGCCGCCGGTCGGTCTCACTCAGCCAGGGCAGACCACCGGGGTGGCTGTGGACCAGCGCCACAATCTCACCCTGCATCTCTGCCCGCAGCCAGTCCTCCGGCGACATCCGGAAATACGCCTCCGGCTCACCGGAGATATTCACGCAGGGAAAATATCTTTCCCCCTCCGGTGTTCTCACCACGAAGCCGCACGACTCCGCTGGCGCACATCGCCGGGCGTGCGCCAGAATCGCTGATTCTGTCTCTGTCATGGGATTCACTGCGAAAGTTTGTTAATGGAAAGGAAGCCGCCAAAGTTGCCGACGTTATTGCGAAACTTACAGCCGCTCAGGCATTTGCTGCATTTATCCTTCGTGATATCGGACGTCGGCTGATCATATTCATCCGCGACCGCCGGACCGTGATAACCGCACTCATCACCGCGATAGGTCCAGGTGCAGGTGTTGGCCAGCATGATACGTCCCGGAAAAACGGCACCGTCCGTTTCCGTCGGCGTGGACAGTACAAAAGAGGCACTGACCGCGCTCAGTTCGCTGCACTGCTCGATGCGCCAGCGGCTGATCACCTCCTGCTCCGGATCGGCGTCACTGTTTCCGTTGACGAAGTTCACCGCATCCAGAAAACGGGCGTAAACCTTACGCCGGACCACCGTTCCGCCGACCAGACTCTGCATATCTTCCGCCATCCCGGTGACCATACCGTACAGGTTAGAAACCGTCAGCGTGGGGCGCGTACTGGTGCCTTTGCCATTCAGTTCAAAACCGCTCCCCTGAATGGGATACGGCTGATACTGTCGCCCCTGCCAGGTGACCGGCTCACCTTTTTCGTTCTGCTCATTACAGAAAAAATAACGTTCTCCACCGACCTCTGTCAGGTCGATTTCCCAGAGCACCACGCTGGCCGACTGCTCCGCACGGGTGCATTCATTCAGTGTTTCCTGCCGGATATCCTGCATCAGTTCACCACCTGTTCAAACTCTGCGCTGAACTCAACACGCAACATACTGACCCGCGACGACCATTTTGCGCAGGTCACCTTTATCTGCCGCCACTCATAAGGCGGCGTCCACAGAAAGGATTTCCAGCCCCCGTGCTCTTCCAGAAACGACTCCAGTACCGTGGCCTCCTCACGGGGGACAGAAAGCGTCACGCTGTACGTTTTCAGGTTGGCATTCAGCCCGGCAGGCGCTCGCTGAGAATAGCCATCACCAAAGCGCACCTTTCTTACAGAAGGGACCGAAGCCACATCCATACCGGGTTTCACTTTCCAGCGGAAGGTCTTCATCGTCCACCTCCGGAGAACAGGCCACCATCACGCATCTGTGTCTGAATTTCATCACGGGCACCCTTGCGGGCCATGTCATACACCGCCTTCAGAGCAGCCGGACCTATCTGACCGTTCGTGCCGTCGTTGTTAATCACCACATGGTTATTCTGCTCAAACGTCCCGGACGCCTGCGACCGGCTGTCTGCCATGCTGCCCGGTGTACCGACATAACCGCCGGTGGCATAGCCGCGCATCAGCCGGTAAAGATTCCCCACGCCAATCCGGCTGGTTGCCTCCTTCGTGAAGACAAATTCACCACGGTGAACAATCCCCGCTGGCTCATATTTGCCGCCGGTTCCCGTAAATCCTCCGGTTGCAAAATGGAATTTCGCCGCAGCGGCCTGAATGGCTGTACCGCCTGACGCGGATGCGCCGCCACCAACAGCCCCGCCAATGGCGCTGCCGATACTCCCGACAATCCCCACCATTGCCTGCTTAAGCAGAATTTCTGTCATCATGGACAGCACGGAACGGGTGAAGCTGCGCCAGTTCTGCTCACTGCCGGTCAGCATCGCCGCCATATTCTGTGCAATACCATCAAAGGTCTGCGTGGCTGCACTTTTTACCTGCGACATACTGTCCGTGGCGCTCTCTTCCCACTCACTCCAGCCGGACTTCAGGCCTGCCATCCAGCTCCCGCGAAGCTGGTCTTCAGCCGCCCAGGTCTTTTTCTGCTCTGACATGACGTTATTCAGCGCCAGCGGATTATCGCCATACTGTTCCTTCAGGCGCTGTTCCGTGGCTTCCCGTTCTGCCTGCCGGTCAGTCAGCCCCCGGCTTTTCGCATCAATGGCGGCCCGTTTTGCCCGTTGCTGCTGTGCGAATTTATCCGCCTGCTGCGCCAGCGCGTTCAGGCGCTCCTGATACGTAACCTTGTCGCCAAGTGCAGCCAGCTGGCGTTTGTACTCCAGCGTCTCATCTTTATGCGCCAGCAGGGATTTCTCCTGTGCAGACAGCTGGCGACGTTGCGCCGCCTCCTCCAGTACCGCAAACTGGCTCTCCGCCTTCCACAAATCCCGGCGCTGCTGGCTGATTTTCTCATTTGCTCCGGCATGCTTCTCCAGCGTCCGGAGTTCAGCCTGAAGCGTCAGCAGGGCAGCATGAGCACTGTCTTCCTGACGATCGCCCGCAGACACCTTCACGCCGGACTGTTTCGGCTTTTTCAGCGTCGCTTCATAATCCTTTTTCGCCGCCGCCATCAGCGTGTTGTAATCCGCCTGCAGGATTTTCCCGTCTTTCAGTGCCTTGTTCAGTTCTTCCTGACGGGCGGTATATTTCTCCAGCGGCGTCTGCAGCCGTTCGTAAGCCTTCTGCGCCTCTTCGGTATATTTCAGCCGTGATGCCTCAGACTCGGCCCAGTCCTTTGCTGCCATCTCTCTGGCCTTTTCAAGATCGGCCTGCAACGTGGCGGCTGAAAGCCCAAGTTGCGCATTCGCTCTGTCCTCCCATGCTCCCCGGAGATTGGCAAGAAATGCTGAGGTTTTACCGCGCCGGTGGCTCCGGCTCTGATACCACTGCCATTTTTTGTCCGCCTCATCAAAAGCCTTTTCTGCTTTCTCCAGCATTCCCTGGGCAGTGTCCGGGCGACCAATATCCAGCACCGAATCCCACATGGATTTGAATGCCCGTGCTGTCCTGTCTGCCCAGGTCTCCAGCGTGCCCATGTTCTCTTTCAGGCGGCGGGTCTGGTCATCAAACCCTTTCGTTGCGGCCTCGTTCGCCGCCTGCAATGCCCCGGCTTCATCGCCGGAACGCTGCAACTGAGCAACATACGCAATCTGCTCCGCCGTCACGTTATGGAACTGACGTGCCATCGCTGTCAGTCCCGACGTCGGGTCTGTGGTCAGCTTCCCGAAGGCTTCAGCGACCTTGTCCACCTCCACGCCGGATGCAGAGGAGAAACGCGCCACACTCTGGCTGATCGCCTCAAACTGCTCACCACCACGCACACCGGCATTCACCAGCGCCGTCAGTGACTCGCTGGTCTGGTTAAACGTCAGCCCTGCCGCCTGCCCGGCTCTGGACAGGACCAGCATACGATCTGCCGTCAGTCCCGCCTGATTGCCGGAAAGGACCAGCGTTTTGTTGAAATCGGACAGGGTTGAGTTGCCCTGATACCAGGCATACGCCAGCGCACCGGTCGCCACCGCCAGCGAGGTGGCCCCCACCATCGGCAGGGTGATCGCACCGGCAAGCCCCCTGAACATGGGGATCATCCCGCCGAAGGAGTCCTTAACCTGACCCCCCTGTTGCAGCAGGATCAGCCACGGGCTTTGCCCGCCTGCAAGCTGCGTGGCCACGTCGGTGAACTGTGCAGGCAGCATACGCATGGCGGCTTTATACTGCCCGACGGAAATCCCCGCTTTCTGTGCAGCCAGCGCCTGTCGGCTCAGCGACTGTTCAACGACTGCCGCTGTTTTTTTCGCATCAGTTTCCGTACCGGAAAAATGACGCCTGACTCTGGCCATCTGCTCGTCAAATCTGGCCGCATCCAGACTTAAATCAACGACCAGATCGCCTACCGGTTCAGCCATACCGGACTCCTCCTGCGATCCCTTCTGATACTGTCATCAGCATTACGTCATCCTCCGTCATGTCCGCCACATCCGGGGAAGCGGGGATAACTTCATTCCCGTCCGGGCCAAAGCGGACGCCTCCGGCAAGCCCTGCCGCTTTCTGCATCAGCACATCATCTTCAGGCTCTTCGTCAGCCTCACGCCGGTTCAGCAGACTGAAATCCAGCGGATGCATATCCGGATCGCTGAAAAACAGGCTGAGCACGGTGTACGTCAGCCCGGAAAAGTGCATATCCAGCAGAACATCATGAAAATAATGGGTACTGTAAAAGCGGTGCCAGTCGGCATACTCCGTGGATGACATCCCGGCAAGCATGGCACGCCAGTCGGGTCGCCCCATCTCTCGCGCCAGTTTCAGGGCAAAACTCAGCTCACCATCGAACACTTTCCCGCAGAAACAGGCTCTGCAGGCCCGGCGTCCTCTGTCTGTTCAGGAGCATCATTCACCACAAACTCATACATACCGGACAGCCGGTACACCACGTTTTCAGCATGAGAAATTGCCTCCGTGGGCCAGGTGGTAAGCACTTCCTGCTCAATCTGTTTAACGGCTTCATTCATGGAAGGCAGCTTTGTCTTCTTCGGATGGTTATGCCACAGGGACATCGCCACCAGAAACGCGCCGGTTCTGATGGCGTCTTCCACAGTAAACTTCCGGTTGCTGTCTGACTCCGCCTGTTCTGCCTGCCGTTTCATCAGGGCGAGATGCTCAATTCGCTGCAGGGCTGACAGTTCAGAAAGCGTGACGGTCACACCGTTATGTTCAAATGATTCGGTTTTCAGGAACATCGCTGACTCCCCGGATTAACTGGCGGTGACGGTGATTTCTGCAACCGCAGCAAGTTCACCATTACCGGATACGACCGGAATGTTGACCTTGCCTGCAGCAACACCTTTCACGGTGATGGTCATACCACTGACCGACACGGTGGCTTTTGTTTTATCCGCAGACACCGCACGGAAGCTCTTGTCGGTTGCGCCTTCCGGCTGGAATGCCACGGTCAGCGTGGTGCTCTGCCCTTTCACCACCGAGGTGCTGGCAGGCGTCACAGTCATGCCGGTTGTCGCCGTCACCGTGCTGCGATCTTCTGCCATCGACGGACGGCCCACGTTGGTGACTTTCACCGTGCGGGTGATCACTTCCTTCGCCGTCACCGCCTTACCGATACTGCTGACCCAGCCGCGGAACACATCGACCGTGCCGTTCGGGAAGCGGATTTTATAGGCTCGGGTATCCCCTTCATTAAACCACGCCAGCAGCGCCTGCTGCCCCTGCTCTCCGGGCATCCACGCCAGCGTGAAGCTGGTATCTCCGGCAGATTTCTGCCCCTGCCCGGTCGCAGTCCAGTCTGCATCTTCATCATCGAGATAGCTGTCGTCATAGGACTCAGCGGTCAGTTCGCCGGGCGTCAGGTCTTTAACTTTTGCCAGACGCGACCAGTCAACGTCTGAAAGCGGGTTCGCATAAGGGTCACCGTTCCCCTTATAAACCCACAGGGTGGTCCCGGCCCCTTTCACCGGCATTACTGGATTTGGTACAGGCATAGCGTCCTCACATTTCATAGGTAATGACATAAGTCAGATCGGCTGAACTCCACAGGCCCGCATCATCGTCGCGCCGGTAGTCATAGCCGCTGGCCACCATACTGGTGATCAAATCTGACAGTGCCGGGATATCACTCATCACCGGATAAATCCGGGACTCCATCCACGCATCCAGCTCTGAATCCGGCACCTGAGCAGGCAGGAAAACTTCAATATGCAGCTCCGCCTGCCATGTATCGCTGTCCAGCTCTTCGCCCGTGTATTCAGCGCCGGTGAGATAAACGGCAACTGCCGGAAAATCCGCCTCATCAAAAACAGCGGGGCGACCATCAAAAAACGTCGCCCCGGTGTCATGCTTCTCCAGTGCATCCAGTACGGCTGCACGGAGTTCAGTATGTTTCATCGCTTTATTACCATTCTCAGTTGATGCTGCAGCGCATAGCCCAGCTCTTTCGGAAGACGTTCACGCCGTATCCGTTCAATATTCTGTTTAAACGCCGTGGTCAGCGGCACCGCCATCGGGATTTTCACCACATCAATGGGGTAACGGTTTTTCCCGGCCACACGCTGCATGACATGCCAGCGGCCATTTTTCAGTTGCTGAATAAACGCGCCGGGAATACGACGGTTTCCCACCACAAGCACGCTGCCGCCACCTTTCAGGGATGAACGCTGCCCCTTTTTACGACGTCTGCGGCGGGAAAGGACAACCCGCGCGTTACCCAGCTTGATTACGGGCAAATCCCCCCGGTTAACCCTGATTCTGGCCTGCGGATTTTTGACCGTGGCCCTTTTCAGCCTGGCCCTTTCCTTTACCAGTTTCCGGCGTACCTTTGTCTCACGGGCAACCTGTGACGCCGACTGCGATATCGCGGATGACGCAACGCGGTTAATGGCCATTGCGGCGGCACCAGGCACCGCCGTTTTGCTGATACGGCTGAGGTTTTCAACGGCCTGCTCAAGACCTTTTATGGCCATACATCCCCCTTTCAGCGGCGACGGTTAACGGCAGGCGGCACGCCACGCCCAAGCCAGAGATGACAGCTTCCGCCATCATCCGGCGAAATCCGGTCCACCCAGAAGTTTTCCTCGCCGATGGTCAGTGTGTCTCCACGCCGCAGCTGCCGCACATCATCAGTCCGGACAAACAGGGACGGGCTGGAGCCTTCAACGCGCACGCCCTGTCCGGCATAGCTGATATTTTCAGGGTCATCAAAAACACCACGTATCACAGCACCGGACAGCTCACCGGATGTCATGGTGGCTGACGTTCCCATGTACCCGCGTATCGTTTCATCGGCGCGGGCAATGGCAGCATCGAACAGGTTATCGGAATCAGCCACAGCGCCTCCCGTTATTGCATTCTGGCCAGGCCATGTTCTGTCATTTCGGCTGCCACACCGGCAGAGACACGAAACGCCGTTCCCGGCAGCACAAATGCCACAGGCTCATCCCGCGTGGCGTGAAGTGCATCAGTATGCAGCGTCACCAGTGCCACGACCGTGACCAGAGCAGCCGTATCAATCACGGTATCCGGCTGCGCTGATACCACCTCATTTTCATGTCCGGTCAGCGCATTTTCCGGGCTGACAGATGTGTCCTGACCGGCAGCGTCATCCGTGTCATCAAGCTCCTCTTCCAGCTCTGCCACACGGAGCACCAGTTCTTCTTTCGTCCCCGTCAGGCTGACATCACGGTTCAGTTGCTCACCCAGCACCTGAAGACGGGCAATCAGTTCATCTTTCGTCATGGACTCCTCCACAGAGAGAAAATGGCCCCGAAGGGCCATGATTACGCCAGTTGTACGGACACGAACGCATCAGGATCAGCCAGCAGCATCAGCGGTGCTGACTGAATCATGGTGAACTCACGCGCCGGATCGCCGGTGGTCACCCAGTTTTTCGGGTAGCGGGCAGAGGCGTTAATACCTTCGCGCTGTGCGTCCGCATCCTGAATGCAGCCATAGGTGCGCAGACCGCGTGCCTGAGTGTTCCCCAGCACCATCGTGTTGTCCGGCAGGAAGTTCTTTTTGACGTCGTTTTCCACGTACTGTCCGGAATACACGACGATCGCCGTATCGCCATACATCCCCTTATAGGACACCGCTTCGCCCAGGTCTTTTACCGCTGTCTCCAGCTCGGAATGAGAGCCGCGACGGGTATCCAGCTTCTCCTTGACGGCTTTGAAGGAACGGAACAGCGCCCAGCCTTTCGGATCAAACACGATGATATTCACCACGCCGCTGGCGTTCAGCGCATAGGCTTCGATATCGTCGGTCGGGTCATACGTGGACTTGTCACGCTTGCTCCACTCCGTACCACCGGACTGTGTGATGTTGTTCGCCGCACTGCGGCCCATATCCACCTCAACCGGATCGAAGGCTTCACCGGTCATGGTGTATTTGCCCTTAAGCACAGCAGAAACGGCCTGCATCTCTTCGACCTGAGCAATGGCCAGCTCTTCGTCTCGCATGTTCTGCAGGATGATGCGACGGCGGCGGTAAGCCGGGTCCGCCAGATTCTGCGGATCTTCATCCGGCAGGCGACGCAGGGTCATCTGCGGATTCACCTCATGCTTGGGTTTGACATATCCCGGCGTAAATTCAGAGGTGGAGCCGCCACGGGAACGGATAACCTCACCGGAAACAATCGGCGAAACGTACAGCGCCATGTTTACCAGTCCCGGAATTTGTGAGAGATAGACTTTCTCCGTGGTGAAGGGATAGCTCTCACGGAAAAAGAGACGCAGAAACAGCGGATCAAACTTAAATTTCTGCTCATTTGCCGCCAGCAGCTGGGCGGTTGTGTACATCGACATAAAAAAATCCCGTAAAAAAAGCCGCACAGGCGGCCTTTAGTGATGAAGGGTAAGGTTAAACGATGCTGATTGCCGTTCCGGCAAACGCGGTCCGTTTTTTCGTCTCGTCGCTGGCAGCCTCCGGCCAGAGCACATCCTCATAACGGAACGTGCCGGACTTGTAGAACGTCAGCGTGGTGCTGGTCTGGTCAGCATCAACCGCCAGAATGCCAACGGCAGTACCGTCGGTGGTGCCATCCCACGCAACCAGCTTACGGGTGGAGGTGTCCAGCATCAGCGGGGTCATTGCAGGCGCTTTCGCACTCAATCCGCCGGGCGCGGTTGCCGTATGTGCCGGGTCACTGTTGCCCAGCGGCTGGTAATGGGTAAAGGTTTCTTTGCTCGTCATAAACATCCCTTACACTGGTGTGTTCAGCAAATCGTTAACGGCATCAGATGCCGGGTTACCTGCAGCCAGTGGTGCCGGTGCCCCCTGCATCAGACGATCCAGCGCAGTGTCACTGCGCGCCTGTGCACTCTGTGGTGCAGCTGCCAGAATGCGGCGGGCCGTTTCCACGGTCATACCGGGGGTTTCGGCCAGCACACGTGCCTGTTCTTCGCGTCCGTGAGCTTCCTCACAGTTGAGGATCCCCATAATGCGGCTGTTTTCTGCCGCAACCGCAGCGGTGATCTGCGCGTTCACGTCCGGCTGCGCCGCGCTGGCGTTTTCGCCCTCCGTCGCTTGCACCACGTCAGTAACGTCAGCCTGCGAAGCAGTGGCTGAAACAGTTGTTGATTGAGTCTCTTTGGTCATTCGCCCTCCTGAGAGACGGGATTTACGTGCATCCAGTGCATCACGCATAACAGTGATCGCATCGGTGCTGTTGACAAGTTCATCAGCCAGTCCGGCATCAATGGCCTCCTGACCGCTGTACACTGCAGCCTCGGTATCCAGCACAGCCTGCACGGACAGGCCGGTATATGCCGACACCTTCTGCGCAAACATCCGGCGGGTTGCATCCATCCGGGACTGCAGTGTCTCCCGGACATCACCCGGTAGATGGCTGTAGGGGTTGCCATCCACCTTATGGCTGCCGCTGTAAATCAGCGTGATTTCCACGCCCTGTTTCTCCAGCGCAGCACCGTAATTACTGTGAGCCATCATGACGCCGATGGAGCCTGTCCGGGCGGTCTGCGTGACCAGACGTCGGGAGGCGGCGCTGGCAAGCAACTGACCTGCACTGCAGTTCATGTCGTTGGCCAGCGCCCATACCGGCTTTATGTCACGCACACGGGCGATGATGTCAGCGCAGTCAAATGCCCCTGCCACCATCCCGCCTGGCGTATCCATATCGAGCAGAATGCCGTCCACCATCGGGTCGCTGGCAGCCTGTTGCAGACGGGCGATAATGCCGTTGTAACCGGTCATCCCCGAATACGGCTGCAGCGCTCGCGTCCGGCTGACCAGCGTGCCGGACACCGGCAGCACGGCGATGCCGTTCATGACCTGATAACTGCGGGCCTGTCGTGGTCCGTCATCATCACCGGATAACGCCAGCGCCGCGGGTGCCTCTCCGGCAGTCAGGCTGTCGCCGGATACTGCATCCGTCAGGCGACTGATCCCAAGCTGGCCTGCAAGCGCACAAAAGAAAACCCGCGCATAGGCGGGTTCAAGCATCAGCGGCTCATTAAAGGCCATGCTGGCAATATGCGGGAGATTACGCAGCTCTGCTGTCACTCTTCTCCTCCTCTGTTGATTGTCGCAGTCCGGATTCAAATGCCGCAGCCGCCCAGGCGGGCGGTTTAAGACCGGCTGCACGGCGCTCCATCGTTTCACGGACCTGCTGGGCAAAAATTTCCTGATAGTCGTCACCGCGTTTTGCGCACTCTTTCTCGTAGGTACTCAGTCCGGCTTCTATCAGCATCACCGCTTCCTGTACTTCTTTCAGACCATCGATGGCCATACGACCGGAGCCTATCCAGTCACAGTTCCCCCAGGCGCTGCGGGCTTCCTGAAAGCTGAAACGCGCTTTTGAAGGTAACGTCACCACGCGGCGAACGATGGCCTCTTCCAGCCAGCACAGAAACATCTGGCTCGCCTGACGGGATGCGACGAATTTTCGCCGCCCCATAAAGTACGCCCACGACTCGTTCGCACTGGCCCGTGCCGTGGAGTAGCTCATCTGGGCGTAATTCCGGGAAAGCTGCTCATACGAGACACCCAGCCCGGCAGCGATATACCGCAACAGTGACTGTTCAAACACGGAGTAGCCGTTATCCGTGTCCTGAGCCGTCTGCAGGTTCAGTGAGTCCCCCGGCATCAGGTGCGGCACTTTTGCGCCTCCCAGACGGACCGGTGCTGCGGCGTAATACGCGGCAATTTCACCAATCCAGCCGGTCAGCCTTTCCCGCTGCTCCTGACTGTTCGCGCCCAGAATAAAATCCATCGCAGACTGCGTATCCAGCTCACTCTCAATGGTGGCGGCATACATCGCCTTCACAATGGCGCTCTGCAGCTGCGTGTTCTGCAGCGTGTCGAGCATCTTCATCTGCTCCATCACGCTGTAAAACACATTTGCACCGCGGGTCTGCCCGTCCTCCACGGGTTCAAAAACGTGAATGAACGAGGCACGCCCGCCGGGTAAATCACGGGGTATCCATGTCCATTTCTGCGGCATCCAGCCAGGATACCCGTCCTCGCTGACGTAATATCCCAGCGCCGCACCGCTGTCATTAATCTGCACACCGGCACGGCAGTTCCGGCTGTCGCCGGTATTGTTCGGGTTGCTGATGCGCTTCGGGCTGACCATCCGGAACTGTGTCCGGAAAAGCCGCGACGAACTGGTATCCCAGGTGGCCTGAACGAACAGTTCACCGTTAAAGGCGTGCATGGCCACACCTTCCCGAATCATCATGGTAAACGTGCATTTTCGCTCAACGTCAATGCAGCAGCAGTCATCCTCGGCAAACTCTTTCCATGCCGCTTCAACCTCGCGGGAAAAGGCACGGGCTTCTTCCTCCCCGATGCCCAGATAGCGCCAGCTTGGGCGATGACTGAGCCGGAAAAAAGACCCGACGATATGATCCTGATGCAGCTGGATGGCGTTGGCGGCATAGCCGTTATTGCGTACCAGATCGTCCGCGCGGGCATTGCCACGGGTAAAGTTGGGCAACAGGGCTGCATCCACACTTTCACCCGGTGGGTTCCACGCCCGCAACTGCCCACCAAATCCGCTGCCACCGCCGTGATAACCGGCATATTCACGCAGCGATGTCATGCCGTCCGGCCCCAGAAGGGTGGGAATGGAGGACGTTTTCATACATAAAATCCTGCAGGTCCCCTGCGTCGCTGTGTCATGCCGGTCTGCACTTCCAGCTCCGCAATGTATTTTTTCAGGTCAGACACGGAAGTGGCCGTAAACTCCACTCGCCGTCCGTCTTTCTGTACCGTTGCCACCCGTTTTCCTGTCATCAGGTCATGCAGTGCCGCACGGGCAGCGGCAAGTTCTTCCTGTCGCGTCATTCATCCTCTCCGGATAAGGCACGGGCGTAATCTGCCAGTGTTTTCTTGTTGGTTGCTGCACCATCCTCTTCCTGCAGGCTCGCCAGCAGTGCACTGAGATCCAGCTGCCAGCGGGAAATACTGATGCGCAGCGCCGCCAGCGCATAAACGAAGCAGTCGAGCGCCTCATTGCGTCGCTTTTTGCTGTCCCACAGTATTTTTTTCCTGCCATCCACCCATTTTTCGACCTGCTCTTCAGCCGTCAGCTGCTGCGCTTCGGTCAGATCAAAAATATCCGGGTTATTCGGGAAGTGAACGGCACCGGGAAGCGGTTCATCCCCTTCCGGCGTCAGTGTGAAGCGGTTATAAATCTGCTCTTTCGCGGTATCCGTACCGATTTCGGTAAGGTAAACCCCGTTTTTGTTTCGCTTACGAGGCATGCTGGCCACCGGCTTACCGTAGACGGATGCCCCTTTAATGGGGATCACCCGGAACAGCCCATGCTTTTTCGAGCGTTCATACACAATGGTCGGGTCAATCCCGCCAGTATCCCAGCAGATACGGGATATCGACATTTCTGCACCATTCCGGCGGGTATAGGTTTTATTGATGGCCTCATCCACACGCAGCAGCGTCTGTTCATCGTCGTGGCGGCCCATAATAATCTGCCGATCAATCAGCCAGCTTTCCTCACCCGGCCCCCATCCCCATACGCGCATTTCGTAGCGATCCAGCTGGGAGTCGATACCGGCGGTCAGGTAAGCCACACGGTCAGGAACGGGCGCTGAATAATGCTCTTTCCGCTCCGCCATCACTTCAGCATCCGGACGTTCGCCAATTTTCGCCTCCCACGTCTCACCGAGCGTGGTGTTCACGAAGGTTTTACGTTTTCCCGTATCCCCTTTCGTTTTCATCCAGTCTTTGACAATCTGCACCCAGGTGGTGAACGGGCTGTACGCTGTCCAGATGTGAAAGGTCACACTGTCAGGTGGCTCAATCTCTTCACCGGATGACGAAAACCAGAGAATGCCATCACGGGTCCAGATCCCGGTCTTTTCGCAGATATAACGGGCATCAGTAAAGTCCAGCTCCTGCTGGCGGATGACGCAGGCATTATGCTCGCAGAGATAAAACACGCTGGAGGGGTCATCCGGCGTCCATTTGAGGCCAAACGGCGTCTCTTTGTCGCCAAATTTAAGATACTGCTCCTCCCCGCAGTGCGGGCAGGCAACATGAAAACGCATAAAATGCGGGGATTCACTGGCTGCACGCTCAATCTGGCAGGTGCCTCTCACTTTGGGCGTGGAGCCACGGATGGACTTTGGCCAGACCGAGCCTTCAATACGTTTGTCGCCAAGGAACGTCGGAGAGCCTTCCTGTTCAATATCCTCATCAAAGGCAGCAAGTTCATCATAACCCGCCACATCCACCGACTTTTCACGGTAGTTTTTTGCCGCTTTACCGCCCAGGCACCAGAAGCCACGACCATTGGAAAAACGCTTCATAGTGAGCGTGTTATCCCGGTGCTTTTTGCCATACCACGGAGCCAGCGCCAGCAGCGACGGAATATCGCGGATGGTCGGCTCAACGTGGGTTTTCATAAAGTTCTCGGCATCACCATCCGTCGGCAACCAGATAAGTGTGTTGCGCTGCTTATGCTCTATAAAGTAGGCATAAACACCCAGCAGCATTTTGGAATAACCGACACGGGCAGACTTCACCACATTCACCTCACGGATGTAGTCGCTGCCCATCGCATTCATGATGGCCCGCTGAAAGGGCAGTGTTTCCCAGCGCCCTTCCTGGTATGCGGATTCTTTCGGGAGATAGTAATTAGCATCCGCCCATTCAACGGCGGTCTGTGGCTCCGGCCTGAACAGTGAGCGAAGCCCGGCGCGGACAAAATGCCGCAGCCTGTTAACCTGACTGTTCGATATATTCACTCAGCAACCCCGGTATCAGTTCATCCAGCGCGGCTGCTTTGTTCATGGCTTTGATGATATCCCGTTTCAGGAAATCAACATGTCGGTTTTCCAGTTCCGGAAAACGCCGCTGCACCGACAGGGGGATCCCGTCGAGAATACTGGCAATTTCACCTGCGATCCGCGACAGCACGAAAGTACAGAATGCGGTTTCCACCACTTCAGCGGAGTCTCTGGCATTTTTCAGCTCCTGTGCGTCGGCCTGCGCACGCGTAAGTCGATGGCGTTCGTACTCAATAGTCCCTGGCTGGAGATCTGTCTCGCTGGCCTGCCGCAGTTCTTCAACTTCCCGGCACAGCTTTTCGTTCTCAATTTCAGCATCCCTTTCGGCATACCATCTTATAACGGCGGCAGAGTCATAAAGCACCTCATTACCCTTGCCACCGCCTCGCAGAACGGGCATTCCCTGTTCCTGCCAGTTCTGAATGGTACGGATACTCGCACCGAAAATGTCAGCCAGCTGCTTTTTGTTGACTTCCATTGTTCATTCCACGGCCAAAAACAGAGAAAGGAAACGACAGAGGCCCAAAAGCTCGTTTTCAGCACCTGTCGTTTCCTTTCTTTTCAGGGGGTATTTTAAATAAAAACATTAAGTTACGACGAAGAAGAACGGAAATGCCTTAAACCGGAAAATTTTCATAAATAGCGAAAACCCGCGAGGTCGCCGCCCCGTAACCTGTCGGATCGCCGGAAAGGACCCGAAAAATGATAATAATTATCATCTACATATCACAACGTGCATCTACGCCATCAAACCACGTCAAATAATCAATTATGACGCAGGTATCGTATTAATTGATCTGCATCAACTTAACGTAAAAACAACTTCAGACAATACAAATCAGCGACACTGAATACGGGGCAACCTCATGTCAACTAAGAACAGAACCCGCAGAACAACAACCCGCAACATCCGCTTTCCTAACCAAATGATTGAACAAATTAACATCGCTCTTGAGCAAAAAGGGTCTGGGAATTTCTCAGCCTGGGTCATTGAAGCCTGCCGTCGGAGACTAACGTCAGAAAAGAGAGCATATACATCAATCCAAAGTGATGATGAATAAACATCCCGGTTTCTTCCACCATCGCACCGGAAAAGCGACTATGAGGGTAACCCTGCGTCTGTCAGCACAGTAAAACCCGGTGTGCATCGTTTTTGATTATTCCCGCACACTCACGCAGAAGGAATTCCCCGTCGGGCTACGGTCATGGTTAATGCGGGAATACGGCGACGATACAGCGCAGCTAAAAGGGTAATGGACAGAAAGAGCGGTTTATTTCATTCCACAGGATTCTGAGTGCCCCCAACTTCCTCCAATAGTCTGAGCGTACACCTATATAGTTTTAATTTTCATCAATCCATTTAACTATCGTTTAATTGTTGTCACATAGGATTCTGCCGTTTTTAACAATGCAGGATAATAAGATGAAAAAAATGTTGTTTTCTGCCGCTCTGGCAATGCTTATTACAGGATGTGCTCAACAGACGTTTACTGTTGGAAACAAACCGACAGCAGTAACACCAAAGGAAACCATCACCCATCACTTCTTCGTTTCGGGAATTGGACAGGAGAAAACTGTTGATGCAGCCAAAATTTGTGGCGGCGCAGAAAATGTTGTTAAAACAGAAACCCAGCAAACATTCGTAAATGGATTGCTCGGTTTTATTACTTTAGGCATTTATACTCCGCTGGAAGCGCGTGTGTATTGCTCACAATAATTGCATGAGTTGCCCATCGATATGGGCAGCTCTATCTGCACTGCTCATTAATATACTTCTGGGTTCCTTCCAGTTGTTTTTGCATAGTGATCAGCCTCTCTCTGAGGGTGAAATAATCCCGTTCAGCGGTGTCTGCCAGTCGGGGGGAGGCTGCATTATCCACGCCGGAGGCGGTGGTGGCTTCACGCACTGACTGACAGACTGCTTTGATGTGCAACCGACGACGACCAGCGGCAACATCATCACGCAGAGCATCATTTTCAGCTTTCGCATCAGCTAACTCCTTCGTGTATTTTGCATCGAGCGCAGCAACATCACGCTGACGCATCTGCATGTCAGTAATTGCCGCGTTCGCCAGCTTCAGTTCTCTGGCATTTTTGTCGCGCTGGGCTTTGTAGGTAATGGCGTTATCACGGTAATGATTAACAGCCCATGACAGGCAGACGATGATGCAGATAACCAGAGCGGAGATAATCGCGGTTACTCTGTTCATTGCTGACCCCACAAACAGATTTCACGCTCAATCTCACGACGAGTCATGAGACCTTTCCATTGCTTACCGCCAGCATATGTCCAGCGACGTAGCTGATCACATGCGCCTTTGATATCGCCCTGGTTTATTTTGCGAAGAAGCGTCGATGTTCTGAAATTGCCAGCACCCACGTTGTAAACGAATGAGTAAAGAGCGCCGCGCGTTGTTTCCGGTATATCGACTTCGATGTACGGGTTAATTTGTCTGGCGACAGTGGCAAGGTCTTTATTCAAGAGTGCTTTGCATTCTGCTTTGGTATACGTTTTACCGAGCATGATGTCTTTTCCTGTATGCCCGTGACATACAGTCCATACACCAACAATATCTTTGTATGGTATGTAGCTGACACCTTCCAGACCATCGTTACCACTTGGGCCAGTGATTAACACTGATGCTATAGCAATTGCTCCGCCACCAATAGCAGCAACGGCTTTTCGTAATGATGGAGGCATTATTCACCTCTCGCAGCCTTGCGCTTATCTTCTTTAATCTTGAAATAAAGGTTTGTCAGGTACGTCAGCAGGCCAAATACCAGGCTACCCAGCACACCTATTGCTGCCCACTGTGAGGGCGTGACTTTATCGAGCAGCTGTAAAAACCAGTAACCGGCACTACCTGCTGAGGTGCCATAGGCGACACCCGTTGTTAACTTATCCATGGATTTCATAACCCCACCTCGCAGACAAAGCGGGTGTAAATTGAGGGAATACAACGTATCGCAAAAAAGCAGAAACGTAACAGACTCGGAGTCAGTGAATAACTCAGGTATTGAGTTATCAGCTAATATCGAGACTCAAAAAATGGAAAAACCAGCTCGACGGCGGGTTTAAGCTGTGTGACGAAGTAACCACTCTTAACAGCATAACCAATTTTTTACGTACGTAAACCACTGAATGATATTTATGAGAATGCTACCGAGTGTTCAAAACACCACCACAAATACATAAGAAAACCTCAACAAATAACCAATAAATAATTTCAGACGTTATTTTTAGTTGATTTAAATTAAACTGCTGAATTATAGAACCTCCATAAATAACAACCATTAATATAAATTAGCTAATAGGTTTATTTTTGTTCAAATAAGAGCCATAAATAGGTTTCGATAGAAAAAGTTCAGATAAAAATAGAGATCTACTTCACAAATTAAATGAGAAACTAAAACTTACATCTTGAAATAATCACATTGATTAGATGAATATTTATCGCGCAGTGACATCATTTTTTAATAATAGTTCAAAAAAAAGGGCTCACGATGAAAAAATTAACAGTGGCAATTTCTGCTGTAGCTGCATCAGTACTGATGGCGATGTCTGCTCAGGCAGCTGAAATTTATAATAAAGACAGTAACAAGCTGGATCTGTACGGGAAAGTTAATGCCAAGCACTACTTCTCCTCTAATGATGCAGATGATGGTGATACTACTTATGCCCGTCTTGGCTTCAAAGGTGAAACCCAAATCAACGATCAACTGACTGGTTTCGGTCAGTGGGAATATGAATTCAAAGGCAACCGCGCTGAATCTCAAGGTTCCTCCAAAGACAAAACCCGTCTTGCATTTGCAGGCCTGAAATTCGGTGACTACGGCTCAATCGATTACGGCCGTAACTACGGTGTAGCATACGACATCGGTGCGTGGACTGACGTTCTGCCAGAATTCGGTGGCGATACCTGGACCCAAACAGATGTGTTCATGACTGGTCGCACCACTGGTGTTGCAACCTATCGTAACAACGACTTCTTTGGTCTGGTTGATGGTCTGAACTTTGCTGCTCAGTACCAAGGCAAAAACGATCGTAGCGATTTCGATAACTACACTGAAGGTAACGGTGATGGCTTCGGTTTCTCTGCTACCTATGAATACGAAGGATTCGGTATCGGTGCAACTTATGCGAAATCTGATCGTACCGACACTCAAGTTAATGCAGGGAAAGTTCTTCCTGAAGTATTTGCTTCCGGTAAAAATGCAGAAGTTTGGGCCGCAGGTCTGAAATATGACGCTAACAACATTTACCTGGCCACTACCTATTCTGAAACCCAGAATATGACTGTATTTGCTGATCACTTCGTTGCTAATAAAGCCCAAAACTTCGAAGCTGTTGCACAATATCAGTTCGATTTCGGTCTGCGTCCGTCCGTTGCTTACCTGCAATCTAAAGGTAAGGATCTTGGAGTATGGGGCGATCAGGACTTAGTCAAATATGTTGATGTAGGTGCAACCTATTACTTCAACAAAAATATGTCTACTTTCGTTGATTACAAAATCAACCTGCTTGACAAAAATGACTTCACTAAAGCACTCGGTGTAAGCACTGATGACATCGTTGCTGTAGGTCTGGTTTACCAGTTCTAATCTGATTACGAAAAAGATATGTTGCGGGAGGCGTTGCCTCCCCAACATATAAGTGGCTCCCTCAAGCCACTTCCTTTAGAAGCACAACCTTGCTTCTAACTATATAAACCTTCTGTTATATATTACCCTTTATTTTTGGGGGCGTCTCAACGCCCCATTTTTAATAACTTTTAGTAAATAATTGGCATATTAATTAGAGTTATTAACAACGATATCCATCTCTAACCGGATATCTAATGCCATTAACATCCCTTCAATTATGCCCTCAGCCTTCTGTAACCTTTTCCCGATATAACCATCAGAGCAGCAATGCTTACCTGCCAGTGACATGAATGTCATACCGACTACATAATAATCTACTAATAAATCATGCAAATCGCTGTTGTTCTTTTTCAGACGGGCCATGCACCCGCAAATGATCATCGCGTCATCGTCACAACATTGTGGGCGAGATTTTACTTTTGAAGGAATTAATCCCTTAAAACCGGCGGCAATGGACGACCAGGTCACATCTTCATGATTATTAGCCGCCCACGCTCCCCAACGCTCAAGAACCATCTGAATATCACGCATCAACTTACTCCACAAAACTCAGACCAGAACGCCAATTACAAGCAAAAATCAACAAAACAGTATTAGTTGATTGTTATCTCTGACTTCATACTCCTGCTCCTGTCAGTGTTTTGGCGTAATTCTTCAGTATTCGGTAATCGGTCAAAACAGAACCGGGGAAACGATATAAGCGCAGGCGCATCCAGCGGTGGCGAAGAAGTTCTGCCATATAAAACTCAAACATCATTCATCTCCCTGTTCAGTGATGGTCAGTTCCAGCTTTCCACCTTTGACAACCGGCATCTTCACAACGCGGTAATCAACGACCTGAGCATCATCCAGCCAGAAACCTGCTTTGGTGAGTGCGTCAAAAGCGGCCTTTTGTAGATTATCCAGGTCACGGCGACGGCGATCCGGCATGTGACACTCAATGCGGATTTTCACAGGCATAGCCAGGCCGATATCCAGCATTGCGTTTTTAATGATTCGGGCGACGTTTTCGCGGTATGCCTGCCCCTCTGCGCTGATGTGCGTGCGCCCGCGATTATGGCGGTAATAGCGATTATTGCTCGGCGGCCAGGGTAATGTGATATTGTAGGTATTCACGCCTTAATAACCCCCTCTTTCAGCCAGATAAACTGTGTTCTCGCCATACCTTCCAGCGCGCATTCTTTTGCATATGCAGCATCGACTTGCTTGGCATGCCCTTTACCGGCAATCTTCTGTATGCGCTAAACCTAGATAGAATCCACTCTGTGCACATTGAAGCCCGCTCTATGCTTCCTTTCAGGTATTGAAGGGATTGAGATGGGCTAAGCATTATTGGCCTCCTGCATCAGGAGAAAGACAATCATGGCGGCGCGGAGAGGTCTGGTATCAAATATTGGGCTTACGCCTTTTGCATCCACACACCATTCAGTTAACTGGTCTAAGATAGAAATCCTGTATTTCTCAATAATCGGCCATGAAGCGCTCGGATCATTGCAGTAGTCAGGCAAATGATTTAATGGCTCAAAAGTTGTATCAGCATTTCCGTAATACCATTTGTTGGTGTTATTCCCTGATGTTTCCGGTTTACTTGCCCAAAGGCCTTTAAAAATTATGTCTCCTACCATTCTGTTAATTTCAAAATCACTTAACTGTGAATAATCCATTGTCATTTCCTCGCACGATATCTTAGCCACCGGATATCCCACAGGTGAGCTGTGTAATTGAAGGTTTTTACGTCAGATTCTTTTGGGATTGGCTTGCGTTTATTTCTGGAGCGTTTCGTTGGAAGGTATTTGCAGTTTTCGCAGATGATGTCGGTGAAACTTCGTCGCTGTCGCCTCATGCCGCCCTCCTGACGCCCTGCCCGATCGCCATCAATGCCGCTTTGGATACGGTAGTAAACATCCGTCGAGGACTGATGAACGGTCGCCAAATCAGCAGCATGGAGCCTTTGCTGTTTCCCTTCTTCTCCAGCCCTGTCGATGGTTCGATAAAATTAATCCGTCCATCAGTGATAATGCGAACTTCGTCGACACTCTCCAGAGCCTTGCTGAACCATCCGACTGACATATCCTCTGGCACAAGCATAACTACCGTCTGTCGCTGTTGTATGCACTGCTCAGCAGCTTTTTCCACCCACGGCCTGATATTGCTGTACGGTGGGTTATTCCAGATTGCACCGTGGCTTACCCACTCAGAATTGAGCGCGTCGTCGGCCTCAGTTAGCCAGTGAGCACACAGAGCATTTTTGTCGCTCGCTGCCGAATCCAGCCAGAATCCAAACTCAATATCCAGTGCATCAAAAAGCCAAAGCGGCGTTTGCCAGCAGTCCTTGTCGTGTGCTGGCGTATTTGATTTGATAGTCATGCAGCCCGATCTCCCCATCTCGCTTTCCACTCCAGAGCCAGTCTCGCTTCGTCTGACCACTTAACGCCACGCTCTGTACCGAATGCCTGTATAAGCTCTAATAGCTCCGCAAATTCGCCTACACGCATCCTGCTGGTTGACTGGCCTATTACCACAAAGCCATTCCCGGCAAGGTTAGGAACAACATCCTGCTGCTTTAATGCTGCGGTAAACACACACTTCCAGCTTTCTGCATCCAGCCAGCGACCATGCCATTCAACCTGACGAGAGACGTCACCTAAGCAGGCCCATAGCTTCCTGTTTTGGTCTAAGCTGCGGTTGCGTTCCTGAATGGTTACTACGATTGGTTTGGTTGGGTCTGGAAGGATTTGCTGTACTGCGTGAATAGCGTTTTGCTGATGTGCTGGAGATCGAATTTCAAAGGTTAGTTTTTTCATGACTTCCCTCTCCCCCAAATAAAAAGGCCTGCGATTACCAGCAGGCCTGTTATTAGCTCAGTAATGTAGATGGTCATCTTTTAACTCCATATACCGCCAATACCCGTTTCATCGCGGCACTCTGGCGACACTCCTTAAAAATCAGGTTCGTGCTCATCTTTCCTTCCCGTTCTTCCCTGGTAGCAAACCGGTAATACACCGTTCGCCAGACCTTACCTTCGATAACCAGAAGACCTGCCCGTGCCATTTTAGCCGCGGCCTGATTTATGCTGGTTACTGTTGCGCCTGTTAGCGCGGCAACGTCCGGCGCACAGAAGCTATTATGCGTCCCCAGGTAATGAATAATTGCCTCTTTGCCCTTCATACACTTGCTCCTTTCAGTCCGAACTTAGCTTTAATTTCTGCGATCTTCGCCAGAGCCTGTGCACGATTTAGAGGTCTACCGCCCATAACAGGAAGTTGTTTTACTGGTTCAGGTATCGTCTCACCACGGTTAATTCGCGCTGTCATACAGGTCAGTTCATCGGCAGCCTTGCGCCGTAATTCCGCATCAGTAAGCGCATTGGCCCGCATGTTCTGATACAGGTTGGTAACCAGCCAGTAGTGCGCGTTTGATTTCCACGGATAAGACTCCGCATCCGGATACAGGCCTCGCTTCCGGCAATACTCGTAAACCATATCAACCAGCTCGCTGACGTTTGGCAGTCCGGCGATAACGGATGCTTCTTCCCGGCACCATGCAACAAACTGCCCGGGTGATGGCAGAAATGGTCGATTCTGCCGACGGGCTACGCGCATTCCTGCGTTAACCTGTTCCATCGTGGTGATCCCGTTTTCCCGAAAAGCCAGAACCCACTGGCGACGGATTTCGTTCAGTTCGTTCTGGTCACGGTTAGCCAGACTCGCCGGGAAAGTTGCCAGTAACTGGCTGAACACACCGTTGATGATCTGCGCTACCTGCTGTACCTGCGGCTTTTCGTCGTACTGTTCCGGCATGTTGTTGGCGATCCGACGCATCTGCTCACGGTCAAAGTCAACCATCTGTGCGGCGATGTTTTTCATAGATCCACCCCGTAAATCCAGTCTGTGTTTGTCAGGTCGAGTTTTGGTTTGCTGGCTGTCACGACTGCCTGTTGCTTGTTACGGTTGATTTCGAGCTGGGTCCACTTGTCGCGGAGTTTGGCCGGGCTAAGCACGTTACCGGACCAGAAGTTGTCCTGGCATGCCCAGCGGAACAGTACACACATGTCGCGATGGTTACGTCCGTCACGTTCACGCATCAGGCGGATATCGTTAGCCCACCCAGCAAAATTCGGTTTTCTGGCTGATGGTGCGATAGTCTTCACCATGTCAAACATCCACTCTGCGGCGGTCAGGTCTTCTGCTGTCCCCCACTTGCTGCCGCTCTGAATTGCAGCATCCGGTTTCACCACAGAAAGGTCGTTTTCTGGCTGGTCAGAGGATTCGCCAGAATTCTCTGACGAATAATCTTTTCTTTTTTCTTTTGTAATAGTGTCTTTTGTGTCCCCCTGTTTTGAGGGATAGCAATCCCCCAATTTGAGGGATGTTTTATCCCTCGTTTTAGGGGATTTTCCCTCGTTTTGAGGGATACACCATTCTGAGATGTTTTTATTTGGTCCAAACATGCCGCCTTGCTGCTTGATAATATTCATTCTGACGAGTTCTAACTTGGCTTCATTGCACCGTTTGACGGGTAACTTTGTAATCTCGCTAAGTTGAGAATCGGTGATTCTGTCCATTGGTTTATTCCACCCATAGGTTTTACGCAGAATGGCAAGCAGCACTTTAAACTGTCGCTTGGTCAGATCTGCGCCCGAATAAGCCTCAAGCAGCATATTTGATAGTCTGGCGTAACCATCATCGAGATCTGCCACATTACGCTCCTGTCCGGCAAAGTTACCTCTGCCGAAGTTGAGTATTTTTGCTGTGTTTGTCATAATGACTCCTGTTGATAGATCCAGTAATGACCTCAGAACTCCATCTGGATTTGTTCAGAACGCTCGGTTGCCGCCGGGCGTTTTTTATTGGTGATTTCATCAAGCGCATACTTAAAAGCTCTGCTAATCGGACTGAGGTCTGATGCCATGCCAAAAGCACACAAGACCGAAGCTATAAACCTCCAGTCTGTTCTGCTTATCTTCGATTCATGACAGCCAATCATCTTTGCCAGACCGCGCTGAGTAAGCGTTGACAGGTTGATAAGTAAATCTGTTTCTGCGCGATCAACGTCGCGCTGTGATAGTTTGCTGTAATTTGTTTGTTCCATTTCTTAAGATTTCCAATAGTGAATAGTTAGTTGAAAGGTATGCGTGGAAACGCATATGGCCTTAGTTGGTCAGATATCTTGGGGCTCGCTTTTCAGCGACGTAGGACGAATGTCCGTTGTTACAAAGAGCGGCTCCGCTTATTAAGCGGCTTTGTGCTCCGGCGGGAACACGTCATCAAGACTTACTTTTGCGCCTAACTTGTTTAGACACGCAACAAGAGCACGGCATGTTTTAAGGTCTGGGAAGCGACGACCAGATTCCCAATGTCCGATAGCTCCCTGTGTGCATCCAACTGCCTTAGCAAGTGTTGTTTGAGAGATATTCAGTGACTCTCGATATTTTCGTAGGTTGCTCATATGCCCTCCATAGTAACCATGAAGAAAAAAATACAATATGTACTTTTTTAATGCAAGCAAAAATACACATTGTGCATGGATGGTTGCAATACAGAGCGTAATAATAAGGACATGAAAATGAAATGGTATGAACTGGCTAGATCCAGAATGAAAGAGCTCGGCATAACTCAAGAGAAGTTAGCCGAAGAGCTAGGTATGACGCAGGGTGGAATTGGACACTGGTTGCGCGGATCTCGTCATCCATCTCTTAGTGATATTGGTGTGGTGTTTAAATACCTTGGTATTGATAACATATCATTCAACCACGACGGGACATTTTCACCTGTTGGCGAATACTCATCGGCCCCAGTTAAAAAACAATATGAGTACCCTGTTTTTTCTCATGTTCAGGCTGGGATGTTCTCTCCAGAACTCAGAACCTTTACCAAAGGCGATGCGGAGAGATTGGTAAGCACAACCAAAAAAGCCAGTGACTCTGCATTCTGGCTTGAGGTTGAAGGTAACTCGATGACCGCCCCAACAGGTTCCAAACCTAGTTTTCCTGACGGGATGTTAATTCTGGTTGACCCTGAGCAGGCTGTTGAGCCAGGTGATTTCTGCATAGCCAGACTTGGTGGTGATGAGTTTACCTTCAAGAAACTGATCAGGGATAGCGGTCAGGTGTTTCTACAGCCACTAAACCCGCAATATCCAATGATCCCATGCAATGAGAGTTGTTCCGTTGTGGGGAAAGTTATCGCCAGCCAGTGGCCAGAAGAGACGTTTGGGTAATTTCTCTGTTTGTTTTTTAAGCTATCAATCTCTGGCTTGTGGATAAGTTGGAAGGTATTCGCTGCTAATGTATTGACATTTACAAAATATAGGTATTTTGGGGTTGTCTAAAATTACCTATAGGGTAAACTTCACTTAAGCTCCTACATGAGAGCTTCTGAGGAGAGATAAAATGAAAACCTTACGTTGCATGGCCTACCAGCAGAACGGCGTTTACGTAGCTGCATGTTTAGACCTGTCATTGGCAGCGCAAGCAGATACTATGAAAGAAGCTGTAAACAAACTGGATGAGCAGATTAAAGATTTTTTCACTGAAGCGCTATCAGAGCCGGAATATGCAAAACAACTACTAAGTCGGAAAGCACCTTTATCTATGTGGCTTAAGTATTGGGTAATTGCATTTCAGGTTTTTGTCAGAAAACGAGGTGAAGCAAAACTCTTTGCTGAGCCTTGTGATGCTCATGCTTAGGGTTACATTACATGTTCTTGAAAAAGCTTACTCCTTTGAAATACGACGAGGTAATCAGGGGACTTAAGAAAATGGGGTTTGAAATGAAACCTAAAACAGGAACCTCTCACGAACAGTGGGTTCTCAAGAACAGTAAAGGAAAATGGGTGGTTACAGTTGATAAGCATCACGCCCCATTCTCCAGAGATTTAATAAAATCCATGGCTAAGCAAGCTGGACTGAAAGCTCGTCACTTTCATGCGTTATGCAGAGGTGACGCAACGCTTGAGGATATAGGATTCCAAATCATTAGCTAAAACCCGGCCTCAGCGCCGGGTTTTCTTTGCCTCACGCCCCCACCTAAAGACACATAACCAAATGTATTTATTGAAAAATAAATAGATACAACTCACTAAACCACGCAATTCTGATCTCTCCTTACATCGCCGAGGCAATACACCCACGCTAAAAAACAACACTATTAAATACAAAGTGTTATAAAAAATCACCCCATTTTAGAACAAATCGTATTGACCAAATAAAGTACATATCGTACTATTTAACCGTCAGCAGGACGCTGGAAGCCAAACGGAACAGACTGGCAGGCTCTTTAAACAACGTCGAACTCTCGACTACGTGGCTGAAAAGCCAGATCACCCAACCACATGAGCTGTGGGATGCAATGCCGAAGCAACCGTCTCAGGAGGAGCTTCGAGATTGCATCGCCAAAGTTTATTCGGGAGGAATCTATGTCCAGAAAAACAGAATTTAAAGGCACCGCAGCTTCTCGCCGTAGAGCTCGTCGCGCAAATCTGCAAAGTCAGAAGGCGATCAGCTCCGACAAGCTACACAGGCCAACCCCTTCACGAGTGGTCTTGCAATGCAAGCGCAAACCAGCAATGAGAGCAGAAGTAATAACACTGACAACGCTGACCAGAAAATATGAAGGCTCAACTTGTCTTCCAAACGTAGCTCTTTACGCGGCAGGCTACCGGAAATCCAAACAACTGACAGCAAGATGACTTGTGTTGGTCGCCAGAAAATGAAATTAGGCAGCAAACCACTTATTTGAGGTGAGATATGGAAGAAGAATTTGAAGAGTTCGAAGATCATCCTCAGGATGTGATGGAACAATACCAGGACTATCCGTATGACTACGACTATTGATAAGAATCAATGGTGTAGACAATACGAACGACGACAATGATTGCCAGAGAACTTGGTAAACAGAACTACAAGGCTGCCTGATGGTGGCCTTTATTTTTGTCCGTAAATAATTTCATGCTTATTACAATCAAGGTGATATATGGAAGAACAAGCAAACAAGATTCTCGTAGAACTACTGCAAAAAGCCAGTAATGGAATAGACGCGGCTGTTTCATTTAGCCAGGCACAGATTCCTGATGTTGTTCATCAGTTGCTGCTATGGAATATGGTTGACAGTCTGATTAAAACATTAATGGCCATTCTAACAATCCCACTGGTTTTCTGGTTTATGAAGAAGCAGTGCCAAAGAGTTGAGACAGGTAAAATCGGTGATGAAGGATATTCATGGGAGAAAGGAAATCCCAAATACAGGCCGACAATGGTTTGGGATAGCAAAGGTGATATTAATCTTCTTATCATGCCATTGGTTGGAGTTTTGACTCTGTGGGGGATTTTTATTATTGGTGTAGTAACCAATATGACTTGGTTAAAAATTTGGCTGGCCCCAAAGCTTTACCTTATCGAATATGCAGCATCATTGGTTAAGTAATTTCAGGCCGCATAGTCGGCCTTTATTTTTGGCATAAACAACAGAATAAACACTGCACTGTGTATTCATTCCAACGAGTGAATACACGGAGCAATGTCGCTCGTAACTAAACAGGAGCCGACTTGTTCTGATTATTGGAAATCTTCTTTGCCCTCCAGTGTGAAGGCGATTTTTTATCTATGAGGATATGAATAGATGTCAAACATCAAAAAATACATCATTGATTACGACTGGAAAGCATCAATAGAAATTGAAATCGACCATGACGTAATGACAGAGGAAAAACTTCACCAGATTAATAATTTCTGGTCAGACTCTGAATACCGACTCAATAAACACGGCTCTTTATTAAATGCTGTATTAATCATGCTGGCGCAACATGCTCTGCTTATAGCAATTTCGAAAGACTTAAATGCATATGGTGTTGTTTGTGAGTTCGACTGGGATGATGGAAATGGTCAGGAAGGATGGCCTCCAATGGATGGTAGTGAAGGAATAAGAATTACCGATATCGATACATCAGGAATATTTGATTCAGATGATATGACTATCAAGGCCGCCTGAGTGCGGTTTTACCGCATACCAATAACGCTTCACTCGAGGCGTTTTTCGTTATGTATAAATAAGGAGCACACCATGCAATATGCCATTGCAGGGTGGCCTGTTGCTGGCTGCCCTTCCGAATCTTTACTTGAACGAATCACCCGTAAATTACGTGACGGATGGAAACGCCTTATCGACATGCTTAATCAGCCAGGAGTCCCAAAGAATGGATCAAACACTTATGGCTATCCAGACTAAATTCACTATCGCCACTTTTATTGGCGATGAAAAGATGTTTCGTGAAGCCGTCGACGCTTATAAAAAATGGATATTAATACTGAAACTGAGATCAAGCAAAAGCATTCACTAACCCCTTTCCTGTTTTCCTAATCAGCCCGGCATTTCGCGGGCGATATTTTCACAGCTATTTCAGGAGTTCAGCCATGAACGCTTATTACATTCAGGATCGTCTTGAGGCTCAGAGCTGGGCGCGTCACTACCAGCAGATCGCCCGTGAAGAGAAAGAGGCAGAACTGGCAGACGACATGGAAAAAGGCCTGCCCCAGCACCTGTTTGAATCACTCTGCATCGATCATTTACAACGCCACGGGGCCAGTAAAAAAGCCATTACCCGTGCGTTTGATGACGATGTTGAGTTTCAGGAGCGCATGGCAGAACACATCCGGTACATGGTTGAAACCATTGCTCACCACCAGGTTGATATTGATTCAGAGGTATAAAACGGATGAGTACAGCACTCGCAACGCTGGCTGGGAAGCTGGCTGAACGTGTCGGCATGGATTCTGTCGACCCACAGGAACTGATCACCACTCTTCGCCAGACGGCATTTAAAGGTGATGCCAGCGATGCGCAGTTCATCGCATTGTTGATCGTCGCCAACCAGTACGGCCTTAATCCGTGGACGAAAGAAATTTACGCCTTCCCTGACAAGCAGAACGGCATCGTTCCGGTGGTGGGCGTTGATGGCTGGTCCCGTATCATCAATGAAAACCAGCAATTTGATGGCATGGACTTTGAGCAGGACAATGAATCATGTACATGCCGGATTTACCGCAAGGACCGTAATCATCCGATCTGCGTTACCGAGTGGATGGATGAATGCCGCCGCGAACCATTCAAAACTCGCGAAGGCAGAGAAATCACGGGGCCGTGGCAGTCGCATCCCAAACGGATGTTACGGCATAAAGCTATGATTCAGTGTGCCCGTCTCGCCTTCGGATTTGCTGGTATCTATGACAAGGATGAAGCCGAGCGCATTGTCGAAAATACCGCATACACTGCAGAACGTCAGCCGGAACGCGACATCACTCCGGTTAACGATGAAACCATGCAGGAGATTAACACTCTGCTGATCGCCCTGGATAAAACATGGGATGACGACTTATTGCCGCTCTGTTCCCAGATATTTCGCCGCGACATTCGCGCATCGTCAGAACTGACACAGGCCGAAGCAGTGAAAGCTCTTGGATTCCTGAAACAGAAAGCCACTGAGCAGAAGGTGGCAGCATGATACCGGACATTATCCTGCAGCGTACCGGGATCGACGTGAGAGCTGTCGAACAGGGGGATGATGCATGGCACAAATTACGGCTCGGCGTCATCACCGCTTCAGAAGTTCACAACGTGATAGCAAAGCCCCGCTCAGGAAAGAAGTGGCCTGACATGAAAATGTCCTACTTCCACACCCTGCTGGCTGAGGTTTGCACCGGTGTGGCTCCGGAAGTTAATGCTAAGGCGCTGGCCTGGGGAAAACAGTACGAGAACGACGCCAGAACCCTGTTTGAATTCACTTCCGGCGTGAATATTACTGAATCCCCGATCATCTATCGCGACGAAAGTATGCGCACCGCCTGCTCTCCCGATGGTTTATGCAGTGACGGCAACGGCCTGGAACTGAAATGCCCGTTTACCTCCCGGGATTTCATGAAATTCCGGCTCGGTGGTTTCGAGGCAATAAAATCGGCTTACATGGCCCAGGTGCAGTACAGCATGTGGGTGACGCGAAAAGATGCCTGGTACTTTGCCAACTATGACCCGCGTATGAAGCGTGAAGGCCTGCATTATGTCGTGGTTGAGCGGGATGAAAAGTACATGGCGAGTTTTGACGAGATGGTGCCGGAGTTCATCGAAAAAATGGACGAGGCACTGGCTGAAATTGGTTTTGTATTTGGGGAGCAATGGCGATGAAGCATCCTCACGATAATATCCGGGTAGGTGCGATCACTTTCGTCTACTCCGTTACAAAGCGAGGCTGGGTATTTCCCGGCCTTTCTGTTATCAGAAATCCCCTGAAAGCACAGCGGCTGGCTGAGGAGATAAATAATAAACGGGGGGCTGTATGCACAAAGCATCTCCTGTTGAGTTAAGAACGTGTATCGAGATGGCACATAGCCTCGCTCAAATTGGAGTCAGGTTTGTGCCAATACCAGTAGAAACAGACGAAGAATTTCATACGTTAGCCGCATCCCTTTCACAAAAGCTGGAAATGATGGTGGCGAAAGCAGAAGCAGATGAGAGAGACCAGGTATGACAACCACTGAATGCATTTTTCTGGCAGCGGGCTTCATATTCTGTGTGCTTATGCTTGCCGACATGGGACTTGTTCAATGACACCTCAGCAAGAAAACGCCCTTCGCAGCATTGCCCGTCAGGCTAACTCTGAAATCAAAAAAGCCAGACAGCAGTTTCCGGATAAAAACGTCGATGACATTTGCCGTAGCGTACTGAAGAAGCACCGCGAAACGGTAACGCTGATGGGATTCACACCGACTCATTTAAGTCTGGCGATCGGCATGTTAAACGGCGTCTTTAAGGAGCGATGAACATGAAAAGCAAAATCATCAGGGAGCTACAGGCTCCTTTTTTATTATTCGCATTCACCCTCAAGCGTATTAACCAACAATTCAGGGATTAATGAAAGATGGCAGACATAATTGATTCAGCATCAGAAATCGAAGAATTACAGCGCAATACAGCAATAAAAATGCGTCGTCTGAACTACCAGACTGTATCTGCCACTCATTGTTGTGAGTGTGGCGATCCGATAGATGAGCGAAGACGCCTGGCTGTTCAGGGTTGTCGGACTTGTGCAAGTTGCCAGGAGGAGATCGAACTTAAGAACAAACAATGGGGACTGTGATGGCCTCAAAGCAGCAAATTTCAACATCGTCCAACTGAGGTGTAAAAATGTTCAGAATCATTTTTCCTAACACCTGGTACGTCGACCACCACGGTACTCCCTGCAAAATCCTGCGTTCTACCCACAACAAAGTTCACTACATCCGAAAAGGCAGAACATGTATCGCCAGCATGTTCCGCTTTAATCATGACTTTGAACCTGTGAATAAAGCTGATGCAGATCGGATAGCAGAAGAGATCGAAACGGCAGAACACATTAAGAAGTTACGTGACATGCGTTCAAAAAGCAGAGGTAACCATGGAATCATACAGCCTCACACTCGATGAGGCCTGTCAGTTTCTTAAGATATCCAGACCAACCGCCACCAACTGGATACGAACAGGCCGCCTACAGGCAACACGTAAAGATCCAACCAAGCCAAAATCTCCTTACCTCACAACACGGCAAGCCTGCATTGCGGCGCTTCAGTCTCCGCTGCATACTGTCCAGGTGAGCGCGGGTGATGGCATAACAGAGGAAAGAAAATGTCACTCTTCCGCAGAAATGAAATATGGTATGCCTCGTATTCGCTCCCGGGCGGGAAACGAATTAAGGAATCTCTTGGCACAAAGGACAAGCGGCAAGCTCAGGAGTTGCACGACAAGCGAAAAGCAGAACTCTGGCGAGTAGAAAAGCTAGGGGATTTACCTGATGTCACTTTTGAAGAGGCCTGCCTAAGATGGCTTGAGGAAAAAGCTGATAAAAAATCTCTCGATTCAGATAAAAGCCGGATTGAGTTCTGGCTTGAACATTTTGAGGGTATAAGGCTTAAAGATATCTCGGAGGCAAAGATTTACTCTGCTGTAAGCAGAATGCATAACAGAAAGACGAAAGAAATATGGAAACAGAAAGTTCAGGCCGCCATCAGGAAAGGTAAAGAACCGCCTGTTTATGAACCAAAGCCAGTATCAACTCAGACAAAGGCAAAGCATCTTGCCATGATAAAGGCCATTCTCCGTGCTGCAGAACGCGACTGGAAGTGGCTGGAAAAAGCGCCTGTCATCAAGATACCAGCGGTCAGAAACAAGCGAGTCAGATGGCTGGAAAAGGAGGAAGCAAAACGCCTTATTGATGAGTGCCCCGAACCACTGAAATCTGTCGTCAAGTTTGCGCTGGCAACTGGTCTGAGAAAGTCGAACATCATAAATCTGGAATGGCAACAAATCGACATGCAGCGACGAGTTGCCTGGGTGAATCCAGAAGAGAGCAAATCAAACCGCGCCATTGGTGTGGCGCTGAACGATACCGCCTGTAAAGTGTTGCGTGATCAAATAGGCAAGCATCACAAATGGGTGTTTGTACATACCAAGGCGGCTAAGCGAGCAGATGGAACATCAACGCCTGCGGTCAGGAAGATGCGCATCGACAGCAAGACATCATGGCTATCAGCTTGTCGTCGTGCAGGAATTGAAGATTTCCGTTTCCATGACCTCAGACACACCTGGGCAAGCTGGCTGATTCAGTCAGGCGTCCCATTATCAGTGCTTCAGGAAATGGGCGGATGGGAGTCCATAGAAATGGTTCGTAGGTATGCTCACCTTGCGCCTAATCATTTGACAGAGCATGCGAGGAAAATAGACGACATTTTTGGTGATAATGTCCCAAATATGTCCCACTCTGGAATTATGGAGGATATAAAGAAGGCGTAA
>Cluster 1
CAACTGCTCTACCAACTGAGCTAACGACCCGAAGTGGTGGGTGATGACGGGATCGAACCGCCGACCCCCTCCTTGTAAGGGAGGTGCTCTCCCAGCTGAGCTAATCACCCACTTCGGTATTTCACATTTTTACAAGAAATTTAGCTGGCGAGAAAGTGGTGGGTGATGACGGGATCGAACCGCCGACCCCCTCCTTGTAAGGGAGGTGCTCTCCCAGCTGAGCTAATCACCCACTTCTCAATTTCTTGCTACACGGCGGAGACTACATAAAGTAGTTGGTGGGTGATGACGGGATCGAACCGCCGACCCCCTCCTTGTAAGGGAGGTGCTCTCCCAGCTGAGCTAATCACCCCCGCTGTGTGGAGTCGCATTATAGGGAGAGTTCAAAATGAGTCAACGCATTTTCTAAAGAAATTGTTCGTTCGTCGTAAATTTAAGCAAGATGATCGCAAAACAGACCGTGTTGCGCAATTTGTCAACGAAAACAATAATGCGTAAGGTAGAAACCCGAACTACATTGAGGAATCAGGCGGGAGTGATAGAATATCGCCCACTCAATTTTTCCAGGATTTGCCGGTTGTCGGCATCTTTCTAAACGTAAGGCCATTTCATGAAAATCAAAACTCGCTTCGCGCCAAGCCCAACAGGCTATCTGCACGTTGGCGGCGCGCGTACTGCTCTTTACTCCTGGCTTTTTGCACGTAACCACGGCGGTGAGTTCGTGCTGCGTATTGAAGACACCGATCTTGAGCGTTCCACGCCGGAAGCTATCGAAGCCATTATGGATGGCATGAACTGGCTGAGCCTGGAGTGGGATGAAGGTCCGTACTACCAGACCAAACGTTTTGATCGCTACAACGCGGTGATCGATCAGATGCTGGAAGAGGGCACTGCTTATAAATGCTATTGCTCTAAAGAGCGCCTGGAAGCGCTGCGCGAAGAGCAAATGGCGAAAGGTGAGAAGCCGCGTTATGACGGTCGCTGCCGCCACAGCCATGAGCATCATGCTGATGATGAACCGTGCGTTGTACGTTTTGCTAACCCGCAGGAAGGTTCTGTTGTTTTTGACGATCAGATCCGTGGTCCGATCGAGTTCAGCAACCAGGAACTGGACGATCTTATTATCCGCCGTACCGATGGTTCCCCAACCTACAACTTCTGTGTGGTTGTCGATGACTGGGATATGGAAATCACCCACGTTATCCGTGGCGAAGACCATATCAACAACACGCCACGCCAGATCAACATTCTTAAGGCCCTGAAAGCGCCGGTGCCGGTTTACGCGCACGTTTCTATGATCAACGGCGATGACGGTAAAAAACTGTCCAAACGTCACGGGGCGGTCAGCGTAATGCAGTATCGTGATGACGGTTATTTGCCAGAAGCACTGCTGAACTATCTGGTGCGTCTGGGCTGGTCCCACGGCGATCAGGAAATCTTCACTCGTGAAGAGATGATCAAATACTTCACTTTGAATGCCGTCAGCAAATCTGCCAGTGCGTTCAACACCGACAAGCTGCTGTGGCTGAACCATCACTACATTAACGCGCTGCCGCCGGAGTATGTTGCTACTCACTTACAGTGGCACATTGAGCAGGAAAATATCGATACCCGTAACGGCCCGCAGCTGGCTGATCTGGTGAAACTGCTGGGCGAACGCTGCAAGACGCTGAAAGAGATGGCACAGAGCTGCCGTTATTTCTACGAAGATTTTGCTGAGTTCGATGCCGATGCGGCGAAAAAACATCTGCGTCCGGTAGCGCGTCAGCCGCTGGAAGTGGTTCGTGACAAACTGGCCGCGATTACTGACTGGACCGCTGAAAACGTTCATCACGCTATTCAGGCGACGGCGGATGAGCTGGAAGTGGGTATGGGTAAAGTTGGTATGCCGCTGCGTGTCGCCGTAACCGGTGCGGGGCAGTCTCCAGCACTGGATGTTACCGTTCACGCAATTGGTAAGACCCGCAGTATCGAGCGTATCAACAAAGCGCTGGATTTTATTGCTGAACGCGAAAATCAGCAGTAATTAGCGTGTAAAAAGATAAACGGCAGGAGATAATATCCTGCCGTTTTTTATTTATGCTGATTCGTCAATATCGAGACGGGCGAGGAAATTGCGAATTCCTTCACGTGACAAAAATTGCGCGACTTTTTCCTGCTCAATGTCTGTCATATTATCTATCGCGTTGATGATTTGTCGATACGCCGGGGCGCGTGCTCCAGGAGCGTATTCAGCAATTCTCTCTTCAGCTTCCATCAACATTGGTGTGTTATGGAAGGCTGGCGTGTTCTGAATAAACTCGCAAACTTGCGTATCGACCAGAATAAGTCTGGCACGACCGCCTTTCACGCCGGGAAATTTTTCCGTTTTCCAGCCTTTTTCTCTGATCCAACGGTTAACAGTTTGTTTAGCCACACCGAGGCATTCAGCCAGTTCTTCGGTGGTCATTTTGTTGCGTAATCTTTTCATATTATTTGCTATCGCGAATCCCTAAGCGTTGTAACAATCCGATAATCCCTTCCCGCAGAAGCAAGGATGTAAACTGTTTTTGTTCAACTGGCGTCATCTCTTTCGCCAGTGTCACCAGCAATACTTCAAGCGGCGCATCACCAGAAAGGGCAGGCGCTTCTCCCTGACCTTCTGGACGTTCAGCATTGCGAATATATTCACGAACCTGTTCATTGACGTGAACCAGTCGGGCTTTGCCACCCTGGACGCCAGGTTTTGGTGACGTTGTCCAGCCTTCCTTGCGTACCCATTTATTAATGGTCTGGCGGCTATAGCCGGTCAGTCTGGCAAGTTCATCTGGTGTCATCCTCTCCTTGAACATAACAATTCCCTGAATGTATGTGGGTCTATTAGTAGTTCATTTTATAACACCACTTTACAGGAAACCGTGACATGAATAACTACTGAATGCGAGCGGTTTTCCAAAATTGTTCATTTGCCTGATTTTTCAGCGATTGAAACTACACGTTGCAATTTGCCGTTGACACATTCGGGCGGAATTCATATGATGCCGCCCGTCAACTCGACAAGCTTTACGTGACGGGGCTATAGCTCAGCTGGGAGAGCGCTTGCATGGCATGCAAGAGGTCAGCGGTTCGATCCCGCTTAGCTCCACCAAATTTTGCACCCAGCAAATTTGGTACGTAAACGCATCGTGGGGCTATAGCTCAGCTGGGAGAGCGCTTGCATGGCATGCAAGAGGTCAGCGGTTCGATCCCGCTTAGCTCCACCAAATTTCCAACCCTCGCTGCAAAGCGGGGGTTTTTTGTCTCTGCTTTTTGCCGCTTTTGTAATACAGTCTACGTCCGGGTTAGCGCCGCCTGGTGAAAGCATCATTGGATGAAAAATCGGCAACAGGCTGGCCCCTGTTTGCTTCGCGATGCGAATAAACTTATTATTTGTGTGCCTGAAAACCCCGATCAGTGAGAGTAGTGTACTCATGTTTGTGGAGCATAACCTGATAAAAAATATCAAGATATTCACACTAGCGTTTACGCTCACCGTGGTACTTATTCAGCTATCCCGTTTTATTTCGCCACTTGCCATTATCCATTCCAGTTATATCTTTCTGGCGTGGATGCCACTGTGCGTAATGCTGTCAATCTTGTTTATCTTTGGCTGGCGCGGTGTCGTTCCCGTTTTATGCGGGATGTTTTGCACCAATCTGTGGAACTTTCATCTCTCTTTTTTACAGACTGCGGTCATGCTCGGTAGCCAGACGTTTGTCGTGTTGTGTGCCTGCGCAATATTACGCTGGCAGCTGGGGACGCGTTGGCGTTATGGATTGACCAGCCGATATGTCTGGCAACGTCTGTTCTGGCTTGGTTTGGTGACGCCGATCGGCATCAAATGCAGCATGTATCTTGTGGGGAGCTTCTTTGATTTCCCGCTAAAGATATCCACCTTTTTCGGCGATGCGGATGCCATTTTCACGGTCGTTGATTTGCTAAGCCTTTTCACCGCTGTGCTGATTTACAACATGCTTTTCTACTATCTCACTCGCATGATTGTAAGTCCCCACTTTGCGCAGATATTGTGGCGCAGGGATATTGCTCCGTCGTTGGGCAAAGAGAAACGCGCATTTACCTTAAGCTGGCTGGCAGCGTTAAGCGTGCTGCTACTTCTGTTGTGCACACCTTATGAAAACGACTTTATTGCCGGTTACTTGGTACCCGTTTTCTTCATCATCTTTACCCTCGGGGTCGGTAAGCTTCGCTATCCGTTTTTAAATCTCACCTGGGCTGTTTCAACGCTTTGCCTGCTGAATTACAACCAGAACTTTTTGCAAGGGGTGGAAACCGAATATTCGCTGGCATTTATTCTTGCGGTGCTGATTTCCTTTAGCGTTTGCCTGCTCTATATGGTGCGCATTTATCATCGCAGTGAATGGCTTAATCGCCGCTGGCATTTGCAGGCGCTGACAGATCCGTTAACGCTCCTACCCAACTTTCGTGCGTTGGAACAAGCGCCGGAGCAAGAGGCGGGCAAGAGTTTTTGCTGCCTGCGCATTGATAATCTTGAGTTTATGAGTCGTCATTACGGCTTAATGATGCGCGTTCACTGTATCCGCTCAATTTGCCGTACGCTGCTGCCGTTGATGCAGGAAAACGAAAAGTTGTATCAATTGCCGGGTAGTGAACTGCTGTTAGTGCTGAGCGGGCCGGAAACGGAAGGGCGACTCCAGCATATGATTAACATCCTGAATAGTCGGCAAATTCACTGGAACAATACCGGGCTGGATATGGGCTATGGTGCTGCCTGGGGGCGTTTTGATGGAAATCAGGAAACCCTGCAACCCTTGTTGGGGCAGTTAAGCTGGCTGGCGGAGCAATCCTGCGCACATCATCATGTGCTGGCGCTGGATAGCAGAGAGGAGATGGTTTCCGGGCAGACCACTAAACAGGTGCTATTGCTGAATACCATTCGCACGGCGTTAGATCAGGGTGATTTGCTGCTCTACGCCCAGCCAATTCGCAACAAAGAGGGTGAAGGTTATGATGAGATCCTCGCGCGACTGAAATATGACGGCGGCATTATGACCCCGGATAAGTTTCTGCCCCTTATTGCTCAGTTTAACCTTAGCGCGCGTTTTGATTTGCAAGTGCTGGAATCCTTGTTGAAGTGGCTGGCAACACACCCTTGCGACAAAAAAGGACCGCGCTTTTCAGTCAATTTAATGCCGCTCACGCTGCTGCAAAAGAATATTGCCGGGCGGATTATTCGTCTGTTTAAGCGTTATCACATCTCCCCGCAGGCGGTCATTCTTGAGATCACCGAGGAGCAGGCGTTTTCTAACGCAGAAAGCAGCATGTACAACATCGAGCAGCTGCATAAGTTTGGTTTCCGGATTGCGATTGATGACTTTGGCACCGGATATGCCAACTACGAACGGTTAAAGCGTTTGCAGGCTGATATCATCAAAATTGATGGCGTCTTTGTGAAAGATATTGTCACGAACACGCTGGATGCGATGATTGTGAGATCAATTACCGATCTGGCGAAAGCGAAGTCATTGAGTGTGGTCGCGGAGTTTGTCGAGACGCAACAGCAGCAGGCGCTATTGCATAAGCTCGGGGTGCAATATCTGCAAGGGTATTTGATTGGTCGCCCGCAGCCATTAGCTGATTAACAGGCGTAAAAAAACCGGGGAATTATCCCCGGCTTTTTTATGTATGGTCTTACAGCACCAGTGCTGCGATTGACGCAGACAGCACACTCACCAGGGTAGAGCCGTAAACCAGCTTCAGACCGAAGCGAGAAACCACGTTACCTTGCTCTTCATTCAGGCCTTTAACTGCACCTGCGATAATCCCGATTGAAGAGAAGTTAGCGAAGGAAACCAGGAACACAGAGATGATGCCTTCAGCACGCGGAGAGAGCGTGGAAGCAATTTTCTGCAGATCCATCATCGCAACGAACTCGTTGGAAACCAGTTTGGTCGCCATGATACTGCCCACTTGCAGTGCTTCACTGGAAGGAACACCCATCACCCATGCAATCGGATAGAAGATGTAGCCCAGGATGCCCTGGAAGGAGATGCTGTAGCCAAACCAGCCAGTAACGGTGGCAAACAGTGCGTTCAGCGCGGCGATCAGGGCGATAAAGCCGATCAGCATCGCGGCAACGATAATGGCAACTTTGAAACCTGCCAGAATGTATTCACCCAGCATTTCGAAGAAGCTCTGACCTTCGTGCAGGTTGGACATCTGGATGTTTTCTTCACTGGCATCAACACGGTAAGGATTGATCAGCGACAGCACGATAAAGGTGCTGAACATGTTCAGTACCAGCGCAGCAACGACGTATTTCGGTTCCAGCATGGTCATGTATGCACCAACGATGGACATCGACACGGTGGACATTGCCGTGGCAGCCATGGTGTACATACGATTACGGGAGATTTTGCCGAGGATATCTTTATAGGCAATAAAGTTTTCAGACTGACCCAGAATCAGGGAGCTGACGGCGTTAAAGGATTCCAGTTTGCCCATGCCGTTGACTTTGGAGAGCAGGAAACCAATTGCGCGGATGATCACCGGCAACACGCGAATGTGCTGGAGAATACCGATCAGTGCAGAGATAAAGACGATTGGGCACAGCACTTTCAGGAAGAAGAATGCCAGGCCTTGATCATTCATGCTACCAAAGACGAAGTTAGTCCCTTCGTTGGCAAATCCGAGCAGTTTTTCGAACATTTCGGAGAAGCCTTTCACGAAGCCTAAACCAACGTCGGAGTTCAGGAAGAACCACGCCAGTAACACTTCGATAACAAGCAGTTGAATAACATAACGGATACGAATTTTTTTGCGGTCGCTGCTTACCAGCAGTGCGAGAATCGCAACAACGGCAAGTGCCAGTACAAAATGAAGGACGCGGTCCATATTTGCTCCAAATATGAGGCAGGTTAAATTTCCGTGCACATTCTATGTAACATGGTTAAGGAAAACGAGATCTGACACACACTATAATGACGTCCTGTGACAAGCTTCAAAAATAGTGATCTGTCATACATTTCTGCTATGTTGTGTATGGAAGCTGAAAGTTATGTAAATGTGCTAACATTAAACATAACCATAACATTCAAGTCATCAATCTTTTCGTAGTCATAATCCAGGTCTATCAGAGAAATCACCACAACCCATTTAAATGAATTTGATAATCATTCTCGTTTGGCATAGCATGAAACATAGCAAAGGCTATGTTTTAGAGGCACAAGATGACGAACTATCGCGTTGAGAGTAGCAGCGGACGGGCGGCGCGCAAGATGAGGCTCGCATTAATGGGACCTGCGTTCATTGCGGCGATTGGTTATATCGATCCCGGTAACTTTGCGACCAATATTCAGGCGGGTGCCAGCTTCGGCTATCAGCTACTGTGGGTTGTCGTTTGGGCCAACCTGATGGCGATGCTGATTCAGATCCTCTCTGCCAAACTAGGGATTGCCACCGGTAAAAATCTGGCGGAGCAGATTCGCGATCACTATCCGCGTCCCGTAGTGTGGTTCTATTGGGTTCAGGCAGAAATTATTGCGATGGCAACCGACCTGGCGGAATTTATTGGTGCGGCGATCGGTTTTAAACTCATTCTTGGTGTCTCGTTGTTGCAGGGCGCGGTGCTGACGGGGATCGCGACTTTCCTGATTTTAATGCTGCAACGTCGCGGGCAAAAACCGCTGGAAAAAGTGATTGGTGGGTTACTGTTGTTTGTTGCCGCGGCTTACATTGTCGAGTTGATTTTTTCCCAGCCTAACCTGGCGCAGCTGGGTAAAGGAATGGTGATCCCGAGTTTACCTACTTCGGAGGCGGTCTTCCTGGCAGCAGGCGTGTTAGGGGCGACGATTATGCCGCATGTGATTTATTTGCACTCTTCGCTCACTCAGCATTTACATGGCGGTTCGCGTCAACAACGTTATTCCGCCACCAAATGGGATGTGGCTATCGCCATGACGATTGCCGGTTTTGTCAATCTGGCGATGATGGCTACAGCTGCGGCGGCGTTCCACTTTTCTGGTCATACTGGTGTTGCCGATCTTGATGAGGCTTATCTGACGCTGCAACCGCTGTTAAGCCATGCTGCGGCAACGGTCTTTGGGTTAAGTCTGGTTGCTGCCGGACTGTCCTCAACGGTGGTGGGGACACTGGCGGGGCAGGTGGTGATGCAGGGGTTCATTCGCTTCCATATCCCGCTGTGGGTGCGTCGTACAGTCACCATGTTGCCGTCATTTATTGTCATTCTGATGGGATTAGATCCGACACGGATTCTGGTTATGAGTCAGGTGCTGTTAAGTTTTGGTATCGCCCTGGCGCTGGTTCCACTGCTGATTTTCACCAGTGACAGCAAGTTGATGGGCGATCTGGTGAACAGCAAACGCGTAAAACAGACAGGCTGGGTGATTGTAGTGCTGGTAGTGGCGCTGAATATCTGGTTGCTGGTAGGAACGGCGCTGGGATTGTAGTTGAATGAGCGTCGCATCTGGCACTATTGGCGGATGCGGCGTAAACGCCTTATCCGCCCTACGCGTTAAAGAGCCGGTTTGTAGATACTGTTATGGCCTGCAAGTTTTTTCCTGGTCCGGTTTCCCGGATTGCAGGCATGCCAGACACAGCGCCGTCAGGCGCTGTTTTTTTCATCCCTTCCGCGATTTTTACGCCGCTACCGGATTATGCCGTGACGCATCGAACGGCACGCCTGTAGCCATGAACAAACAGGTTGGTCGGCTTGCGGAAGTTGCTGCCTTCCAGCATGGCAGGCCAGAACAGGCTGTGGAAGTAAACAATATCTTTACCGATGAAGTGGTACAGCTCGGCGGTGGAGTCTTTCTTCCAGTATTCATCGAAGCTGGTGGTATCGCCGCGCTTGTCGCACAGATTCTTGAAGGAACCCATGTAGCCAATCGGCGCGTCCAGCCAGACGTAGAAATATTTGCCCGGCGCGTTCGGAATTTCAAAACCGAAGTAAGGCGCATCACGGGAGATATCCCACTGTTGCAGGCCGGATTCAAACCATTCCTGCATTTTGTTCGCCACCTGCTCCTGCAACGCGCCGCTGCGGGTCCATGCCTGCAACATTTCGCTGAAAGAAGGCAGATCAAAGAAGAAGTGTTCGGAATCACGCATTACCGGGGTAGCGCCAGAAACCACCGATTTCGGCTCGATCAATTCAGTCGGGCTATATGTTGCGCCGCAGACTTCACAGTTATCGCCGTATTGATCTGGCGCTTTACATTTCGGGCAGGTGCCTTTTACAAAACGATCCGGCAGGAACATGCCTTTTTCCGGGTCGTACAACTGAGAGATAGTGCGGTTTTTAATAAAACCGTTCTCTTTCAGGCGAGTATAGATAAGCTCAGACAACTGACGGTTCTCTTCGCTGTGCGTCGAGTGATAGTTGTCATAGCTGATGTTAAAGCCTGCGAAATCAGTCTGATGCTCCTGACTCATTTCGCCAATCATCTGCTCCGGTGTGATACCAAGCTGCTGTGCTTTCAGCATGATCGGCGTACCGTGGGCATCGTCGGCACAGATGAAATTAACCTCGTGGCCGCGCATTCGCTGGTAACGAACCCAGACATCAGCCTGGATGTGCTCCAGCATATGGCCGAGGTGGATTGAGCCGTTAGCGTACGGCAGCGCGCACGTCACCAGAATTTTCTTCGCGACTTGGGTCATAGTAGGCATTACTTCTTTGTAGTGAAAAGGGGCTTGATAGTAACAAAATGGCCTTATGTCTGCCATGTGATAACAGCATTTCTCATAAATGATTAAATGTCGTAGCTGGAGTACACTACAAGGCGACAATTGCGCAAATTAAAATAAAGGAGACGGGATGAGCGAGTCCAAATCGCCGGATGCCCTGAGAGCAATGGTAGCCGGTACGCTGGCTAATTTTCAGCACCCAACCCTGAAACACAACCTGACTACGCTTAAAGCGTTACACCATGTTGCGTTGATGGATGACACACTGCATGTCGAACTAATCATGCCTTTCGTGTGGAATAAGCCTTTTGAAGACCTGAAAGAGCAATGTAGTGGTGATCTGCTCCGTATCACTGGCGCAAAGGCTATCGACTGGAAGCTGTCGTACAACATTGCCACGCTTAAGCGCGTCAAAAACCAACCAGGCATTAATGGCGTTAAGAACATTATCGCCGTCAGCTCAGGCAAGGGCGGCGTGGGTAAATCCTCCACAGCGGTAAACCTGGCACTGGCTTTGGCTGCTGAAGGTGCGAAAGTTGGTATTTTGGATGCCGATATCTATGGTCCATCAATTCCAACCATGCTGGGCGCGGAAAACCAACGTCCAACCTCACCTGACGGTACTCACATGGCACCTATCATGTCTCATGGCCTGGCAACCAATTCAATTGGTTATCTGGTCACTGACGACAATGCGATGGTGTGGCGTGGACCGATGGCCAGCAAGGCGCTGATGCAGATGTTGCAGGAAACACTGTGGCCTGATCTGGACTATCTCGTTCTCGATATGCCGCCGGGCACTGGTGATATTCAATTGACGCTGGCGCAGAACATTCCTGTAACTGGTGCGGTTGTGGTAACTACGCCGCAAGACATCGCGCTGATCGATGCGAAGAAAGGCATTGTGATGTTCGAAAAAGTCGAAGTGCCGGTACTGGGTATCGTCGAAAACATGAGTGTGCATATTTGCAGTAACTGCGGTCATCACGAGCCAATTTTTGGCACCGGTGGCGCACAGAAACTGGCCGAGAAATACAACACGCAGTTGTTAGGCCAAATGCCACTTCATATCTCTCTTCGTGAAGATCTGGATAACGGAACACCAACCGTTATTAGTCGTCCAGATAGCGAATTTACGGCTATTTATCGTGACCTCGCAGATCGCGTTGCTGCCCAAATGTATTGGCAAGGTGAAGTAATACCTGGCGAAATCGCATTCCGCGCAGTGTGATAAAAAGGCGGTGCATTGCACCGCCTAATCAGTTCTCCTACATCACGGGACAATCATCAAACTCGCCACTTCTTGCGTCGTTGATAATGTGAGTGATCACACCAAACACGGCATTGCTGCCCGTGCATCCATCGTCATCCTTTGGCAATGCTTCCTTCTTACCGGTTCTTAAATCCTCCAGATGCTGACGTGGATACTTCCGGTATCTTTTTACGCGATATTCCCCATCCAGAGCGCATACAAGCAGAGAACCATCAACCGGGGTAAGTGAGGAATCGACCACCAGCAATGCACCCTGTAATATTCCCTCACGATGATGACTATCAGCTGCCCTCATGAAGTAGGTCGCTGAAGGATGTCTAATTATCTGCTGATCAAGAGAAATACGGCTCTCAGCATAATCCGCCGCAGGAGAAGGGAAGCCCATAATACTCGCCTCTTAATACTGTATATGCATACAGTATATGTTGAAGCTATATATTTTTGAACTCTATCTCTTAAAAAAGATGTTAATAAGATGCTAACTATTGAAAGGCATAAATATATACAATTCCAACAAACGTTATTTTTAACAAATTTTTACTTCCCATTGACTTTCCCAGACTCCTTGTCTGAACTAATGTCCGCGGAAACCACTTTTTCCTTTACGAGTTATCCACAAAGTTATGCACTTGCACATAGTCTCTATAAATCCTATCTTAATTCGCAAGACATTGATGTTGCGGTATTGTGGGTACATTTGGTTAAAAACGGACATTAAAAAAGCCCAGTTGACTAGGCTGGGCTTTTTAAAAGGAAACAGAGTTTGCGCCTCTGTTCCTGAGCCATAAGTATCTGGCGACTGAGCTAAGATTAACCGAATGTACTGGATTCATCAAGAAACGTTGAGCCGTCATGATAGGTAATAATGACCATTTACCAAACATCGTTGTTCTCAAAGAAGATTTAAGTCCAGGTTTTTGGTGACTCTAAAACCTTACCTTAACTCGAAATCGTGCCGTAAGTATCTGGCGACTACAGATATTACAACTGCAAAGGCAAGCTCAAAGGTATTTGCAGCTAGGCGCGATAAAACTAAGTGAGGCCTGTTATGGTTAACTTACTGTTCAAAATCGTGCCGCCGATGTTCGCGATTATCAAAGCGATCATTGAGTACGTAAACCAGCGTCCATAACGCTAGTTGCTACAGGCCCCATCAAGAGCATGGGGCCTCTTTATCGTACTATTGCTTATTTTTTACGGACTGAGTTGTTCACTGCTCTGGCAATTTTCTCCCGCAATTGCTGCGCTCCGTGGTACTGAACCGCAATATCCCGCAACTCGTTCACCAGTTCTCTAATCTGGTGATCTTTAAGCTCATTATTTGGGTGATGGGTAACAACTCTGGTTAATTCACCCTTGTCTTTTGCTCTTACGTATGCAGCTCTTGTGCATTCGACCCATGTATTACCGCCTACATTAACTTCGTAGATTAGTCTGGACTTATCTGTCAATTCGGAACAAATACGGGCCGTGGTCTGGCAACTAGAGCATTCGCAGTTATCGCGGAAACCGTGATCTACCGGTCGAGAAAGAGGTTTAACTTTTTCATCCAACTTCATCACAGCATCGTGATAAGCGTTCCAGCCGTCATCTTTACCAAGTTGATAAATCTCTGAAGGCTCCATGTAGTCTATATCGCAACCTTCTTCATCCGATCTATCTGGTCGCTTCCCTGGTAATCGCTCATAAAAACGATTTCTGTCTCGACGTTCGGCTCTCAGTGCTAACGCAAGAAGTTGCTCAAGCGAGGTATTTGCACCAGCAATAATTTCATTGAGAATATCTTCTGTGAGATCTTTCGCTACCGTGCTCATTTATCTCTCTCAGTATGTTGCGATGGCGTAAATTTGACGACATCAAATATTTTGGATGGCATCAACTTTATCCGCGAGCTTAGTTCGGCTCTTCTCTGTAATGCGGTTAATAATGTTTTCGTTCTGACGCCTTCGTGTATCCTCATCCCTGGCACAAGAACTACATCGCAGGGGAGATGCTCAGGTGACAAATCATTTTGGGCATCGCTAATCAGTCGTGTAATCTCTCTTTCAAGCCGACCGCCTAGCTCTGTTTTAGTGCAATGTTCTGACCAATCGCCAGCCTCAAGCAGCGCGAGAATGCTTAAAATATCGTCCAATAGATCAGTGGTATTATCGACTTCCTTCTGAAGCTCACCGGCTACTGATTTATGCATCATTCGTCATCCTCATCACAGAATGAAAGTAGTGGGTTAGTCATTCGCCCTACCTGAGTAGCGTAGCCACGCCGACAGAGATTGCGCAGCACACTGTATATTTCGAACATCTCGGTTCGTTCACCGCCAACATCAAGCTCAGATGCTATAGCGTGACATTCAGTCGCGAGAGCCGATATTTTCTGAAATAACTCTGCTTTATTCACTCTGCGACTCCTGCGGAGGTTCTGGTAGCGGCATCCAATGGGTTACGTTGCTAATCAGTCCATATTCATTAGTTTGAGGATGGCCGCCGCGATCGTCTCCGTATTTAAAACTTTCCATAAAACCATAATGCTTACCCCCATTAACGCTCACAAAGCCGTAATAAGCTGGTATAACGCCGATCTCACACGTAATCAGCAAAGGAAAACCAGTTCTCCAATTTAGCTCGCCGATTACAGGCATTCGCTCACTACAGCTTATCCAGCTATCCTTAATGCCACTATCTTGACTCTGAAGCATGGCGGCACGACAGGCGTTCCAGCCTCTCACCTCTGCAATAGCGGCAACAGCATCGACCGCGTACATTTTAAGAGGGTTAGGCATTGGTTTTTCTTCAGGTACTACTGGAATGGGTGGGGCGGCGTAGACCTCAATAATTCCATTATCAATAGGCCATTCTCCATCCTTGAGGTAGTCACTTGTGCCGTCAACTTGCTGTTCTGCAATGTGGAATGCACCTATTGGTTTTGCCTCAAGCGAGGCCAGTGCAATTCGTGCCAGTTCTAGATCTCGTTCAACCATCTCAAGAACAACTTTGCAGTCCGCACCTTCTTTGCTAACACGTCCTTTCAAGTTTTCCAGATAACTAACGCTTTCGCGTGCATGGGAGATTAACTGTTCTTTGGTAAAGGTGGTCATTAGGCAGCTCTCTCAACAACAAGCAATTCGTCGTAGTCATAATCCGTTTCGGAACCATCCGTACCGAACAGAGTCACTTTGTCACCTTCCATCCAGAAAGATTTAACCGCACATCGTTTGCCTTTAGATGTTATGACCACATCACCTGGGATTACATCTTCAGCGCGAACTTCTACTGTTCTCATCATGCTAACCCTCTTTGGTGAAAACGCCTGATGCAATACTGTTTATGATGCTGTCAGTACAGGGAGTAGAAAGCTGGGCATCTCCAGCTATTTTCATGACTTCGACATCCGCATATCGAATACCGAGGTGTATCAGACCTGCTATACCTGACTTAAGTCGAACATTTTCCATAAACAGATCCTTTTCCCGCTGTTTAACGGTCTCCAGCTCAACACGCAACTTCTCAATTTCGGCAGCCATGTAGTAACCAACCATAGCGAAAGTGGCGAAAGGGTAGTCAGAATCATCAGGAGATACGGAGGCCATTAGCAGACCATCGTGCATGTTCTGGCTTCCATCAGTGATGGATACCGCATAAGAATCGCTGGTTTCCCGTTTATACAATACGACGACCGGGTTCTTGATTTTCTCTCTCATTACGATGCCTCTAACTTATCTAACTCTTTCAGCCCTTCACGTACCGCGTTCACAATGCGTTCCAGATACTGGTATTTCGGGTTTGGTACCGTTGGCCAGTCGGCATACCACGGATCATCACCAAAGAGATTCAGCAGTTTGTTACCGACGCCGAAACAACAGCAGCTTTCTTTTACGTCATCGGCGTTTTCCGCCTCGTCCCACATTTCGCGAGCCAGTACGGCGTCTATTTCTCTCTCTCTTCGTAACTTTATGATTTCTGACTTTACGAAAAGCAGATTTGCATCGTTGTCATCGTCGACCGTGCTTAGCAGTTGAGGGTCGAAATTGTCGATTAGATAATCGTTGCTAACTCGCTTAATGAACGTCTGCACATCATCACCGCCCATAGCAAACCAAGCCGCAGTCCACGCTTTTCCGTAGCAGGTGATGGTGATTCTTCCCTTACCAGGTTCGTAGTTTTCAATCATCACTCGAACCGGATCGAGGCGTTCCAGATCCGTCAGCACAAAGGAAAGAACATCTATTTTTTCGACCTTCATGCAGCCTCCCACGCGCTCCAGATCAGCGATTTGTGTTTTTCATAACGTTTGATGTGTACCGGTTTCAGAAGCGCAATACCTTCAGTGACTTTCGCCATTGCGCTTAATAGCAACGGGTGTTCTATACCTATCCTCTCCATGTACTCGACAACATCAGCATTGGCACCAATCTCTTTGCCGTGAAAGAGTACGTCCAGCATCAGTTCTTTCTCTGCGAGGTAGACAGCTGAAAACTCGGGATCGCGACTCACGATAGAAGAGGTATTGTCGAGCAGGTCAGCCAGCTTGATCATGCGCGTCTGCATGTCGAGATTTTGCTCCAGCTCCCGGACATTGATGATGAAACGCTGTATTCGATTGCCGTCTTCTGGCCTTGCAATGTTGGTCAGAGCCTGAACCATTTCAGCTACGCGCTCACCGAAGTGATCACGAACCATCTCTATGGTTACATGGGTGTCTTCGACCACATCATGCAGAAGCGCCGCGATTTGCATCTCCACGGTTCCGTCATGCAATGCAACAATCTCTCGGACAGCAACCGGGTGGTTGATGTAGTCTTCGCCGGTATATTTTCTTTTCTGACCAACGCCACCATGAGCGCCAGCGGCGAACATATGAGCTTCGGAAATACTAGACATTCTTAACTCCGTTGTTTTCTAGTTGTGGTTATTTTCACAAATAAGAAAATGTAGAAAACAATTTATTTAAGACCACAACTTATGGCCTTTATTTATTCATGCCGAAGGATTTGTAGCGTCTAATTGCCGGATAAAATGGGGTGAGGTGCTTGCCAGTAGGCTCCACCGGTCCATGTGAACCCCATGCGAATAAGAGTGTTTATTGCGGCTTTGGTAGACTCCGATTCGACACTGGCTTTTCGAAACTCTTGAACCTCTTTCGCCAACTTGTATGTAATTGTGCAGGGGACGATTGCAGCCCAGCCTTTCTCATGACTGTTAATGACCATCTGGATGTGACCATCCAGAATAGGTTGATTAGGCATGTTATTGAAAATGTCTGCCTGTTTTTGAATGTGAAGAAAAAGCCTTGCCAGCTCCATTTGCTCACTACGAGACAAGGGATTATCAAGAGGGCTTTTTGCAAAAGCGGCTATACGCTGTGCGTCAATGCCAAACATCAGCGCACCTCACCATCTTTATGGCTGGAGTTAACTTCCGCCATTAAATGTCTGACGTAATCGACAAGAGAGCCACCTGGTGGAATCTGGCATTCCTCAACTAACTGGAAGTAGATATCCGCTGCATTACGTGTCTTGCTACCCGCACATATTCTTTCTTCCCGAAGTGCATGAAGCTCGTTGATCAAACGGTCACACTCTCCGTTACGCTGATCCACAACGGCCTCAAGCTCTGCGACGCGTTCACCTGGCGTCTTACCTTCTTTGCGTTGGATGGTAACGACGAAATCGCCAATTGCAGGGACGTTGTAATCCAGCTCAAGGTAGTTTTTGGCACCGCTGCGGACGAACTCACCCGCGAACATGGTGGCAAACATCGCAGAGGCCACTTCGCCGTTGAAAAGTGACTCCAGATCTAACGGAGTCCCGGCATCAAGAGCCTCTTTTGCTGTATCCATTGCATCCATGAACCGATCAAACTCATTGGCGCGCTTTTCCAGGTTTTTCCATTGCTCGCTCCAACGTTTGGCAACGAAGTCTATGAATGTTTTCGCGGATTCATCAAAATCCCCCTCAAACTTAACGATGCCTTTATCAATAATGATCTGGCCTACCGCATCCTCTGCATAACCTTTCAATGTAAACTTGAAAGGAAAATCAGAACGGCCTGTGACGTTAAAATGCTCTAACTGGAGGTTGCTCATGTGTTTTTCTCTTCTCGTTTAGTTACTACATTCTTACACAAATTAAGTAAGTATTTACCTATCATTTAACGCGTTTGAAAACGTATACGCTGACTGTGATCCCGGTATCTTCAAACTCGTTGGTAAACGACTTCCCTCTGGCATAAACGTAATTATCCATCGTCATCCAGTCCAGTATTGGCGCAGTGCCCGGCAATACTGCTACAAGACGCCCGCCGACTTTCAGATGCCCCAGCGCAGCCATCGTGTGCTCTCTATGACGACCAAGCGAGTACGGCGGGTTCATAACGATTTTGTCGAACTGATAACCTGCGTTGTCCTCAGACCACTTTATGAAGTCGCAGCAAATCGTGTTCGTATACCCTTTTCCACGCAGGATATCAGCGAAGAGAGGTGCGATTTCTATGCAGGTAACATCTTCCAGATCGGCGTTAATATAGGCCAGAAGATCCCCACGTCCGGCTTGAGGCTCCAGCAGCTTCTCACCAGGCTTCAATTCAGTGGCTCTGGCAACGTACTCAGCAATCAAGCGTGGGGTAGGGTAGAACTGGTGTGATTTTGTATCCGGTATTAATCCGGTAGCCACAATCGTATTTAGCGTATGGCCGATCTCATACGGGAACTGCCAGTGCTTTTTCTCCTGCACGCCGCCAATGAAGCTCAGTGTGCGCTCAAGCTCTTCCACCTGCGACTTCTGGAGAGCTGAATCAGAGAAGTACCATACGCCTTTGTCTTTGCTCAATCGCCCGTCACGAAGCGCAGTGCGAACCGGCACGGAGATCGTCTTCTGGATTAAACCGAACTGCTTTGGTGCCCGTGTTTTTGGCGCAGTTCGGCATGGCGCGGGGATTGCAGCAGGCATACTGTAAGCCAGCACCTCATTCAACTTCCAGGCCACGTCAGGATGTATTTCAAAGTGAACGTTGCCGTTCTTGAACATCTTCACGCGCATCAGATTTCCATCGACGTTCATCCAGTCACCGGTCTGGCAGTCGTTTGCCCTATACGCAGCTGATAGCACCTCAGCAGTGCGGTTGATGGTAATAAATTCTTTGTGCGCGAAGAAATGAAGCAAGACACGCAGATCGTCGATGTAGTCCTCTTTGCGATAGTTCACGCTAACGCTGTCCCGCCAGAAATCAGAAATGCAGTCAGCGATTATCAGACGTTCGCTGAAACCGTTTGTCTTATTTGTCTTGTGCGCAGGACTCAGCGCCTTAAACAAGCCATACACGCGCTCAGAGAGATATTTGTGCCTGTCATTCAGCAAATTAAGCATCGTGGGTATGACCGTTTCTGCTTTGAACTCCGGTACACCAACGAACTCTTTTACCTTCATCTGATAGCCGGTTCTGTCAGTTTTGATGACTTCCTGCTTACCCTCGATAAACTGCTCACGCCACTCGTCGCGACGGGAAGCTGGCATGATCAGCAGAACGTTAGTCATATCCGTGACCTTCCTCCAGTACTCGGCCCAAATATTCTGTTTCACCCATTCCAGATCGACTTTATCCAGCCAAGCTCGATTCAAACGTGAGCGTTCTTCATCTGGTCGGTGGTTCAGTTGCAGCAGGCGATTAATCATGTTGTGGCGTTCGTCTCCATAAACGAAGTCGTGAACCTGATACATGAAGGCGATCTCCTTCTCGCACTCGGCCACAATTTCGTGGATGACGTTCATTTCCTGACGATAATCGATAGCAGTGTTTGAGTTGGCATCGTCGATGATGGAAAGGGCTGTATTCATAATTGCACCATTAAGAAAAGATTTGTTTAATGGTGCAATTATTTCAAAAATGAAAAGGTGCTAAATAGAAATTAACAGGCAATCCTTTAAATAAAGGTATTTGCTAATCATACTTTGAGGTATTTATAACCAGGATTTTGTTTGTATAAATCTTCTTAATATCCCATGTGACATTACCGGAATACCATTGACCGTTATATACTTGGTTTCCAGTTGCACCGGTCATAGTTACATAGACAGGTCTGTCGTAATCGGTTCGTCTATAGTTATAAACCCCAACCATAGCAGGCATTACCGCACACGGATACCCCACATCTATGGTAAATTGAGGGTCCGAAATAGTGATAAGTTTCGCATCAAGGGGCATCATCTCACCGTGATACACCATTGCGCCTGCGCTGTTATACATGGCAATGCCATAGCCAGAATGTGGTAACACCATATCAGAAAAAGCATAAACTGTTATTGTTCCGGGGCTACCATTTACCTGATGCAATCTGAGAGCATTGTATCCGTTACTATGCTCATGAATAAACATCATGTTCGCCTTATTACTGCTTTTTATGAAGAAAAAGCATGATTTGTTTGATGGGATTGATGTTTGAAAAACAGAACCTTTAGATGTAGACATTGTCCCTTTATTAATCAGATTTTGCGGAGTAAATTCTGGACTCATCCACAAACTTCCATCTGATTGAGTAATTGACATCCCGAACATAATTATCCCCAGTATGTGTATATGTAAGAACCAAGCCCCGTATATAAATTTGACCAACTAACCGTATTTCCATTAATAGTAACTGTTGGAACAGGTAAATTAATGTAGTTGTCGTTGTTAAGAGGCATCAATGACCACACGGCATGTAGCGATTTACCCGGTGGCGGATTGGAGTACGTCTTAGAGCCTGATGACGCAGTAAATCGATCAAGAAAAAAAATAGGAGTAAGGAAGCCAGTAACGTTAATTCCTTTATTGTTGTAAATCCCTGTACCGTATGCCATTTTTCATCCTTGTTTTTTATCAACACAATATGGCCGATCATGCGGCCATATCAGATCAATTAGAGCTTTGAAAGGCTTTGTGTGGCTGTGTTGCGAGGTTATGTCGATGGCTTAACTCACGCATCATGTCTTCAAGCCGACTCTTTGTGTCGTCGAGTTGGTCGGCCATTGCTCCCAAAAGCTGACGAACGGCCATCGGATCATCGCTGTTTAGTGATGGCATTTTATAACCCGCCTGAGAAGACATAAGATTGAACGCAGACATCAACATCGTTAGAGAGGATTTAAGCCCAGCAATTTCACGATCTTTGCTGGCAATAATCGCCTCACTCTTGTTAGTGTCATCAGTTCGTTGAGTCTCGCTCACCATATCCAAAGTCGCCTGCAACTTATCAGCGCGCTCTTTTTCAGCAAGATAATGAACACCGAAATGATGTGCTAAAGCTACAACCTGAGTTGGCTCTTCAAAGGTGGACTCAAAATTAAGTGCTGTAACCACTCTCTCAAATATGGAAACGTCTTCTATTCCTCGAAGAATGGCTAACATTTTGACCAGTTCATTAGCATCCATTTCTTCGAATAAGGCGTTTTGTTCATCAGCTATCGCTTTGCATTTCTTGCACATGTGTTTTTCCTAATGCTTAAACAAGTTGTTTTCTTATTGGCTTTATTGTGATGTGGCATAAAAGGGGAGCAAGCTAAACGTAAAGGTGCAAACTCTCTATTTCGGTCAACGAAACACAAGGGCCATTTGGCCCTTGTCATTAGCACTTTGCTTTACGAACTAACGGATAAGCGAAGTAGATCGCCAAACCAATGAGGACGCCATCAGAAATGACAGACATCATCTTTCCCGTAAAATCCACCAACACCGCCATCACCAGAAGAGCAATGACGATCACAAGCCGGAATCTCTCAAGCATTAGAGATAAGCATCCAGTGACAACTGAAGCGCCTGGGCGATCTTTTTCAGTGCCTGCTCTTCTTGTTCACCAATGCCGTCCTGATCGGCAATATCAAGGCACAGACACAGAACATCGACCGCCTCTGGAGTACCCGCAATATCAGACAGCTCACGAATAGCCTGTGCATTAGCAGAACGAGGGGACGCTTCGTAACGAGCACGGATATTGGCGCTCATTTGGGCAATTTCACCAGCAAACGGAGAAAACGCAGGCAGAGCTGCAATTGTCTTCTCAAGAATGGCAATTTCTTTTGCGTCACATGTGCCGTCGGCATAGGAGATCATGTACGCGCCCCACACGGTGGCCTCAACCGCATCACGGTTCTCCATTTTTTTGACTTCGATAACAGCTTTACGAGTTTTCTTTTTGAAGAAACCTAACATGTGTTTTCCTTTTATTATTTGTCAAAACAAGTTGTTTTCTAATTACATAAATTGCTTACGCAGAAATGGTCAATGCATATGCACTAACAGCCGTCAGAAATAACCAAGTACCGAACCAACTGGAAAAACAAAAATCCCAACTACACGAGCCAAGGTCATGCCAGCCTGAAACTGGAGATCGCCAGAGCAAACAAGTTTTATAATGTTCGATACCCAACCGGCGGCCATGAGGGCAAGAATTGCCAGCCAAATTTTTCCAAAGTGATTTGAAAACCAGTTCATACAACCGCCTTAGTCACAGCATGATCCTGAGTAACTGGATGAACTTGAGGTATCGCATCCACCGCCATCCCATCCAGAGTGACAGGACGCTCCACTGGAGTGGTGGTAATTGTCGTCGACGAAGGTGTGGTGATGGATGAATCCGGCATCAAAAGGCTCTGGCCGGCTGGAACGGCTACCGTCGCCAGTGAAACTATAATGAGAACGTAGGCCATTGGTTTCAGCCTCTTTCTTTGAAAATTTTCCATTCGAACTGTCCTTGTTGTTTTTCTCCTTCACTAAAGGCCGTGTACTTTTCGCTTCGCGTGAAGAACCAGAGGCAACAATCGCCCCCACGTTCGCAACAACTGACGCTTGATTATCTAAACGTTCATTCAGCAACCGAACGGTAGTCTCTAGTTCATCAAGACGTGACATAACACGACCGATAAATAATTCGGCCAAAATTTGACGTAAAGAACGAGGACGTTTAGTTGCAGAAGTGAAATAGGTTTGACGTGCCATGTGGACTCCATCCTGTGTCAGAAAGAGTTGCGGCTGGCKATTGCCAGCCGCCTTTCTCGTTCCATCCTGGAACTGTGTCTTACCGACACATTGTCATCCTGACGCCGATAAGATACATGATTTAAAATGATAGGTAAACACTTACTTACCACTTGTTATAAACAAAACCAATATCTTTCTTGTGAGGCATATCTGCTGCTGAAAAAGCTGCGATCTTCGCGAGTCGATCACATATTTCATTTTCACGATGCCCGGCGTGACCTTTAACCCACTTCCAGCGAACATTATGTCGACTTGCGGCCTCATCCAGACGCTTCCACAGATCAACATTCTTTACCGGTTTTTTGTCAGAAGTCATCCATCCATTGCGTTTCCACCATTTCATCCACTGTGTCATGCCGTTTTTCAGATACTGGCTATCAGAGTGCAAAATAACGTTGCATGGATATTTCAAACGCTCCAGCCCGATAAGTGCCCCCATCATCTCCATGCGGTTATTGGTGGTGCTATGAAAACCATCTGAGAACTCGCGTTCCTCACCACGATACTGGAGAACGATACCGTAACCGCCCGGGCCACCCGGATTTTTAAGGCAAGAGCCATCACTAAAGATTTTCACGGTTTTAAGCTGGGGATTGAACTCTACGACAGGCGTTGTGGGATTGGTGCGGGGAGAATTTTTGTTTTTGTCTTTTTTGCGAGTTTTTGCTTGCGATCGGGCTGGTGTCTTCGTCGTCATATAAACTCCTGAATCAAGCGCCGCGCCGATTTTTCCTCGCGCGTGCGCACACGCGTGCGTGTTAATAATTATTAAAATAAACAAATTACTTCCCAGAACAGGTTTTTATAAACCTGAACTGAACGAACGAAGTGAGTGAAGTTCACCTCGAACGAAGTGAGAGGTTGTCTTTTCAGGTAATACTCTCCCAGGGAGGTGAGTATAAAATTCCTCACCAACCTGGTCGTTTCATAACCTGAAAAGCTATGGTCTAAGTCTACTGCCAGCTTAGACTTGGGAAGTTATGGATGACAGCACCCCAGAACCGAGATCTTCCCACACTTTATGAAGGGGAGTACTGGATTCAACCTCTCGAAACACCCCAGACTCGACAATCATAAAGTGACCCTTGTCTCTGCTCACTTTGGTTCCCCCTTCCCCGACACCTATACGGCACCGGTTCTACGCTGGTAGTGAGCTTTTTTAAACCTGACGCCAGTGACGCTTACCCCCACCCATCAGGTCGAGCCTCCAGTCTACGACTGGAAACTATCAGATCTTAGCACTTACAATTCACTTTATGAATAGTTTGTACTTATCTATCATTGTGATTGATTATTTTCTCGACCATGTAGTTGAACATTCAAGGCAAACACCTCGTTGATCAACTCACCTAAAAGCTGTTCAACAAGTTCGCGATGCTCCCCAAGATGCAAGCACTTAATTGCCCATTCGTACAAGTTGAAAGCCTGCTCGCGATCTTTCATCATTTCACGAGCCTTAGCCAGAAAATCGCTCTCTACGAGCGCAACAACATTGGTCGGGTATGACATGTTAGTTTTCCTTAAAGTGGTTCATAAAATCGATTTTAAAGCGTCTGAGAAGGGGTTCTAGTGGATTCTGTAGTGGTGTTCAGGTCTGGGAGTCTCTGATACAAAACAGCCTGCTTCCGTATATATGTTTAATAAGTTACTTATTATTTATATACAGAAGCAGGTTAATTACACTCGCCAGAACAAACTAAGCAGCCTTCTTTGATGGTCTTTTTTTCCTGACCACATTCGCAGGATCATACCCTCCCAGACTTTTCATGACGTCCAAAGGGATCTTGCTTATAGAGTGCCCAGCGTCCTGACAGAATCCTCGAAAAACAACGAGCATACTGCCGCCGGGGTTGATGTTTACTTCTACCTGACCCAAATTGACGTCAGGCTCGACAAACGCTACGCGGCCACCAGACAGAATAATCGTCTCATTCGCATACTCTGTTGCACGCTCATACCACTTTGTATCGAGGGATTGAGGAATTAGCATCACTGTTGTAACTCCGCGAGCCTGCTCACGTATAGCCGCATCAATCCAGGGGGAGATTTTGGAGTAGGGTGGATTGAGGAAGGCAATTGTACCTGGCTGTCCCCATTCAGATTTCAAAGCATCACGCTCAACGCCTATGAAATTAGGCAGCTTTGCATTGTCCTTGTTGCAGGCAACGTCAACATCAAATGTCACCCCAAGATAACGTTGAATGGCAGAAAACAGCCAATCAGGTGTTCTCCAGAGGTCACGAAGAGAGTTGTCGCGCTTTCGCTGTTTGATTTTTTCGGCTGCAATCATCTTCTTTCTCGATAGGTAAGTGATTACCTATTTTTGCATTTGATTTTATGTCTGGCAATCAAATAAAACGCGCCAGAAATGCAAACAAGAAGCTCTCTGGCGCGTTTTAGCAGTGCTGGGTATGGATTGGCTTACCCAGCACCATAAAGCTCTCTATGGGCTTTGTTTTCAGTAGGGGAACGTCATCCAATAGTGTACTCCGCGACAAACTTCTTAACGATCGGTGATTCTTCGTTCAATGTTAGATTTCCACCGTCTCTAACAGTTATTCCTGTGGCTGGAAATACAGCCATCATTTGCCCAGCCTGAGTTGACGCAGTGTTAAGCGGATACGGTTTTTCTGGATTGCTCATTAAAGCAATCTTAATACTATTACTTGTAGCCTTCTTTTCTGTAAGAAGGTGTCTCATGGAAATTACCGTGTAAACACTAATATCTGGACCTCCGCTAAACCAATTAAGAAGGTTTAATATCTTATCCTTCGCTTTGACAGGCGCGTTTTCGTAAGCGTCTAAGAAAATATCTTTTTCTAAGCCTGCTTTATTGAAAAACGAATCATCTTTATCACTTAAAGTAAAACGAGGACCTCTTGCAGCACGAGCTTTTTTATTTGTATTGCTATCATTTGACTGTTGAACTTTTAATTCATCATTAACCTCAACACACTCTTCAACCTCAATGATCCCCAACTGTTCTGGCTCATTTTCGGCAGCTTCACCACTTTCAGCGTTAATTACGTTTATAGGCTCATGCGCTAACTCCAACTCATTTAAAGCGGAGCTAAAATCACCCGCTTTTTCTTCATTGAACAGTTCTTCGGCAACATCATCAGAACTCATGGCTACGCCAGCATCGAGGTCTAGCAGCAGATCGTCAATATCATCAGTATTTTCAACCTGTGCAGCTTTTTTTACCGGTTCATCAAGTGATTGCAACATAGCTGTCAGTTCGTCCAGATCATCATTTGTCATTACATTTTCAACCGAACTCATGTAAGTCTCCTTCTGTTTGGTTACATTTGCGTTTCGATGGCTACATTTTGACTAAACCTATCAGGCGGAAAAGTATTAAATACAGGCAGGAAATGATTGAAAGGCGACTGTTCTTTAAAAGAAAGCCTACTTTAAACTCTCTTTAAAGTAGGCTTTTGCTTTACACAATTTCAGAGGGTAATTTAAAAAATCCGTACTTATTACGTGCCTTAAAGAAGCATTGCATCATTAAGTTTGTGTCATATAAGGCACTATGTGCTTTGGCATGATCGTATATAAAACCAAGAGAGAAGGCCAACTCTTCAAGGCGGGGACGTTTACCGTCTTCTGTGGCCCACAATCCCGATAACATAGTATCTATAACAGGAACGTCTGGCAGTCTTACTCCATACCCTGAAAACTCGTGTCGAATAAATGGTATATCAAATGCTTCGCCGTTATGAGCAATCCACGCACTACATGCCCCCATATAAGCGCCAATTTCGCTGGCATGATTTGACAACAAAGGTTCAGCTGCGAGTTGTTCCAATGAAATGCCATGAACGGCTTGAGCTTTCGGATCTATGTTTCTGCGAGGGTTAAAACGCATCTCCAGACTATCAATATGTCTCTGTGTCTCCAGTTCATAGCGGGTAATTGCGATTTCAATAATTTTATGACCAGCAAGGAAATCCAGTCCCGTAGACTCGATATCGATGCCTGCAACAATCGTTGTCATCAGAACTCCTTACAACTTCTTAGCGCCCTTAAGTAGTGCGCTACGTACAAATTGAGCCGCTTTTTTCAAAGTTTCTTCACTGGTTTCACAGACAATCGGATCTTTCCACTTACCTGATGCTGTGTTGAGAATGTTGATTTGGTTGCTATCCAGACAAACAGAGATATAAAGCACCGTGCCACCAGCCAGCATCAAATGCATAGGAAACAGAGGCTTTTTACTGCCTTCACTGAACTGAGACATGGCAATGTTAATGGCTTCACCTACTTGTGCGCCAACAAGCCCTTGCGCAGTTTCGAATATGGCACGAATAGCCAGACGAGCCTCTCGATCGCTCATAAACGACCGAGAATGTTCGTCCGCCACACGAATCAAAGCCTCTGTTGTTTTCCGATCCAGTTCATCTTCAAGCAACATTTCACTAAACATTTTTTATCCTTAACCCATTTTGAGAGTTTTATTGTCGCAATGTAGAAGAGGCGAACAATTTCTAATGAACGGTCACTCGGCCACAGAACCGGTTTTCTATCTTTTCTACAGCGTTATCGAGCATTCTCATTACTGATCTGGCTCTTGCTTCAACCGTGCGATATCGGTTGGAAACGACGAAGGTTTGCAGATCTCCCCTTTGCGGATGCAGGTGAATTTTTGTCAGTTCCCCGCACATCAACGCATCAATACGAGCGACATACAGACGGTCTAATGATGCTCGTTGTGATCGCAAGTAATCTCGCTCTGAGAGAGCGACTCCCGGGCGTAAGCCAGCAATGGCGTTAAAGTTTGAAATAGCAGTTTTGTGGCAAAACTTTTCGATATCGAGGGCTAACTCAATACACCGATCTTCATTTGTATGGCCGACCAAATCCAACGTGTAGGCCATAACATCAGCAGGTGTGCGATCGATAACAAAGCCTTCAACACCACGCGTAAGTAGCTCTATATGCTTTGCTATTTCCATTTGAATCTGAAGCCGCTCATATAGAGGCATAGACTCACCTACTCGAACACCGAGGCGGCTCATCAAACTTCCGACACCAGCATCCACGTAAGGGATTCCGTAATGTTTGTCGATATATTTAGCCAGGGTTGTTTTCCCACTGCCCTGAGCACCAGTGATCCCAATCCGGTAATCCATTACGACCTTCTGTATACGATCTGCGAAAAGCCAGGCTCTTCCTCGCTGGCTCGTTGGGTAAAAACTGTTTCAACAGGCACAAAGCCTAAGTTACGCATCATTCTTGCCGGGAAGAATGCATCGGCGTTTGGCACATCAATGCCAATGTGGGATAACCAGATCTCTTCTACATGCGGCATTAATAGCGAGTAAATTTGTTCCCCGCCAATCACCCACACAGGCTCTGGTAATCGCAACACATCATCCACACCAGCAGGGTAGAATCCATTTGGTACAAAGCCATGAGAGCGCGTCAAAACGAGGTTATGACGCTCTGGAAGAGGGCGTTTGAGACTTTCCATCGTTTTACGCCCCATAACGACAGTGGCGTTTTTGGTGAGTCTCTTAAATAGCTTCAGATCGGTAGAACAACGCCAGGGCAGTTCGTTCGCTCTACCGATCTCATAATTACGGCCAACAGCAGCTATCATCTTCATTTGCCCACCTCATAGATGACCGGTCTATGATGAGAGTCAGCTAAAGCGGCACGGAGTCGAGGATCGTGCACCAGCGCAGCGATAAGCAGATCGCCTTTATGCTCCGCTAATGTGCGCTTAATATGCTTCTCATAACTGATGCCATTCGGTACGAGATGAAGCCAGTCGTAATCAACACCAAAATCTTTCAGCCATCGTTTAGTGGGCGCTTCAAGAGTTTCAGAGCGGCTACTGATAAGCACCACTTCAGCCCCTGAGCGAGCAAAACCACGCAACATACGGCTGGTGGGGAAAATGAGTTCATCACCGGCAATGAGCTGGCCTGCATCCGCGTCAGATACAGATTTACGATGGCTGGTATTTGCCAGCACACCTTCAATTTCGCATAAGACATACATACCTCTTGCCATATCACACCGCCACTGGAACCTTGATCCACGGTAGAGGGTCATAGCCAAGAATCAGAATATCGTCCCATTTGAAATCATCCAGCTCAGACCATTCATGAGGGAAAATAACGACCGGATCTGAATGCTCTGGAGCCTGTCGTTTCATTAGCTCACACACACTTTCCATGTGGTTATTATACAAATGCACGTCAAAGCCAAAATGCACAAAGGCACCGGCCATGTGACCCGTAATCTTCGCGAGAAAATGAGTGAGAATGCCATAACCAGCAATATTGAATGGCATACCAACAAAAGTGTCTACGCTACGCTGTACGAGGCAGGAGTTGAGGATGCGTTTGGGGATTCCAAGTTCATCCAGTTCAGTTTCAGTAACACTGCCGACCATCTCCAGATCGTATAGCATCTTGGTGTAGATAGACTCGTAACCGAGGCGACTGTGTTGAAGACCAATGTCAGTTGCCATCGTTAAACGGGTTTCAAAATCAAGCTCACGACTCCACAAAGAGAAGACAAAGTGGCAAGGTGGCAGTTTCATATCCTCAAGCTCGCCTACGTTCCATGCGTTAAGCATGATGCGACGATCGGTAGGGTTCGTGCGCAGTGTATCGACAATACGCTGTAGCTGATCGATTTCACGGGATAGCACTACGCGATCCTCACTGATACCCAGGTATCCCTCGACTTTGTACCCGCGTTCACGGAACGTATCGATCTTGCTCAGATACTCACTATGGCTCACGATGCGGGTATCTTCCCAGCGACGCCACTGCTTGCCGTAAACCGGCCCCAAATCACCATTCTCATCGGCCCATGCGTCCCAAATCTTCACGCCGTTATCCTTGAGAAATTGGATGTTACCCGTGCCTTTCAGATACCACTCAAGTTCGACAAGTAGTGGCTTAAGATTTACCGCCTTTCCAGAAATAAGCGGCACAGTCCCACCAGTAAGCATGTAGTAAGAGGGAACGTAGCAGGTGCTTAAAGTACCAGTGCCTGTGCGATCATCAGCCTGCACGCCGCTTTTAAGCACCGTCTCAATAACTTTTGCATACGATGCGTTTGTTACCTGACCGTTCGTATGCTCACGATTCAAAAGGAGTGACACAAAAACCTCACAAAGATAAGTAACCACTTATTCATTGCGTGAGTTTACATTTATTGAGAGAACAAGACCAGACAGATAAAAAAATGGTGGCCATAGGCCACCAAAAACGAATAGTTGTTTCAGAAATTTAACGCGCCAACGCAATATACACAGATAGATAACTACCTACAATTATTTTTTGAACATTCCGTACATTGCTGAGGCTTTAGCTTGCTCAACAAAGGAGGATAAATCGACATCACTATAGGTTGGAGACTTCAGAATCTTTCCATCGGAAATTCGAAAACCGATCATCTTATCGGTGCCATCAGCATGGCGAAATCCCAGGTCAGAAGAGTCGTATTTGCAGTTGGCCACAGCATGGCGACGCTCTTCGGCATCTGCAGGCCATAATTTTGTCATGTTGGACCGATGAATTTCGCCAACCAGCTCGACGACATTGATACCGAGGAAATCAGCCAGTCGATAGGTCATCATGCACGCCACATAGATTTTGTTCATTACACGGCGCAGTTCCTGAATCAGCTCAGAATCCTTAACAGTCTTGTTCTCAAGTTTATCTGCCAGCTCTTCGAGCATATATGACGCCTCACGAGCTTCCTGAAATGGCATTGCCATATCATCGAAAACAGTGTTACCAGGCACAAAAATTGTCTGCATAAAGCGATCAATGCTCTGTTCCTGCGTGTAATAGGTCATGCCGGTAGAAATACCACCTTTGATGGCGACCATCGTACCAACACCAACGTATAAAAAGTCGGCCATTGCATCCAGCAGTTGCTCAATATCCCCATTCATTGCAGCTGGAATACCTTCCACTACAGCTTCTTCATGAATCAGGCTTGCACGGAGACGAAGCAGCTCTGGTGTCGGCATAACGCGTCTCGGATGCTGGAAGAGTTCATGAAACTGATCGACCATCTTGTAAATACTTTCAGTAGCTACACCATGACCTTCATGCAACTCATATGGTTCTGGCTTAAATCCAATGAGACGATCGGTGGCAAGTTTCAGGTGGTCAGTCAGTTTGGTAAAGTTCATGCTAGTTTTGTTCCTTCTTAATTCTTGTGATCCATTGTGGCCCAGCGTTGCCAGGCCACATAATGCTTTGTATCGGTTTACAGGTCTGCAAACTGGCTTAGAGAAGCCTTGTCCACGGTAGAATCGATCTGACCTACCAGATATGTGCTTTGCTCTGCCTCTTGTGGTGCAATTTGCAGTGTGTCGGTTAACAACCACTTGTTCATCCAGACCAGCGGATCTGTGGTAACTTCTGGAAATAAAGCCTTCAGGCCAAGACGATTCATAGCCAGATTGGTTCGGTATTTTACATAGGTCTTCAGAATATCCGCGTTTAAACCAATCATCGAACCGTCTTTGAAGAGATAGTCTGCCCAGTTCATTTCTTGTTCGGCGACTGATTTCATGGTGTCGTAAATGACGTTTTCTTCATCAGCAGCAATCTCTTTCCACAATAAACCTTCGCGACCGGTACGCATGAAGCGGATCATGCGTTCAGTTCCTTCGCAATGCAGAGCTTCATCACGGGCAATAAAGCGCATAATTTTGGTGTTACCCTCAAGCAACTTCCGTTCGCCAAAGGCAAACGTACATGCAAAACTTACATAGAAACGGATCGCCTCAAGCGCATTAATGGACACCAACGTGCGGAAAAGCTGACGGTGCAAAGGGTATGGCTCCCAGCCATATTCATTTACGTACAGACGTTCAAACTCTTTCTCACCTAACGACTGGCGCTCGCAGGTCATCCCATAAAGCCTGTCATATTCAGCAGAGATACTGATCGCTCGGTTGATGATTTCTTCATCCGTAACAATACCGTCAAAAACAATGCTCGGATCGTCCACCATGCCACGAATAATGTGGGTGTAGCTGCGGCTATGGATAGTCTCAGAGAAAGACCATGTTTCAACCCACGTTTCCAGTTCAGGAATAGAGATAAGCGGCAGCAGCGTTGCATTTGGGCTACGTCCCTGAACTGAATCGAGTAACGTTTGATAACGGAGATTGCTCAGAAAAATGTGACGTTCGTGGTCCCGCAGCTTCGTGTTGAAGTCGATACGATCGCTCGAAATATCAACTTCTTCCGGCCGCCAGAAGAAAGACAATTGACGTTCAATCAACTTTTCAAAATCACGGTATTTTTGCTGATCGTAACGTGCCACGTTGACAGATTGTCCGAGGAACATAGGCTCTTTGGTTGCATCATTAGCACCCAAACGGAACGTTGAATATGACATGTGTTTTTCCTTTTGCTTTTTGATGTGTTTAAACAAGTTGTTATCTTATTTGTTTAAACAAGGCTTACAAATCAAAGAGAAGGTGGGGATACACCCCACCATATGTCAGATTTTGCAGGCTCCGTCGCACTCATCTTCTGGCTCGACGGCTACAGCTTGCGTCAGTGGATTCTGCGGTTCGTCGTCATCACGCTTTCCTGCCCCATCTCTGGTGTTGTGGTAGTAAAGCGTTTTAACTCCCATCTTGTAGGCGAGAAGCAAATCTGACAGTAGCGTCATCATTGGGACTTTATCGCCTTCAAAGCGAGAAGGGTCATAGTTGGTATTGGCTGAAATAGCCTGGTCAAAGAACTTCTGGATGATCGCCACCTTTGTCAGATAGCCGCGGTTGTCCGGCATATCCCACAGGTATTCATACTGTTCCTTCAGTTTTTCAAACTCAGGCACGACCATCTTAACGATGCCGTCCTTAGAAGATTTCACCGACACCGGGCCACGAGGCGGTTCGATGCCGTTGGTGGAATTAGTGATCTGGCTGGAAGTCTCGCATGGCATTTGTGCCGTCAGTGTGGAGTTGCGAAGGCCGTATTTTGCAATACGTTCACGCAGTTCTTCCCACGGCATCTTTAACTCAAAGTTGGTTTCGCCACTTTCGTCTAATGAAGAACGGTAATGGTCGATCGGCAACTGACCAATTGCGTACTTGGTCTGCTCAAACCAGTCACACTCACCTTTTGCTTCAGCAAGTCGGCAGCTGGCATCAAGAAGGTAATACTGGATAGCTTCGAACGTTTCATGCACCAGTTTATTGCCAGCGGTATCAGAATAACGAACGCCATTCTTTGCCAGGTAATAAGCAAAGTTGGTTACACCAATTCCCAAGCTACGACGAGCTTTGGCAGGCACTTCGGCTGCCTCCATCGGATAGTCTTGATAATCCAGTAACGAATCCAGTGCAGCAACGGCATAGAACGCCACCTCTTTAAGAGACTCCAGTGAACGGATGGCTCCGAGGTTAAAAGCGGATAAAGTGCATAGCGCGATCTCACCGTTCGGGTCGTCGGTAAATGCCAGTGGACGGGTGGGTAGGGTGATCTCCATACACAGGTTTGACTGGCGAACAGGTGCAAGAGCAGGAATGAAAGCGCCATGCTCATTAATATGATCGACGTTCGCAATATAAATTCGGCCCGTGGACGCTCGTTCCTGCATCAGAGATGAGAACAGCTCAATGGCAGGTACTGACTTCTTGCGAATTGAATCATCGGCTTCGTATTTATGGTACAGCTTTTCAAACAGCTCCTGGTCTGTGAAGAAGGCTTCGTACATATCAGGCACATCATGCGGGCTGAACAGAGTGATGTTCTCGCTTCTGACGAGTCGACGGTACATTAGACGGTTACTCATGACGCCGTAATCAAGATGGCGAACGCGGTTTTCATCAATACCACGGTTATTTTTCACCACCAGCAGACTTTCAACTTCAAGATGCCAGATCGGGTAAAACGCTGTTGCTGCGCCACCACGAACACCACCTTGCGAACAAGATTTAACAGCCGTCTGGAAATGCTTCAGGAATGGAATAACTCCGGTATGGGTGGCTTCACCATTGCGGATCTCGCTGCCCAGCGCACGGATACGGCCAAAACCAATACCAATTCCAGCACGACGTGAAACGTAGTCGATAATTGCGGCTGAAGCTGCACTAATCCCTTTCAGACTATCGCCAGACTCAATCAGCACACAACTGGAGAACTGACGGGTTGGAGTACGGACGCCGGCCATGATTGGTGTGGGCAGAGACAGTTTGAACGTACTTGTAACGTCATAGAAACCTTTGACCATCTCCATACGTGTTTTGCCAGCGCAGTCGTCTTCCCAATTCTGGAACAGACACATGCCTACCAGCATATAGATATGTTGCGGCCCCTCATGAATCTCACCAGTAACACGGTTTTGAACGAGGTATTTGCTTTGCAACTGCACCGTAGCTGCATAGCCAAAAAGATCGTCACGTTTCGGCTTAATGTAATTGCCGAGTTCTTCGATCTCTTCAAACGAATAATGTGTCAGCAAATCCTTGTCATAAACGCCCTTGTTAACGTTCTTGACAATGTGTTGGTAGAAGTTCGGATAGTCGTAACGACCGAAGGCATCTTTGCGGATTTTAAAAATGTTCAGGCGGGCAGCCACCTGTGAGTAATTTGGTGCTTCTGGTGAGATCAAATCAGCGGCAGATTTAACCAAAGCCTCATGCAACTGGCTGGTGGTAATCCCATCAAAAATGCTGGCCGCAGCTCCCATTGCTACAGCGGATGCGCTTACACCACGAATGCCTTCTACGCCATACATTACGACGCGGTTGTATTTTTCTTCGGATAACGGCTCTGTTTGGCCGTTACGTTTTACGATGCTTATCATGTATCACCAAATAAAGAGGGCCACTAAATATAGTGGCCCATGTTAATAGATAAGCACTTACCTATCAATGAAATCAAATGAGAGACTTAAGAACATCGCGCACCTGGCGGAACTGATCTGTTTGCATACCGGTATGGATGGCAGCCACCGCATCAGCCAAATGTTCGTTTTTGTTCACGAGAACATCCTGTCCAGATTGCTTACGACGCAGCCACGGTGCTTTAGGGTGTTTTTTCGTAGCCCACTGGATAATCTCTTCTTTCGATGTAGTAAGTTTATTGCCGACAAAATGCTTGATTTCGTTTGGAGTAACCTGGATCAATGGCTTATCCACACACGCAAGTACACCGATACAAATACCGTAAGACGTCTGCGAACGAGAGTTTTGGCTCCCAACCGGTAGCTCACAAAAAACCATATTTGCCTTATCAATGATTGGCTTCGCAACACGCCATATTTCACTGGCTCGGCGCAGATCGTCACTGTTCACACGAACGGTCTTTTTGTTACTCCCCGCTTTAGTCTCAACAAGAGTAAGGCCGTGAATCTCAAGTTCGTCCGTCTCAAGGTCTAAAGTGCCCACAGCAAGCCCAAAGTTGCTCATTGAGGGATCAACACCAACTACGCTGATTTTTTTACTCATATAGTCTCCTTACCATGTTCCCCATATAGGGTTTTCCAATAATCTCGCCTCCAACGAATTGGCTACTATTGCCGTTTGCAACGTTGGTTGGGGATAGTTTGCAAAGTCTGAATACTCATTTTCCTGCGTGACACGTTTATCTGCGGCATGTTTAACACCACTTGCTATGAAATGACGCATGATGCCCAACAGCCTCCGACTGTCTGCACTATCGTTTGCTAAAACATGAGGGAGCTGAAGTTCGATTTCTACCATTTCTCCATACTTACCAACAAACTGTAGTTTGTCCGCACTGTACTTTTTATCCCTCCTTTGGATAAGGAAACCAGTAAAAGCATCACCTGGCGATGCCAAACTATCCACCCGCTTATTGGCAAGTCGAATAAGGTTCGTGAAAGCCATACAGTGATGCGCACCCATTCCCCCAAAGAACCCTTCGCTATTAATGTTAAGATCTTCAGTTTCATGGGATGCAATAAACCCAGGCCCGACGTTGGGAAGATATCCCCCCTCAACAAAAGGATTAATCAGGATCGGCGCAATACATCCAGGTGGTAGTGATTTCAAACTTTGCATCAATGGCGTCTCGGATATTAGACCAAGCAACGCGGCGAATTGTACTCCGTCAATATTGTTGCTGCCCCACAGAATACGTGGAGCCGCACCATTGGAAGTATGCCCATTGATCAGTTTTATCGACTGCATCACTGCAAATACCTGCAAAAACTGCGAGCGGCTTAATTTAAACGACATAGCTGCGCCCCTCTTTAACTTCCAGCGTAATAGTTTCCCGGAACCATGACTTCATCTCTTTATGGGAGATAATCAGCACAGTACCTCGCTCGCGAGCTTTGGACTCCAGAATACCCATGAGGCGTTCAAGACCGGCTGTATCGAGTGCATCGTCAATTTCGTCGCCGATAAACAAATCGATGTTTTTACTCGCCCGGTTACTAACCAGATCCTGCAATGCCAAAGAACACGCAATGCGAACCTTCCGCTTCTCACCACCAGAGAGGGTCTGGAACGACTTACTTGAACCTTTCTTCTGCACACTAATGTTGAATTTGTCGCGATACTCACCTTTTTTAGTGACATCCATCGTCGACCACTCAGCAGTAATATTCCCGTCAGACAACGTATTGAGATACTCGGCAGTGCGTGTATTCAGGAAAGGCGTAACAGACGTCAAAATATGAGAACGCACCCCGGCAGGAGAGTAGACCTGACGAGCTTTTTCCAATAGCAACGTTTGTTCCTGAATAGCCTTCAACTCATCTTTTAAGGACTTGAAGGTAGACTTACTGGATACCAAGTTATCTTCGTGTCTGGCGATAAGAGCAATAAACGGATTAATCTCTTTTGATATACGATCGACCTCAGTACGAGCACGAGTCACAAGAGACTCAATAGCAACAACCTCCTTCTCACGATGACGCAAAGATGAGAGTTGTTTCGTAAGCTCTTCAATCCGGGCAATGATAGCCGTTACATCAGGTGTCGTTTTAACAAGGGCAGACTCAATGCTTAACGCTTTCTCAAGATTCGTTTTGTGTTTAGCCATTGCCTCTGCAAGTGTCTTCGCCTGACCAATTTCCTGACGTGCTTGTTCAATGAAATTCTCCTTCACCGTTGATAGATCTTCTTCGCAGTAGGCTTTGCCACAAGTAGGGCATGGTGATCCCACTTTAGTACCAACCTCTTCTGCTTTGGTCTTAAAATTACGCGCGCGGTTCATTGCATCAGCCTGACTATTTTCTGTAGCGTTGATGCTTGCCCGAATATCAGTTATCGCACCACGAACTTTGAGCAACTTGGCGTCATGTTCTTCTTTTGAGGCTAACTTTTTGCGCTCACTTTCGATTGCCTTCTCGGTATCACGTATCTGTTCGGGAAGAGTGCGGATCTCAAGTTCAACTTCCGTTAACTCAACTTCGGCACTGGCCAGCCCAGCCAGGGCATCGTCATAACGTTTAGAACGCTCTTGCTCCCATGATTCAGAGGAGGCTTTCGCTGACTCAATTTCTGACTGTGTTGCCTCAATGGTCGAGATTGTCGACTCCAATTTGGTTTTAACCACATCCATACGTGCGGCAGCTGCATTAGCTCGCTCACGAGCAATAGCGTAGGCGCGTGTCAGTCTGTCAACGCCAGCGGCTTCTTCTACGATGGTTTTGAGGTTTTTGTCGGACATTCCAGGTAAATCTGGCATAGCTTCTTGGCTCGCATAGATGGAAGCCATGAAAACCTCTTTAGATGCACCGATCAGACGCTCGACGAACTCCTGCGTCAGCGCATCTTTGCCTTTCGTCATATCGCCATCTTCACCACGAACGATAAGACGATTTTTGAACTCTTTGTGTTTACGGTGACGAATGATTGCGTATCTCTTGCCTTCATCCTCGATGGTTACTGCAACACGACAGTTCTTTTCATGGTCGGTAGACAACACATCGTCACCCTTCACACCATGAGCTGTTTCGCCATAAAGACACCACATCAGGCTATTCATTAGAGTTGACTTTCCAGAGCCATTACTTGATGCGGAACTATCATCACTATTAACACCCTGAATGAGCACTAAACCACGCTGATCTAACTCGACCTCCGCGCTGGCGATAGCCATAAAATTCTCAACCTGGAGCTTTAAAAACTTCATATAACACCTCTGATACCGTGTGTTAGCTTTTGGCCTTCTTTCAATCTGAACTCCGTATGCGCCGGGAAGGATCTGCGCCTCAATACGCCTTTTCTTGTTAACCTTCCAAGATAAAACGCTACGGGATTTCCTTGTGGCGGGTAGGGCTTGTGAAACATCACCGTCTGGCCTCGTTCAAGTCTTTTCATCGTGATGGCAAAGTCTCGAAAGCTCCCATAACGACTTTGCTTCACACAGCCTCCGAACTCTCCGCTTCGGTGAGGATTTCCTGACACAAAATATCCAATTTGCTTAGATCAAATCCGCCGTCAGTATCGTGGACAATCTTGCAATAAGCAGATACCGACTCTCCTAGGCTATCGATTTTGCTGGTTTCAGTTGTGCTGGCTGTCCCTTCCATCATTGATGACTTACGGATGAAGTTGCACACGACACCTTTTGCACCCATTGTTTTGAGGATGTTCTGGTACTTAATGCCTTCTTCATCGTTCTCAATTACGGCGCGGAAACGCACGTAGTTGCCGCGAATTTGGTCATCAGCAACATCATCTTCCAGGTTAATGAATTTAGGCGCACTGGTTTCGTAGTGACTGAAACTGCCGTCCGGGTTTACGATCATGTAGCCAGCCAGAGATCCAACATCTCCCCAATTTTGATGAGTCAGTGCACCGACACTGATAACTCCAGGAATGACCTCTTTGTGGTTGTGGTAATGCCCACTAAGCACGAGACGAAAGCCGATATCCTTTAACTCCTGCGCATCGATACCGACGTCAGGCATTGTTGGAATGGCTTTGTTAATGGATGTATGGATAACAACGTCATGATTATCACCTTCTACGCTCTTACGTAATGCTTTCAGATCGCTGATAAGTTCCGCATGATTGTTACGCCAGCTAATCAGGTGGACAGTCACATCACCAATTTTTATTGAGTGTGGGCGCTTGCCACATACGATTACCACGCCGATAGAACTCAGCGATGCTGCTGCGTTGGCGCTATATACTGAATCGTTGGTTTCAAGATCGTGATTACCGGCCAGCATTACTACTGTCAGATCAAGCTCGTTGATAATCCACTTGTACGTTTCAGTTACGTAATGCAAAACAGAAGGGGACACAGTTCCTCGGACGTGAAATGTATCACCGGCAACCAACATGTACTTACAACCGGCCTTCTTCATGGCGATGGCTGCTTCTTTCGTTGCTTCCAACTGTATTTCAAGTCTGGAGTTAAGCCCTTCAGCGTTCGTCGTGGAGAACGCATCCCATTTGTGGTAGTGGCAGTCAGAAATGACGCCGTATGGCAAAGTCATGTATTTTTCCTTTGTGGTTATTTTGATACAAATTCTAAGAGCAATGAGGAGGTAAACAACTATGCATAACGGTATGTTAGGAATGAAACGAGCGCCTTAATATACAAAATTTATAAGTAAGTATATACCTATTTATCGTGGCGCAACTTTGCTTGTCTGTATGACTAAAAATAAGACAGGATCACTATAGAACGCTATGAGAGCTATTTTGAGGGGGCGTAGATTCTATCTACGCCAATATACGATCTGGAGGGTTACAGCGCGTCAGTGGGCTTTTTACGCGCTGCGTTTATGCTTATGACGCCAGCTTTTGGACGTGGGTCAACAAGGTTAAGCTCTTCTTCGCTGTGGTATTCGAGGTCGAACTCACGTTTTACATGTCTGATGTAGATTGCGGTGAGGAGGCTATCTTTGGTCAGAAAGTGTCCGTAGGATTTGCGGATCACTTCTTCTACCTTCTCGATTTTCTCACCACCCATACAGAGATGATTAAACCGGCTGTGTTTCCGCAACATTTCGTCTACTGGGCCTGAGTAAACCTTGTCTACTTTCCCAAAACGGATGATTTTCCCTGTGTCTGCGGATACGAGGCAAATCAGCTTGTCTGGTGATAAACGATCTCGCCACGTCACACCTGAACGGAGTGTGTTGAAGTAGGGAGCATCCAATCCGATGATCGGTTTACGAAATGCGAGTAATGGAACGTACCTGATGCAACTGTTTAAATGAAAATTCACACCAGCCTTATCAAGTTTAATTCTGGTTTCGTAGATCGGGCACTTCGCCGCTATACCGCAGATGTCACAAAGCAACTTCTGCTTATTCAGGTTGGAATTTGATTCGATAGTGTAGGAGCCGTCTTCAAGACGACGAACCCAGCGCGTGCGTTTTAGATCCATATGTCATTTTTCTGTGATTGTTAGCCGAGGCAACGATAACCCACCAGGTGCGCCGAAGGTAGTAAATGCCTGTTTTAATTATTCACATATCCACAGGATAGATCCTAATAAAGAGATCCATAGATAGATCCTTGTATAGATCAAATAAGATCCCCGATCGCTGTAAGCCGCGCCACGACTGGTCTGAAGCCATGTTCATGTATGCTGTCAGCGGTAATTGATAGTCTGTCAGCGGTTCACCGTATGCTGCCAACTGTTTTTGGTATTCTGTCAGCGGCAAATCAAGTATGCTGTCAGCGGTTGAATGACAAAGGTGTCCACATGTCCACAAAAAATAAAAAAGGTAAAAATAACAAAGAAGTAGAAGATAACATCGACAACTTTGAAGAAGGTTCCCTTGAATTGTACACAGGGGAACTTGTCCCTAATAGCAACAATACAGTCCAACCAATTGCGTTGATGCGACTGGGGTTGTTCGTCCCCACGCTTAAGGGAACAAAATACAGTAAACGTAACAAGCCAAATGAGATCGATGCTTCAAAGGAGCTTGTCCAGCTCGAAGTAGCCCGTTCTGAAGGCTATTCCGATATCAAGATAACCGGTCCTCGCCTGGACATGGATCATGATTTCAAAACGTGGGTGGGCGTTGTGCGTTCGCTGGCAGAATACGGCGAACCTAATGGTCGTGTCGAGTTAAGCATCACGAAATTTGCGAAGTTTTGTGGCTATCCATCGTCACAGATCCGCAAAACACTCCGCGACCGGCTTACAAACAGTCTTTTGAAGATCATGCGTACAACTCTGTCTTTCCAGAGAACGTATGAAGAAAAGAACGTCGACGGCTCTAACAAGATCTCGCTTCTGATGGTGCACCTCATCAATAGCGTGGACTACAACGAGCAGAAAGATACGGTGGTGTTCTATGCAGAACCGAAGCTGGCCGAACTATATCGCTTTGACCATAAGGTTCTTTTGCAGTTAAAGGTTATCAATAAGCTACCACGCAAAGAAACAGCACAGGCTCTGTACACCTTCATCGAAAGTCTTCCAACCAAGCCTGCGCCGGTATCGCTTGCTCGATTGCGTGCGCGACTCAATTTGAGTAGCAGGAATGTCAGCTCGCAGAATCAGACTATACGTAACGGATTAAAAGCTCTCCAAGATTTGGGCTATCTCGAATACAGCGAGATTAAGCGTGGGCGGTCGATCTATATCCAGATTCACAGCCGCAATCCAAAACTCAAAGTCGCACCGCCAAAACCTGAAGACATCGAACCCAAAAAACCAGATGAGAAAGCTGGGGAAATTGATGCCAAACAGAACATTATCAACAAGATAACCGAACTTTCGCAGAATTTGACGCCTGAAAATATCAAGATGATTGAGATCCTTTCCAATAGTCTCAAACTGCTTTGATATGCTGTCAGCGGTGAAATGTATGCTATCAGCGGCTATTTTTCTGAAAAGTATGCTGTGAACGGTTAAAGATATGCTACCAGCGGTATAGTGAGATAAACGTATGCTGTGAGCGGTAAATCATCTATCACCACTCAATGCTCTGGCATACCTCCCCAGTGGTTACTAACCTCGAAGAGTGCATTCCATATAGGTTTGCGCTCACTAACATTCTATTGCCGTTGCGCTGATTGCTTGTAGTGAAAGGCATTTATTGCCTGCTGCTCCCTGATAGAACGTATGCTGTCAGCGGTGTTTTATTGAGGAATTTTTGTTTGGATATGCTATCAGCGGTAATTAATGGTATATGTCAGACCTTCGTATGCTGCCAGCGGTAATTTTGTTCTGGTTATACCCATACCGGTACACATTATTCATGCAATGTCTTAAGTATGCTGTCAGCGGTAAAAAATCGAGTAAAGTATGCTGTGAGCGGTGAGATAAACTCTCGATATGCTATCAGCGGTAATTGATTGTGTATGCTGTCAGCGGTGACGACTATGAAATATGACTGCGGCACGTGCCGCAGTCAGTTTGCATTTAGTGTATTTTCTTTAACAGACCCCAAAGTGTTCCGGCTTTTGTAGTCAGTTTTCCTGTTTCTGGATCGTACATACGCCATTCACGCCGCTGGTGGACGATATACCCATCTTCACGTTCCAGACGCTCAAGAATGCCAGGCTGCTTGAAACCCTTAGCACGCCAGTAGCCGCTTGTTTTCTCGATTTCCAGACCTGCCAGTGTTAATGCCATTATCCAACCTCCTTGCAGTCATCGAAAAGGTAGCTTTGCTGAGAAGCGTGAACGCCATAGAAGCCCTTGTATTTGTTGTATACGAAGTGGTCTTCTCCTACGCCGGTTAATTTGCCATTACGGTTTGTGAGATATGGGGATGACAATACTCGATCGTCACGCACTACATAGAACTGGTCGCCGCTGTCTACGACCATCGCGCCATATGGTGCTTTTATGACGTCGGTAAAAGCGCCATTCTTAATGTCGGCTACAGACATTTCACACTGATAAACAGTGGTGTCGGCCACAACGATCGAAGAAAGGAACAACAGAGCGAATGGGATGGCCTTCATGCTGCCACCTCTTTGATTACATCAAATGCTGAATTAAATACGAGCACGATAGCCAAAGCGTTTATGACTACTTCGTTCACCGGGGAAAAGACTTTACGAATGACACCAGTGAAAATGCAGTCGATGACAAAAGCTATTGACACGATGAGTAACAAGTATTCAATAAAAATCTTCATGATAGGTAGATACTAACTTATATAAATTTTACTGTAAACTCACTCAAAAGTGCTGATGCTTAAAATACGCTCAAGATGTGCGGCATCTTCATCACTGATTTGTTGAGTCTCTTCTACGTACCAACAGTTGCCGTTATGCCAACAAACACCATCATCATCAACCATCACTGAATCAGCGTCATGACCTGTATATTCAACGAGAATGCGCTGGATCAGCGCGTCAGTTTCTTCGTCGTTAAGGCCATCGGCTTTGACCATAAAAAGCGGAAACACGTCATAGACAGTGCTGGTAACGATTCGAACTAAAACTCTCATGTGTTTTTCCTTTTGTGGTTAGTGTTTACTTATTTTGTTAGTTATGAATAGGCGATCAATCTTCTTGTTTAGGGAAAAACTGTTCAATAACTCTGTCAACGGCTGTGTCTATATGGAGTAGATGCCACACAACCATATCTTTGCTTCCCATGCCTTGTGTGAATATCACGTCATACTTACGCCATGCGCAGTGGAACCAATATGCTGAGTCATCAATTGGTAAATCCTCTCCCGCCTCTTTGAAGTATTTCAGCAGCATTGCCTGCTCTGCCGTTGGCGTTGGACCTATTTCCTGAGCGTACATACGGATGAATCGCTGCCAGTCTGTCTCGTCGGGGGTTGGATCTGGTGGGGTCATTTCTGCGATAGCGTTTCGTAGCTGATGCGCCCAATCAGGTTCAGGAAAGCCTTTTGCTACTTCATCATCAATAACATCCAGAGCCACGTTTGCAGCATCGTAGAGTTTCTTAATAGCTGTCATGTTTTCTTATCCTTTCAAACAAATTGTTTTCTTAATAAGATAATTGCGATAAAAAAGGCGTCCAACTGGACGCCTGAACTTTTTAGGGGAGTTATTTCACTGTAATGAAAGGAGTGTTAGCCCCTTGAGTCATGTACTGCGGTAACTGGCCATTCCATTTATTGATGGCTTCCAGTTCCATAACGTTCGGGTTTTGACGCAGAGCTTCACCGCGCAGACGAATGGCGTCTGCTTCTGCTTGCGCACGAGCACGGATAGCATCAGCTTCACCATTAGCCTGTTCACGTAGCATATTCGCCTCAGCTTTACGTTGTTCAACTTCCTGCTGACGTTGCAGAGTACGCTGGTTAGCCGTTACTTTGGCGTTGATCGATTCAATGACGGTTTTTGGGTAATCAGGCTTTCCAACCCATGACAGGCTCAGTACCTCAATGCCAACCGGAGACATCTCTTTCTGAATATCTTTCAGTGCGTTGTCCAGCAATTGTGCCTTACCACCGTCGATAAATGAGTCAGTGGTCATACGGCTGGCCAAACGGTTTAGAGAGTCGGCAATTTTCTGACGCAGATCTGATTCGGTGATATCGTCTACGCCTTTGCGATAGGTCTGGAACACCGTCGTTACCTTGTCACGATTAACCAGATACGCAACGCCAATTTTGTGACCAATAGCAGTACCGTCACTCATCTGGAATGTGAACGGCTCGTCGTAGGTCTTCATTTGTTTGAAGGTCGGAAATACGTAAAGTTCGGTGTTAAGACCTGTCCATTGGCGACCAACGCCAACTACTTCACCAATCCCTTTGTCTTCACCTAATTTGTTTACTTTGATGCCAACGTATCCAGGCTCCACGCGATCACAGCCAGTAAGACCCATTGTGCAAATAGCCGCCAGAGCAACTGCAAGTAAACCTTTCTTCATTACTTATTTCCCCTTTGCTTTGATTAATGAGTTAATAAATTTACGACCAGCAATAAGACCGATTACAGGAGCACCAAAACCAACGATAATTCCAAACATGACGGCTAAATCACTCTTGGTAGAAATCAGCGACGGAACCAGTAAACCGTAGATGAGAGCCACTGAAAGGCCTGTGGTTACTGCCAATAGATAGATTTTGATCATGTGTTTTCCTATGTGGTTGTTATGCGAAAATAATAAGTAAGTACTTATATATTTTCAAGAGATAAAAAAGGCGTCCTGTGGACGCCTTGTGTTTACTCTTCTACTGACTCGGTGGGGGTGTCTTTTGCTCTCCGGTCGTCGATTGCCTGCAAAGCCGCAATGATTTCAGCTAGTGGCTTCTCCCGATACATCTCGACGATCTGTGATTTGGTGTATTTCTTGTCGCCAATTTCTACTCGACCGCTTGCGTTCTTTGGCAGGTATCCTTCTTCCAGCATGTACTCGACGAGCGATTCGATAACGTCGAGGCCACGAGTAGGATCGAAGTAGAATTTCCAGGTGCATTTGCCATACGGTGGTGCAACTTTGTTTTTGATGCATTCTGCGCCTACGTCCTGGCCGATCTTCTCTTTACCATCCTTCATCACCGATGCACCAAGACGGATACGTACAGAAGCGTAGAACTTCGGTGAATCTCCACCTGGCGACGTAGTAGGGTCGCCAAACATTACACCGATTTTTGTGCGAACCTGATTCAAGAAGATGATGCAGGCGTTGTATTTGCGTGCCCACAAAGCCAGAGTAGGGAAGTTCGCACTCGTCGCACGAGCCAGTGCCGTATTGTCGTTCATGTTTAGCTGATCTTTGTCTTTGGCAGTGCCTTCAGCCATCTTTTCGAACTTCTCGGCTTTGGAGTTCGGAACCATAGACGCAAGAGAGTCAGCCACGATACAGATAGGTGCTGATTCGGGGATAAGCTCTTCATCACGAACCAATTTAAGTATTGTGCCGATCAACTCTACAGAGTCTTCGAAGGTATCTGGCTGCTTGTATACCCACTGACCGTCATCCTCATCTGCGTTCAGGCCATTGGCTACAGCCAGGCCAACGTCAAAACTGTTTTCATGATCGAGGAATACCGCCAGACCATCTTGTTTTTGAGCGGAGATCATCGCTGCTGTTGCAAGGAACGTTTTCCCTGCACTTGGAGGACCGAATACTTCGACGATACGACCACATGGGAAGCCGCCATCGTAACGACCAGAAATAGCTTTGTTTAACGGTGGAAAGCCTGTATCAATCCAATGAGTTACTTTCTGAATTTCGTCGTTGCTACCGATTTTCTTTTTCAGAGCAAGTGCCAGTGCGGATTTTCCTTTTGCCATGATCAGGCTCCTTTTGTTTCGTTGATTCGTTTTAAAGCGGCGGATTCATCGAATACAATCGCATCGTGGTTAAGAAGTCTGGATACACGAGCGAGGATTTTTACGACCTGCTCGCTGACTAATCCAAACTCGCGATCTGTCGCTTTCATTCCGGCAGCGCCTAGAATTGACGGCAGTGCGATGACAGCGTACTCACCGTGATAAAAGACAATCTCTTTTGCCAGTTGGGCAGGGGTGGTTGTAGCGCCATTAATAAGCGATTTAAGCATTAGCAATACCTTTCGAATGGAAGAACAAACACTTCAAGGTCTTCAAGGAACGAACGGAAATTCAGCTCGTAGCACAGTTGCTCGAATGCTTTCACGTCACGATTGCCTTTGATTGTTTCGATTTCGGTAGGCGGAAACTTCGTCTCAATCAGGTTCATTAGCGTGATGTTTCTCTTGAACGCTTCGAGCATTCGACAGCCTGTTTTCTCGTTGAAGGCATTCTTCGCTAGTTTGTTGAAGGCGGTCTTATGACGCCCTTTATTAACCACGATTGAGCCGTCGTTGATGCCGCGTACCATCGTTGCGACACTTCCCCATTCATGCAGCAGCTCTTTCGCACCGCCAGCACCAATGCCACCAACACCGCTAATGTTGTCCGAGTTATCGCCTTGTAATGCTTTTGCTTCCAAAAATGCGCGAGGCGTGGCGAATCCTGTCAGCTCCGCAAATTGCTCAAAATTAACCTGCTTGTTTTTGGCGTCTTCACGCAGGCTTACCCAGCTTACGTTTTCACGAACTAACTGAAGCCAGTCGCTATCGCCTGTTAACAGATAGATGTGTTCAACGGTTGGCTGCGGTGCCATGCGGGATACCAGCAGCCCGGCCAGATCATCCGCTTCTGCATCTTTTGCAATGAGTTGGGTAACTCCAAGCGCGGTCATCATTTTGAGGATGTATGGCTTCTGGATAGCAAAGCCTTCCTTCATCTTTTTCATATCAGGATCGTCGTCGCGATTTGCTTTGTAGTCCGGGTAAAAGTCGCGACGCTTGTCACTAAATCCATCCCAAAGAATCATAGGTCTGGCATGGAGGATGGAGGCATAACGACGGACGTTCTTAACAAAGCCGAAAGCAGCCTGTACTTCCATTTCGCCGTTGTGCAATTTGTCAGATTGTTGGTGGTAATAACCCAGGCTATTGCCATCTACGAAGAGATAATTCACCGGTACATTCCTTCCAAAAAGTAAGGCGTCCGTAGACGCCTTACTGGTCACGTAATGGGATTACAGAGAGTCGAGCTCTCTCAGTAGATCATCCAGACCTTCATCTTCCGTCGCAGATGCGGCTGATACAGATGTCGCTGCGACTGCTTCAGACTCTTTGACTGATACGGCAACGGCAGCGGAACTTGCTTCTGGTTTAAATTCAGTTTCAACGGCACGGAGGATTTCTTCATCAACCAGACTGGTTGGTTCAGAAGCTGGGGTATGAGCGGTAGCTACAGCCGTCGCTCCTTCTGTATGACCAGTGACAGAGCCAAATCCAGGTAGTGCCGCAGCCGATGTTTTCGCGGTTGAGGAAATTGCTGGTGCAGATGCTGCGGCAGTTGGTGCAGCGATGCCAATCAGACGACCCATAGTGCGAACTGTCGACAGAAGACGAGTTTCATCAGCCTGATTTGCGTATGCGATCAGATCATGCTGGGTGTTCCAGAATTTATCTTCGATATCGCCTTTGTAGACTTTACGCTTAGGCGAGACGTCATATTTGGTATCGCGACCAGAGCCAGTACGTTTAATCAGGAATGCGTAGCCTTCCTCTTTGCTCAGTGGATTGCCGATATCATCAGCGATGTCTTCGGTGATTGCTTTGCAGATATCATCGAATACAGTAGACGGCAGCTCGATTAACTGGCATTTCTCAGCATCTGCGAAATCCTCACGAGCAGAAAGAATGCCGTTGACCAGGTAGCGAGGAGTGGCACGCATTTGACCGATGCGTTCTTCCATTGCTTTGTTACCCTTGTGACGAGCGCGACCTTCCATCACCATTTCGCATAGCTGACAAGCGCGACCGTGAGTATGTTGCTCACAAATATAAGCGTTGGTTGCTTCTTTACCTTCCTCGTTCTGATACTTAACGTAGTGCATACCGAAAGTCTGGAAGAACTTACCGTTTGGGTCGTCTTTATTCGGGAAGATGCGGATATAGTTGACGCCGTCTTTTAAGCGAGTCAGATCAACGTTGTTACCACGTTTGGCGGCAATGTCTTCACGAGTTTTGTTAAGCAAATCAAGTAATGTCTTAGACATGTGTTTCTCCTTGTTGTGATTTGGCCGATGGCGCTATGCGCGTTGGGCTTTCGTTCATTCGTGACTCTTTCGAGCTGCTAAATGATAGATCAGTACTTACTTATTATCTATCAAAAATCAACGGGGAGTGATAAAGCGTTCAGAGCCTAATCGCTCTAATTCAACAATGGCCATCTTCGACGCCTGAACGATCATGTCTCGGCGATGCGAAAAGGCGGCGACAGCATGTTTGTATATGTCTGCGATGTGCCGTGCTTCATCCAACTTCTGCCGTTTAGATAGATACTGTGGGTTTGTTTTAACCTTAGCGTCTAGTACAGATTCGTTGAACTTAATGCCGTTCATACTCAAGTTCTTACGCTCTGTGTCGTATAGCTTTGCTTCAACAGCTTCAAGGTTAAGTTTTGCCTCTGCGACACTTCTTTCTGCATGGGCGAGCTTTGAACCATACTCCATCAACAGGCGAGGTTGTCTACGCCAGACGTCTTCCAGATTGTCTCGGTCAAACTCGAGATCAGACATTATTTTCTCGTAAATATCGGCGTTCATAAATGTATCCTGTTACTTATTTCTATATATCAATTATATGACTATCTGGTGTTACATCAAACAATAGCCTTTGTCTATCCACTAGGCTGCAACTTGTTAATTATCAAAGTGTTCTCTAAAGTGCTCCAGTGATAACTTAACAAGGGATACGGAAGTGGCAAACGATCAGGGCATGAGATATATCGAAAGAGTTGCTAACGGAAATGCTGGTGAGTTTTATTTCGCATATTGGATTTCAAATAAATTTGTATGGCCTTGCCGAATTCTTGATATTGACATGGGGTTGGATGCTCAGGTTGAGATTTATGATGACAACTGTCATTCAACAGGTATGTTTATTGGAGTTCAAGTTAAAACAACAAGTAAAAAAATCGATGATTCACTAAGAGTTTCTGTACCTATTAAAAATTTAATTTATTGGCAAAGTATTAATGATCCGATTGTCATTGTTCGCGTTTTTCTAAACGACAACGGTCTCCCTGTAATATTTTGGAAACATTTAGGTAAAGACGAGTTGGCGGAAATGATTAGTATTTCCAACGAGAAAAAAAGTGATAGCTATTGTATTACTTTTGATAAAGAAAATAACCTTTTGAAAGAGTCGGACAAGAACAAGTGGATAGAACTTTTCTTAACGAAAAATGATATAGATGCCACTGAAGATGCTGTATTCATTAAGAATAAACTTAAGTGCATTGGTGATTATTTAGGTCCTGCTGATGATGAAAATACATACCAAAATGGTTATCCATATAATTTTGCTAATGAATTGAATGGGTTGCTTAACAAGTATGATAAGGTTATTAGTGCTCTTAGAGTCAATCCACGGTTGATACAACTATCATCTGATATTAAATCTTTGATTGAATGCTATAATCAATATATAAATTCGATATTGATAGCATTTGAAATTGGTGTCAAATGTCATTCAGTTTTAAAAGACGACATAGATAAATACGACCAAGTTAACCCTAGGCTTAATGAAATATTTGTTAAATATTGAGTCCTCTTATTGTTGCTATTAAGGCTCGCTACTTAGCGAGCCTTACAATTAAGCGACTTTCTTACTAAAAATGTTGGATCGCGTTACTCTGGTTTGACGCTTCAGCCGATACTGTCTCACATCGCCAATCTGTTCACTTCCATAAATTCTTTGACCACCTTTATGGTGTTCTCTTTGTTCATTTGCTAATAGTCTCCGCTACCTCTGCCAGAATTGCTTCCAGCTTCTCGCCTTCCTCTGGACGAAAGTACAAAATATTCGGGTTAAAGCCGTAGAAAACGGTCACATCCAGCTCTGGCAGATACTCTTTGCGTCCAACCAGGTCGGATGGTTTGCTCTTGTTGTTGAAGAGCGACGTCGCCCGACTACCACACGTCAGAACATAGGTCGGACGCACCAGATTGATCTCTTCACGCATAAAGTCGGTGAACTGGCCGATCTCGTCTTTGGTGTAGTCTTTTTCTTTGTCTTTAACCTTCTTGCAAACGCCTGTGACATAGAGATCGCCCATACGCAAATCTCCGGCCGTCAGCAACTTGGCCTTAAAATCGTCGTATCCGTTCTCCATAAAGTAACCGGTTCGAGCATCATTGCCGTTCGCATTGTCCAGAATGATCATGATTTTCGGCTTAATACCAATGCTGGGGCGGATTAGTTCATCACCTAAACCCATTTCAGCCGCCATCCGTGTCATGAGCACGTTAATTTCAGCCGATCGTTTGGGGTTCATTTCAAACGGACGTGAGGCTTTAACTGCGTCTATGACAAGGTTTCCCATCAATTCTGCTTGGTCGCGGAGACGCTCTGGATCAGTTGCTGGCAGACTACCAGGCTCAATGGATGCAAACGCCCCTACTTTTTGCAGTGATTCGCGTACTCGACTATTACAGGCACGTTTCTCGACAGCTTCTTCGAATTGCGCCAGTGACTCGAATTTACCTCCAACTTTTTCACGCGCTCTCATGATGGCTTGGCAGCCATTCTCTGAACACCCCTTCACAGCAGAGAAAGGCGCGAACAGCACCTGGCTGCCATCTTCAAGCGTGCGGATCTCTATTCGGTTAGATGACACATTAACGTCTGGTGGCAATACGCGAATGCCATAGGTCAGCGCATCTTTAACCAGCCCCTGGTGTTTATCTTCACCAAGAATAGTAAGAGCAGCAGCGAAAAACTCTGCGGGATAATGAGTTTTCAACCACATAGATTGATAACTGATTAAGGAGTAAGCAACAGAGTGTGATTTGTTGAACTGGTAGGCACCATTTTTTTCGAATGCGGTCCAGATCTCCTTCGCTTTCATCTCTGATAGCCCTGGGTGTGACGCTGTCACGCGTACTGCGTTTATAGGTAGTTTTGCGCCGTGCTCAAGTGCCTCTTCGACAGTTTTCAGAGTTCCGTCTTCGCATTTAAAATGTTCCGCACGGTGAATGCGCTGTGTAGTGCCATCTTCCAGCTCAACGTCTATCCAGCCAGCTTGAGCCTGAACGATGAACTTCTCGCCCATGCTCTTCATTTTTTCCATATCTTTTTTGCCGATCGCTTTACGAACGCCGTCAGCTTCAGCCATTGTGAAGCCGGCAAGCAATCGGGTCGCGTTCATCGTCTGCTCCTGATAGAGAATCACACCGTTGGTTTCTGCGGTAAGCTCATCAAGAACGGGGTGTAATGATTCCGGCGTCATAAAGCCTTTGGCTACAGAAACATAGTCATCCAACATGCCTGACTGAATTGGCCCCGGCCGGAAGAGCGCAGTCGTAGCGACGACCGTTTTAAAGCTCATTGGCTCAATTCCACCACCTAAATCTTTAAGCAGCTTGCGCATTGGGCCTGATTCAAGCTGGAAAACACCTTGAGTGTACCCAGCAGCAAAACCATCCAGCACCTTGCGATCTTCAAGAGATATGGCATCAAGATTGATATCTTCACCTGTGTTCTCTTTAATGTAGCGTTTTGCACTATCGAGCAAATCGAGAGTTGCCAGGCCAAGCACGTCCAGCTTAATTAGGCCCATAGCCTCGCAGTAACGCTTGTCAAATGCGATACAACGCGCGTCACCACGGCGCTCAACCGGTGTACGTTCTGTCAGAGGAACACCTGCTACGATCATCCCTGCCGCATGTCTACCAAAGCCACGCATAAGGCTTTGTAACTTGCAGGCTGCATTGAATGCATCAGGGTATTTTGTCGCGTATTTGTCGAGACTTGCCAGTTGTTCGCGCAGCTCCTCCAGTGGAAGGCTATCATCCTCGACGTTCTTCAGTTCTTTTGATACCGCCATATCTGCGGACTCCACACCATAAATACGAGCGGTGTCACGTAGTGCAGAGGCTGCGCCCAGATATGTGAAGTTCGGAATACCCGCAACGTAATCTTCGCCGTAGCGTTCATTCAGATACTCGATCACTTCATGGCGACGTGCCTGGCTGAAGTCCAAATCCGCATCCGGCAAGTCGAGACGCTCAGGGTTGATGAAACGTTCAAACAGAAGACCGTGACGGATAGGATCGACGTTGGTTATACCTATGCACCATGCCACCAGAGAGCCAGCGGAGGAGCCACGACCAGGCCCGACAGGAATGCCAGCTTCACGGCTGTGATTCATCAGATCGCGTACCATCAGGAAGTAACCACAAAATCCCAGGCGAGTAAGCGTGTCCATTTCGTACTTAAGCCGTTCAACATAAATCCTGTTCTCAGAAGCCGGTGGTGTGTAGCCAAACTCTTTTGTGGTAAGACGTTTACGCAGCCCAGCAACGGCCAGTTTCATCAGCGTTGCAGGCTCGTCGTCTGCCATCTTTGGCAGTGCTGGTGGCAATTCATGCCAGCGCCATGTGCAGGCATCGATAATGGTATCCTGCGTTGTTGAGGCCATTGCAGCTGTTACCGGCACATCCATGCGAACGGAGAAGGCTTTAAGCGCCTCAAGGAGATGGCGGCGACCATTGACGGCGTTATCTCGCTGGTGGGGGATACGCAGACGATGCGGCTGGTCGATTTTGATGTTGTTCATAACCATGTGCGCAATGTCTTTAATGTCTGCATCGTCGATCGATTCGTAATAAGCGGGATAGAACGCTACTGGCTCTATTTTCAGTGCGCTGGCGACTTTCATCGCCCGGACGTTAATCTGGTCGTAGAATGGGGTAGGGTGCGGATAAACCACACTATAGAAGTTGTCTTTTCCACCCGCTGTAATCAGTGTGCTTATGATTTTTGCAAAATCGTTGCGTTGGAACACGCTACCGATGTCGGAAGTGAGCAGGATGATGTTGCCTTTGGCATATGTAGAAACCAACTGTTCGAGCGAGAGACGCGGTACAAAGTAGAACTGTTCTCGTGTGTTGGCCACCGTCATTAGTTCGCAGATGTCGCGATATCCTTGCTCATTTTTAATTAGAGCGGTAAACGAGTAGTTACGTCCTCGCTCTAATGATTCCATACATCCCTTAGATTCTTTAACAAGTTTAGCCCGGTGCTCGTATGTGGGATCATCAACGATGTTTAGTTTCACACCACAAATAACCGCCATGTCGTCACCAGCGGCACGTTGTAGTGGAATAACACTCGCAATATTCATGCTATCTGCTGAAATTACAGCGGTGTAGCCAGCTTCTCTGGCAATCTTCACCGCGTTTTCTGCTTTAAGAGCCGACTCCCCAAGTGAGAAGTCAGTTCGAACCATCAGTGCCTTCATGTGTTTTTACCTTTCTGGTTTTTTTGATTTTGTCATTTGGGAAGCCTACGAACTTCCCATGCATCGAAATCGCAACTTCTTTTGCTGATTGGTGACAATCGGGCTTGTCTGGACACACCAGACAAGCCTTACCAGTTTCAGAAGCAGCGATAAGAGAGCCGAAACATCCTTTACGCACGATTAACCAAATATTTTTTGAACAACTTCACGTGCCGCTTGCGCAGAAGCTGAAGGGAGTTTGTTAATGAAAGAACGCTCAATACCTGTCACAAAGTCGCCTCGCATCATTCCAATCTTGGCCGACAACAAAAGTTCACGAGGGCCAATTGGCTGACTGATAAGGTGTTCTTCGTATCCATCGCGAACGATACCGGCAAACTTAACCATCTTTTCTGCGTATTCATCCACGATACCGGCATTTATCAACATGTTGATCTCTGCCTCTTTGCTCATGTATTTCACATTCGAAACGATGCCAAAACGCGAAAAGTTCGCGGCGTTCTGGATGTTTGTACCCTGGTACAAGCCGGTTTCATCACCAGATCCGTTCGTGTTGCCAGTGCCAATGAAAGCAAACCGTTCATGCGGAGTAATGCGACGCCATTCTGGAGTCGCCTCTTTGATGACCAACGCTTCACCTTCCAGCACTGGCTGATAAACGCCAAGAATCTGTGGAAACGCAAAGTCGTATTCATCCGCGAGGTAAACCCAGCCATGCTTCATTGCGAGCGCAAGCAAGCCAGGCTCGAAATACGTAGAGCCATCACGCGCCAGAATTTGTCCCGTAACATGAGCCTCTTCCATTGATGCTGTATGTTGGGCACGGATTAACGGACGATTGAGCAAAGCACATAGTTGTGTAGGCAATGAAGATTTGCCTGTTCCTGCATGACCCCACAAATAGCCAGGTATGCCAAGTTCAAGCATCATGAAAATGTCTTTGATCAGTTCGAAGTCGCCATATACGTATCCCTTCTTCACTTCTGGAACGAACTCTGGAAACGGCGTATTGACGTTGACGCTAACCATGAGCGGCGTCCCACGTTTTGTTCCGAGTTCTTTCACCGTTACATTTAGCAGTTCGTGAGCTGCGACCAGATCTGTCTTGTACTCAACTGTGCCTGTGTAGCCTGGGCTACTGGTCACGCCAGATGATTTGGCCATTTCGCTTTTTTGCTCGGCACGTTTAGCTTGAATTGCATCAAGTGCCTTTTTCGATAGCGTTGGCTCATCTGGAAACTGTGTTGTGTACATTTTCAGTACGGTGTCAGGATCGGCATCTTTTACTGACTCAGGAATGCCCTCGCAATTACCATTGGCTACATGGGACTTAAAATAGTGAAATGATTTTCCGCACCACTTGCAAACAAGGTAATCAGAATGATTTTTTTCATTTTGCAGTGCAGTAGTCGTCATGCGTTTTTCCTTTGTTCTCTAATGAGCGTTCAACTTCTTATATAAATATACCATTAACTATCGTAAGTGGTTACTTATCATTAAGGCTGTTTTATTCACTTCAAAATGATACGAGATAGTTCAGTAACTACAGATGAACCAAGACTATCAACGCTCGTTACCAGGGCATGATTTGAGTAAAATCTCTCCGGTGCGTCAGTCATGATGCCAATTGCCATCAAATCAATGTCAGTCTGCGTTTCAATTTGTTTCGCAACCGAACGCAAATGAGCGTCAAACCCTCTCCCAACAGCCCACGGCGCGCCATCACTCAGAACAAGCATGATCTTCCTGTCCTCCATGCGACCGGAAAATAACGATGCAAGGCTGGCTATGCTTTCACCATCCACGTTATTAAGAAGTGGGAATGTGTAGCCTACGCACCCCATACGTGAGCGAACTTCGCGAGAATTTACCTTTTCATTCCAATTTTTGATGATAGGTAGCATTAAAGATTCAAAGCGAGAGAACTCATACTTGACAGCCTTAAGTTCTCCTGCCGCCATATGACTACCAAATGTAGTGAAGCCGGTGATAATGTTGGGAACATTTATTCGATCAAGGGCATCGGCGATGGTATATGCACTTGCAAGAGCCAATTGTATCGTTATACCACTCATTGAACCTGATAAATCAATCACTTGTTGAACACAGGCATTAACGGCTTTAGATTCTTCTTTTTTACGAAACACGCGATCATCATTCATTGCTAATCTGTAGATACTAGAACCATGAATGCGCCCCCGACGCTGGCCCGGTATAAACTGAACTCTGTTTCTGCTTGCTATTGCTCGCTCCAGGTCTTTTGCCAGCGTCGACGAAACACCTGACGAAAGATGCTTTTCAATATATTTGTCGAAGAGCTGGTTGCCTTCAGGAACGATGCGATAGCGGCTGATTGGATATCCTCCTAAATCAATATCGGAGAATGTTTTAATAAGCCGTTTGATATGGGCTTCTGCCTGATCAATCGAGCCGATGAAGTCGTATGAGCGATTGTATGGCCTGTATTCACTTTTCGAGCTTTCTGTTAACTCGCTTTTAATCGTTTCGGATAGAGCATCTTCTGTCATGCCTCCGACTTCATCTTCTATGCTATCCAGCTCCTCTAAAGCCTCTTCCAGACTCATTTTTGACGGAGTTGGAATATCTGAAGAGCCGTCTTCTGTCGTTTTTCTTTTTTCGTGGTCAGCGGTTAATGATTCTGACGCCGCGTTATCAGAAGCATCAGAATCTGATACCTCTTTATCATTTTCTGTATCATCGAATATTGTTTCTGATGATTCAGAATTATCTGAATCATCACTGTTGTTATTATCATGTTTGTGGTTACTGTGTGATTCTGATTTGATAGATTTGTGGTTATCTAACAATGAGGGTGTCTCATGATCTTCGTTGTCTTCATTGTTTTCTCCAGAGGCATCCGTCTGGTCAGCGTCTGAAGGATCGGAAGTTTTTCCCGGAGCTGACTCCTTACCTTTGCTTTCACTTTCAGTGTCTTTGAGGATCTTAGCTATGGTCGCAGCCACCTTTACACAATCCTCGGTGCAAGACATGTTACGCACGGCCACATCGATACCATGTTCTTTTAATAATGAAATTGGTTTCTCAATGACAGGCCAATATTCATCCATGAAATCTACGAACGGTGCTTGGCCATCCCAGGCTCTTACAACCGGACAGAGAAAGAAGTTTAGAAAAAGCGCGCGCTGATCTTTGCCACAATAAGCAATAGCCTCTGAAGCCTTTGGTTTAAAGACTTTTTCGATTATAAGGCGCTGAGTTGCCATCAGATTACGTCTTGTTCCGTTAAAGACCTGACCCATTTTTCGCTCGATGAACACGTCTTCTAAGGCATTCCATAGCGACCAGGAAGGAACGCGTCCTTTTTCTTTCATTTTGTTGGACACACGAATATCGGTAAACAAAATGTGAGCAACCTCATGATCGAGAAATCCGCGCACAGCATTCATCAATGCCGGTGTTGCGTTATCCGGGATTGATGGGATGTTTACGAGAATAGGCTCTCCATCATCGTTATAGCGTACATAAGCGTCGTCCCCTCGTTCTGCAACAGGGATGTTTTTACCTGAAAGGAGAGCGACTACTCGTTTTACACTGTCACGGAAGTCCTGAACCTCTTTGATGGAACGTTTTTTAGACATGGCTAATCCTTTGTTATGAAAACAAATTATTTACTAGTGTGTTTAATGTAGCACTGCGCGAACAGGGAACTAAGCCATTCGCGCAGGGAGAAGAGGGGTTAACAGATTCTGACGGCTAAAGACCCGGAGCCGGTATTGAGAAGCGTGAAGCGTTTGTTGTTAAGTTCGAATATAAAGCCAGTTGTGTCATTCACACCAACCTGAATCTGCTCATTCGGTAGATCGGTGAGGATGTCAGCTACACACTCATCAGCTAATTTCTGTACGTGTCCGATCTCAAGAGCGATTAGGCTGGAAATAGTGGTTTTCATTCAATCAATCCATTCTAACTTATACTATGGTAAGGAATACTACTAAAATATGTATCAATACTGAATACATCCATATCAGATGCAAGTTAATTTTCTTACCTAATTTGGGCTAGTTTTTCTCCATGCATGGACCTTTGCTCGGTCTTACAAGTGCCTGCCGAAAAAAATGATAATAGCTTTACAACCCTAACCTTTGATGTAATATCGGTAAGCACTTACCAGAGAGAATTAAACGCGCAAAGGTTGTAACAATGTCTGACAACAAGATTGAATTTATAGAAAGTCGCTATGCTGCTTTTATCGCAGGGCTGATTGAATCCTCACCTATGAGTCAGGCCCAAATAGCCAGACTTATTGGTTATAAAAATGCCAACAACCTTTCTTTAATTAAAAGTGGCAAAATTCCTTTGCCTATCGATAAGGTTCGTCCGCTGGCGCTGGCGCTGGGTATTGAGCCAAGTCGTCTTATGATGATGGTGCTGGAAGAACGCCAACCTGAACTCGCAGCATTTTTATACAAAGAAGGCACCGCTCCTCTTAACGAGGATGAAAAACAGGTTCTTGCTGCATATAACGAGCGATTCGGTAAAGAGAAAGGCGCATCACAAAAGGTTGTTGAGGCCATAAAGTCTCTATGAAAAATTTACACGAATAAGCTCTGTTGATAGACGATCTCCCTTGAATTTGTGGTCAATTTCGTCTAAATCCGGTTGCTCTACGATTGATGCGATGTACGTCGAGAAACTTTCTAAGGCGTCTCGCATCTCGTCCATATAATCGTGCCGGTCGTAGACCCGATCTATCCCCTCAAGACTGTGGTTCATGATTTTGCGTGATACCTCCTGGCTTATGCCTAATGCTGGGAAGTAACTACGCGCAGTACGGCGCAAATCTCGGGGTGTAAATGGCTCAAGCTCCATCAGTTCTGGTCGTTCCAGAATACGACGTAATGCCTGGGCTATTGCCACTTTAGACATAGGAAGGTCTTTCCCGATTTTTTTATTCGAAGGCACGAGCCACTGGCTGTCTTTACCGTATTCGAACAACTCTTCAATGCATGTGCGCATCAATGTGCTTAAAGGCAGCGAATGCTCACGTGCTGACTTGTTTCTCTTGCCTTGATTCCAAACCCCACGCTTAAGATTGAACTCACTTTTTTTAGCCCGCAGTACTTCGTCAGGTCGTCTTGCTGATACAAGACACAGCCTGGCCGCCCATTTTGTACCAGCGCACACATTGAAGTAGTCCCATATATTCCAGAACACCCATACCTCTGCGTCGGTCAGCTTCCGCTCGCGAGGTGTGGGCTTTGCGCCACCGGCAACTTTGTTTAGTGACATATCGTTTAACGGTGACACGTCTATCATCCCCTGGAAGGCGCACCAGCTAAGGAACTGCTTCATCAGAGAGAAAACGCGGCGGCCCATAACAATTTTGCCATCCAGTATTAGTGGGTTGACCAGCTGGTTCACCATGAACCTATTAATGTCACTTACTTTTACATCGGCAATGTGCGGCAAAACATGTATCAAAATACAATGAACAGCGATCTCTGGCCGACGTCTGGTTATCAGCAGAGATAAGCGAGTGAATAACATGAAAGCGTCCGAGAATCTCATGTCATTGCTAACCTGCGAGATCATAACGGCCTGCATTTGAGATGCTCTTTCGAGATACTCAATCGCCTCTTTTGAGGTGTTCTCCGCAGCGCGCGCTCTGTCAAAGCTATTTTTCATATGACAATCACCGAGTTACGCCGATTCACTGTATAAGTAAACAGTATATTAGGCATAGATTCTTATAGGATCAAGAGTAAAAGTAACTCATTTTCAGTAATGATTCCATACATAGTAGGTATGGAATCATTTAGACGTTGTTTTTTGAATTTTAAGGGAAACAGGAGTGAGTTTGGTGGGAATAAAAAACGGCTCCTGTGAGCCGTTTAAATCAGAGGGTGCTGACGTATGCAGCCAGTTCTGTGTATCCGCCAATCGGTTGGCCATCGATCAGTACCTGGGGGATAGTCTCTACCGGTTTACCAACAATTTCACTAAGTTTTTCCTTGTCGATACCGGCAGTGGTGATGTCGATGTACTCATAATCACCGTAGCCATGTCCCTTTAGTTGCTTCGCCAGCTCGACCGCACGTTTGCAGTATGAGCAGTTATCTCGTCCGTAGATAGTGATCGTCATTGTTACCTCATAGAATTGATATGCAACTTTACTTACAAAGAAGATAGGTATGTGCATACTTATCATTGCAGTCTGCATTATAAAGCTATTAAAGCCTCGATCAATCTATTAATTAAGGCATTGTTTGGTTAACATTACCCTAATATTTTATAGTTAGTAGAGTGAAATACATACATGCCTTTTTTAATTTTCATTATTATACTACTGCTCACCGTGATTTTTTGGGATTGGGTTGTTTTAAATGGTCAAATTGTTGGAACATTGGCTACAGCATTTGCTTTTATAGCAACAGCATGGAATGCCTACGAAGCGAGAAAAAGTGCAAAAGCAGCTTTTTCAGCCCTTCAATTAACAACAGAATCATTGTTCGAAATGCGAAAGAGTGCATTTAAACAATGGTTTGATTCCTTATTAAATCAACATGATGAGCTATGTCTTCTTGCAAAACAAATTATCGATAAACGCAAAGTTAATTTAAACAGCGATGAGTTACATAGACTATATTACCCATTGGTAAAACAGCATGAGGTAATACAGTATGTGAAGCATATTATTAATATTTTTGAGTATGTGGATAGTTCATTTTATATTGATGGGGAATGTCTAAAGGAAAAAAGAGCGTATGTGTCACAATTAATTTTCAAAATCCCACCTCAGATGAAGTTGATCATTGCTATCTTTGGATTAAAAATCGATTATTGTGAACATATTAATTCGGGAAAACTGTGTTGTTTATTGAATAAATATGATTTTTTCAATGATGAAATATTTTTTGATGATGCTTATTCAGATATGCCTTATCTGGATGCATTCATAAACCTTAGATTCAACAAAATATTCAAATCTCGAATGATAAATTATTTTGATAATATCATTAAAAGTTATTATGTTCCATCGGACGTTAAAAGGGACTGGATGTTTCGAAACCCAAAGCTCGTACCGTCGGTTCTTATGAATTATAAAACTCCTTGTTCTCCTATAATTAATGATTACTTTGAGAAGTTGCCTTTACATGTAAGAAACTACTTTGAGGAACTACTTAAAACCGCGAATGATAGAGTTACTCATTTTGACGTTTACATCCCACGCCTTATTGGTTGTTCAATCGTGCAACATTACGAAGATGTGCCTTCCGAAAAAAACAGGTTAAATGACAGGAATGATGTAATAGCTATGGCTGAAGATTACATCGAGAAAAGAAAATATAATCAACTAGATTACATACTTGAAGATATATACTTCAAGAGTGACGAAGATATAATCCCAGGCCACCATTTGATTGTGGCATTTGATGACTATGAATTTAAATTATCACTCATTAAGATAAATGAGAATAAAGATAGCGATAATCTTTTAAATCGAATTTATACTGAATCCAGTAGCATGGTTAAAGAATATAAGCGCGAAATATTAAAACTGGGCGACTATGTAAAGTAAATTGCACTGTTCAACAAAAAAGGGGCCGAAGCCCCTTTGAATTTTGCGCTGAAAAAAGTGTTGCTAGGATGTTAGCAAGCTATGGTTAAGAACGTCTGCCGTAATTGTCTATCACAGCGTTGAGCGGTCTGGTTTATGTTAGCGGAGTCTTAATCGAGTTGATTAAAAGGCCAAACCGCTCAACGCTGTGTCTGGCGGAGAGTAATGGAATCGAACCATCATCGCTTGCGCAATGGGACGGTTTTCAAGACCGCTTGAGCACCATGCTCCCTACTCTCCGGCCGTTGTGGTGGCCGGTACTGAATCTCCGGCATACGGTGCAGCCAATTAGGACTACGGACGATCACCGCTCGCGAAAGGGAAGATTTGCGGCCGCATTTCCCTAACATCCAAGAAAGCTATCGCATCAGTCTGCGAATCCACCACAACGGTAAGATCACTACCTTTCGACCAGTCATTGTGCACATGAACGACGATTAACCGTAATGATCTTATCGTTGTATTGGTGCCGGTTAACGGACTCGAACCGCTGGCCATTCGCTTACAAAGCGACTGCTCTACCAACTGAGCTAAACCGGCAATTTGGTGGGGAGTGATGGAGTCGAACCACCCGAGTCGCCATGACAGTAGATTTACAGTCTACACCGCTACCTCTACGGACTAACTCCCCTAAATTGGCGATGGTGGGTGGATTCGAACCACCGACCAGTTGGTTAACAGCCAACTGCTCTACCGCTGAGCTACACCATCAATTCAGCACTGACAGTATTTATTACTCAACAGTGCCAATCGCGGCGGTGTTAGTTTCTGCCAGGAAACGCACCGCTACTTGCACTTTTCGTTAGTGCCAGACGCTTTCGACTTCGCTCAATAGAAGGCTAAATCTTTAAGTAGATGATGTTTCTGAGGACAGCACCTACTTTGTAATTTATATAATGTGATGTATGGAATCATTTGTTGTGAAAACAGGCACCAATGGCAACAGTGGTTAAACCTACACAACAATCCTGTCTTCACAACGTTGAGGCCACTACTCCGATTGAATGTTTGCCCAACATGTTACATATCAACGCTCGCCGGTATCTCTGTGAATAGAACCTTAGAATTGATAAAAATGTAATGGCCTCAACGTTGTGTGCTGGCTAACCATACCAGCCGGGCTACGTCGCCGCTTTTTAACCCAGTATAAACGACATAATTGAACAAAATGACGTAACAGGATGGGCGGTCAGTGGCTAAGAATCCGGGAGTCATATGGAGTTGAAAATATACCGACCGCCCATTCTGTTACTTCATCGGAGGGAACACTCATGTTCCCTCCTGCGTTCTGCAATCACACTCGCTCAGTGTGTCCCATTTCGGTAACGAGGCTGGAAACTGACCTCGCTGGTGTTTGGCTTATTAGGCTACTGCCAGATAGACTTCTTCGTTTGCACTTGTATTTAAGTTCAAACAGTCGCGTCTCAACGAAAACAAAGTCATCTTATACACAAAAGATAAGTAAGTAAATACTTATCGATATGTTTTTATTCGGTTGTGACTTTTTTGATCAAGGCCACTCTACGACTAGGTGTTCTTGTGATGGTGGCAGTGAATCGTTTCGCTTGGATAGTAATGGTTTCGTTCTCCTTAAGTTGCCCGTAGCGAGTTTCCACCAGGGTGCCAAGACGCCACAGACCATCATCGATACGTTTATGACTAGCAAATTTAATCAGCAACAGTTTTACGACTAACTGACCTACGTAAAAGGCGAATGCGACTCCGGCCGCTAAGAAATAGTGTACCAACCACCAGTCCCAAGAAGTTAAATTGCTCATGTTCTCACCTTTGTTTCATGAACTACCCGATACACACGCTTCCCGATGCACAGTGTTTTGGTTTTAAGTTCCTGCTTAATCAAATCACGACAGATGCCGAAGCCGATAAGGAAGCCAGCCATAAAAGCCAATGAGATGTATGGAATCATTTAAAGGCTCCTGATTCTACTAATTGCTGTAGCAATAATTTCCCTTTATCAGTTAACTGGTAGTTGGCCGAGCACCACGTTTCAGAAACGTTTGCAACCAACCCTAAACGCTCTAACTTAGCTCGCGTTTTAGGCTTCCAGTACTCAGGGAACTCCGGCCACTTACTAATTTCATGAAGCGTTTCTTTCTCCCGTTTACTTAATACGATCATTCTTTATCTCCGATTCGATCTTCGGTATCGCGTAAGCAACGCGGCCATTTCAGTCGTGGGTGGCGTAAGCTGCCATCAGGTGTTTTCTCGTGACAATGAACCTCGACAATGCGACCACGGTACTTCTCTTTGTTGTTCCAGATCTCGTCCAGATATTTATGCTTAATGCCGCTCGCACGAACGATGACGCCGTTTTCAAGACGAATAACAATTTTTCCAAGCGTGTTGGCAAAACCAGAGTCCGGGTCGCCCGGCTCAAAATCGATAATTTCACCATCTTCTGAATCTTCGTCTTTTAACTTCCACCAGCTGCGGGTACGTTTAAACTCGTAAACAGAGTTCGGATCTTTGCCCATCTCCCCTTCTTCGTTATCGTCCAGGCGTTTCATGAAGCGTTCGATGAAGTCTTCGTGGCTATGGATGATGTAGAACGGATGCAGGTGAATGTCTTGTGCGTAGCCTTCACTGCGATCGTTTTTGAACAACGCCACGAGCATAGCCAGGCGCTCTTTCAGCTTCATACATGTCTTTGCATACTCTTTGGATTTAGCCTGTGCTCGCCATTCCGGTAGGAAGAAGTCGAAAACATGATAAATAGCGCCAATTGCCTGCACGTTCTTTTTGCGCAATGCAGATACGGACTGGTTAAATGAACCGGCTGTGCCTTCACCATCGAAGAAGATGTGTTTGTGGCCTGAAAGTTTGCCTAATTCGAGCATGGCTGGCTTTAGGTGATCGAGAGACGTGATTGGATTACCAGTACGAGAAAGGAAGTTAACCTCTTCTTCGTCAACAATAACCTCGCAAATTACTCGCAAACCATCGAGCTTAAGGCTGCCAATCATCGGCCATTTTGCTTTAGGGTTTGGCTTGAAGGGGTATTTGTCGCCTTTTTCTTTATACGGTGACGCCAGCTGCACCTCGAATTTCGGAATGGGATTTTCAAAAACCTTGTTGCATAGGCTAATCCCAACACCCGCTTTCGGGTCTTTTAAGAGGAAACGACGGAACACGTCCTGCCCATCGGCGCACATTGACGCCACGATAGACTCAACAGCAGCTATTGCTGCGTTCCCCGTCAGCTCGCGAGAGGCCAGCTTATTCAGTACATCAATGGCTTTTTCGTCACTTGGGACGGACTCACTAAGCGGCTCTGCCACTTTGTATTTCTTTACCCCAAAACGGATGAAAGGGTTGAGCATCAATGAAACCATGCTTTGTTCAAAGTCATCCATGTTGGCCAATGCCTCTTTTTTTGCATTGGTTCCCATAGCTTTCATTTCGTCCAGCTTATGCTTAAGTGCGATCAACTTTTTCATTGTTGTTTTGCCTCCATATGTTGATCGATTTGCTCATGTGTTTCTTTTGTTGTTTCTTCAAGCAACGCCGCATACACGTCAGTGATCGCTGTTTGTGATGTGGCGCTCTTCTTAACCATGCTATTAATCGTTACACTGTCACGTTTTCGTTTTATAGATCTGGATTGTTTATTCCGTTCTTCAACCTCCTTAATGAGTGCGGTCATATCTGCGAAATACAGAGATTCTCCTTTACGAATCTCTTCAACCATCATTTTTAACGCCTTACATTTGCCTGCTTTAATAGCGGTTGCGCACGACTGGAAAGAAGTTCGAGGAAGACGGTTTTCTTTGAAGGCAAGAATGGTGTGCTGACAAACGGAATAGCTGCAATATGCCGACTCACCGTTTATCTTTACTTCCTCACAACGAAGTGAATAACCGTTATTTCCTGAAATAGAAGGGATTTTTGACAAATCAGCTTTCACAATTACCGCCAGAAATAATCTTGTGCTTACCTATCATTATTTGCGTAAAAAACGACACACAGAGAGCTTACCAACTTCCCCAGCTAATCATCTTGCGCTGATCGCTTTCTAAGCGATAGGGGGCAAGAAGCTCTGTGACATGATTGGTGGCGTATGATTTGGCCTCTTGCTCTATCATCGGTAATTCGTTAGCAATCCTGACCATCTTCCCAGCAAATTCCGCCATTACGCCATCACACGCCTTCCCCGCATCAACAATGATATGCACAAGATCCAACTGGCTTTTGCACATGTCGCAAAGAGTCGAATATTCGCTCTCCCTGATTAGGTTTACAGCATCATTAGCCCCTTTATTAATCAAAACCTCCAACAGATTTGTCGGGGTGACGAAATCGGCTTTCAGAGACAATGTTGGTTCAGCTTTTACCGACAGCAAGTAATCTTCAAAGTTTTGCTTGTCTTCCAGCAAAGCTAAACTGCGCATAGCTCGAATTGATTCTCGAATGACGGCTTCAATATGTTCGTCACCTGGAGGACAGATAATGGTATCTGTATAGATGACTCTGCCATCAAACCACGCCCCAACCTGCACTTTTAGAGTTCGTAAGTTTTCTTTGCGTACAAAAACAACTAATGCAGAACGTCGTGCATGTGCAGGTTCGCCCCATACGCGCAACTTAACCTTCAGATAAGGTAGCCCCGGTAGCGGGATCTCGACTAAACGAGTGGCGATATGAGCCATTGCCGTATTGACGGCTTTTTCAATGATGTCTAGCCGATTGCTCTCGCTGATTTCTAAACCAGTTTTATCAATGATGTCGCAGGCTAATTTCTGAATTTCGTCTTTCATACCAACTCCTAGCTAACAGATGGCAGTATTCTTACACACTAATAAGTAATCATCTACTTATCTTTTCGGCGATTGGGTATGCTGACAGTTAAGCTAAATTGAAGTAACCTTACCAATCGGTGACTACAAAGCCTTACACCGAGTAGCCACAACCACCTAACCATCTTGTGAAAATCCAAAAATGAAACATTTCAAACCAATATCTTTCTTTATGTTGTCGCTATTACTTGTTTCGGGGAGTGCACATGCCTATGAAATACAAAAGCTGATCGATGCGGCAAAAGCAGGCGACGTTGAGTCACAGAGTGCTTTAGGTATCGACTATATGAAAGGTATTCATGGTGTCGAAAAAAACTACGATGAAGCCAGAAAATGGCTTGAACTGGCGACTTCTAAGGGGAACAAAGAAGCGTTTAATGCTCTAGGTATAATGTATGCCCTTGGGTATGGGGTTGATAAAAATTTCAAAAAGGCAGAGGAACTCTTTAAGAAAGCTGGTGATGCAGCTGGAGGCAACTCTTATCACAATCTGGGTGTTATTTATCATAAAGGACTTGCGGGTAAGAAAGACCAAAAACTTTCCCTGAAATATCACAAACTTGCAGTAGAGGCTGGCGACCCTGAATCTGCGTCATATTTAGGACAGTTATATTATGTTGGCGCAGGCGTGCCAAAAAGCTACAAAAAGGCAATAGAGTATTATAAAAAAGGAATCGAACTAGGCAGTGCATCTGCATTGGCGAATCTTGGCATTATGTATGAGTATGGTGAAGGGGTTAAAAAAGATTATAAAAAAGCAGCTGAGCTTTATCAGGCAGCTTGCGATAAAGAAGATAAAAATGGCTGTGATTACATTGCAGAACTAAAAGAAAGCGGTAAATACCAACCATCAGCAGCAAGATCTAAAGCAAAATCCTCCACTCAACGACTTATTGCTAAATCCATTGATAAAGGCGTTAACGCAACATTTACCTGGCAGGGTGATGATGCCACCTTCACCGCTAATGATGGCAAAATTGACTGCACTTTCCTAAAGGATTTTTCAGAGAAAGGAGGCAATCTGGCTACCTCGTTTGTTTGCACCGATAACGTTCAAATCATCCTGAAGCAATTCAGAGATACCAAGAATGCCTACCTCGCGGTAATGACTGACAACTTCAACACAGAAGTTAAATCATTTTCGGTCAATGTTTACGTGACTAATACTGGTTCAAACTAATGCTGCTATACCTTTTACCTTGCTTAAAAGTTCAAGCTGTCGTGAGTAAGGTTTTGCGCAATAGTAGGCTTTGATAATCTGCCCCGGTGTCGCATCGCCGGGGTCGAGTCCTTCCTCGCCCAAACACGCAACTTTGACATTAAGACCAATACTGGTCAATCGCCTGGCTGCGGCCATCGTGTTGCGTATAGCTTGCTTTTCACTATCCCACATCATGATCACATTACGTAATCCACGCGCCTTGAGCGTCAGGAACGCGCCCAACTGATCTTCTGCATCCTGAGTGGTGTTGCCAGATAGATGCATCCCGAACGTTCCTATCGGTTCCACGTAATCACGTAATGTTTCTTCATCAAAAATAGCTCGTTTAACCCCCATAACATCGAACGCCCCCTCACAGACAACTACAGTCTGTTTGCCGAGCGCATTATGGCCGTTGTAGAGAAACTTACCTGAAGCTGGAAGCTGCATAGGAAAGAGGTAGCGACGTTCAGCTGTACCGGTAATGTCTCGCCCCTGAAATGTCTTCATTACCCCATCCAGATCGTAAACCGGTATCAGTATTCGCATATCGAATATCTGTCCTTTAACCTGATCTGTATACGGATCAACATAAGCGTGCTTGCCTTCGACGCAGTATCGTAGGTCAAAATACTTTGCCATTTCAGGCGATATGTTTCGTTCAACCAGATAGTCTGGAAGACGGCCATCTATAGGAAGTTCGTAATGACGAGGGAGTGCAAGTGGTCCCTCTAACTCGACTGTGCTTGCAAGCACTATCTCTTCTTTCTTTGGTGCCCACCCCTGGGAAAGAAGAGCGTTCTGCACATATTCCTCGAACTGTCGTCGTGATTTGCCGCTGTAGTGCTTGAGGAAGACCAGCTTATTGAACTGAATCTCTTCGGGATGATCACCAGCGAAGCATTTACCGACGCCACTGGTCAGATTGAAATATACCTTCCAGTTGGAGCTGCCGCATACCGGACACTCCTTGATATTCACTTCACGACCGCGAGCACTCACGCCTCCACGTCGATAAACGATACCTTCAGTATCCAACCATTGTTCAAAATCTAATTCGGTAATTAGCTCTTTCAGCTCGCTCACGATAATTCCACTTTTAACAGGCAATATTGTGACCAACCTAAATGTTGATATAACATAAAGGCTCATGTGTTTTTCTTTTGTGGTTTGGCAAAAGAAAAGTTGTTTCACCAATGAATCAAGCGTGGAGGTGTTCTCCACGCTTATTTTTTAGGTAACGTCTAAGATTCGCTCAATGAAGCGCATTTGTTCGAGGTTTTGTTTAACGCGAATGCTGATCCCTCCCTGCTGGTTACGCGAACCAGCAAAGTAGAGACGAGCCTCTCCTTTCGCTTCTTCTTCTTCGGTTTTGTTGATCGTTATTACCAGGTCAGCAATACGTACTTTTTCGATGTTGTCGGCAGCGTGCATCATTGTGGCAACTTCTGACGCGCCACCTTCACGGTTTGTCTGCGATGCCGTGATCCCAGCAACGTTATGTTTGTCATAAAGAGCACGTAAATCGGTGTAGATACTACGAATATTGGCGCGATCATCACGAAGGTCATAACTGGCACGCATCAAATCTGCGTAGTCGACAACAACCATGTCAGGCACCATGCCATTGGCTTTCATGCTGTTAAGCATACGGTCCAGATCTGCCGGTGACATACTTCCTGACGGACGCTCAACAACCCACAAACTACCAATCCCCTTCGTGGCTCCCAACTCTGCCAACTTACGATGAACTTCATCGCGCCGTTCCACCAGCTTGGACATTTCCGTCTCCGACAATCTTGCATCAAAACGATCGGACAAAATGTTGGTGTGAACCTCCAGCGAGAGATACAGAACATTGTAGCCAGCAAGCGTTGCGTTTATGGAAAACTCACCCATTGCGGTCGATTTACCGGATTTAGCGAACCCCATGAAGAGCACCATTTCGCGCTTTGCCCAGCCTTTTTGGTACAGCAACCTATCGAGAAGAGGGAGTCCAGTTGTAATACTGTTTGGTACATACTCCTCTGAAGCCTCATATTCACGCGCTTTCAATCGCTCACTTGCGGAGGTGTAGTAGTCATAGATTCCGGTCGCTTCATTCGATCCAATCTGCTGAACCTTGGCCATGATTGCCATCGCCCCCTGAAAGTCGCCCTTCTCTTTCAGTTCAGCAGCCTTAATCAGAGCATCATCAAACGCTACGCTTTTTGCGAAGGTTGATACCTGGTCAACCATGTACGAGGTATCGGACAATTTTTCTGCAAGGATGCGCTTAAACGCAGCAACAACATCGGCGAATAGTTCCTCACGGATAGTCTTATCGCGTTTCGCACGCTTAAGCATATCCAGAATTGCAGATGAAGAGGGCGCGCTCTTGTACATACGGTAATAGCCCGAAACCATATTAACCAATATGGCATTGGCCGCATTGGCAAATTGGCTAGGCACAACCAGATCTCCCGCACGAGTAAGAAACTCGTGATCACGACAAAAATATGCCGTCAGTCTGTTCTGGAAATCTTCATCAAACTCTTCGGACAGCCCGCGTCCTGTATGGCAAAGTTCGGTCATGTGCTTTCCTTTGTTTTTTAAACAAATTGTTTTCTAGTATTAGTTAATTAGATAGGGGATCAATAAACCGCCGTGCTTCTTCCAGTTCTTCTGGAAAGTGGGCGGAAATAAGGCGCTCTGGAACGATTTCCATTAGCCAGATAGCGGAGAAAATTGCGCGTATGCGCTTGCTGCGGGGGATGGTGCGTAAACGCTCCAGAATCCACTCAAAATAGCTTTCCTGAATCGGGTTGAACTGCATGTCTCCCATATGCTTAAAGCTAACGAGAGAGTCATCCAGACGGGTTGTTGCGCGTCTGGCTAATTTCTCTTCGAATATCTCAATCAGCTCTGGCTGCCATAAATGCTGTGGGCGCGGCAGCTTGTCCCACAGCCGTCGTGCAGCTGCGGAAAGAACGGTGGAGATAAAGTAGTCGTATGAGCAGCAATAGCGGTCAGCAAACTGGCGTGCTTTCCATAGAGACGTTTTATTGGCAGTCGACAACTCCTGATAAGGCAGGCGTTTTAACCCGGTGGTGAACGGAGCTGTTTCAAAGTGTTCGCGACCGTGCGTCAGCATGATATTTGAGTACTGACGTTTGTATGCCTCCGTAAAAAGACAGGTGGCCATGAGAGGATGCATATCGCGGTAATCAAACCACTTCGTCTCGAAGAGTTCAGCCTCGTCTTTGCAGCGCGACAAACCAATGTTTTCAGCGACCCACTTGTCCATAACAGCGGTATTCCACTCTGTCATGAAGTCGTACTGGTCGTTGTCAATGGTATCAAAAAAGATTTGGCTCATGTGGCTCACCTGGTAGGTAGTTACTTACTTATCACAATGAGCGGATGATAGCGACTGGTGACAGTTTTTGGAAGTGGAAACGGAAGGGAGTTGTTCTGGTGGGTGTCTTTTTAAAAGACCTGCTTCTGTATATATAAATAATAAGTAACTTATTAAATATATACAGAAGCAGGCATAACTTGTCGTCTTAGACGCCCAGAAGCTCTACACTTTGAGCCTGTTAAATTGATTAAAAACTTATGTGTAAAATAGAACGCATTAGTCAGTAGCTAAGAGATGCAATAATGGACGATTTATCGGTATACGCGAGATCATTGGATAAGGCTAAATACTATGTTTACTGTCTCTATGATACAGAAGACAAGATGAAAAGACCGTTTTACATAGGAAAAGGCAAATCGACTCGTTGTCTCGATCACATCAAGTATCCCGATGACTCTCCCAAATCCATGCGGATCAAAGAACTTTTGGCTAATAAAAAATTAGGCATAGATATACTTCGTCATGGTATGGATGAAACCACAGCCAAACTTGTTGAGGCGACATGCATCGACCTTATGGGGGTCGGAGAGCTTACGAATAAGGTACGAGGAAGTGGTTCCATGATGGGCAGAATATCACTGGACGCCTACCATCACTTAGTGCTGCAAGAGGAAACTGAAATTGCTCCTGAGCACGCCGGTCTTGCCTTCCTGCTAAACAGCACCTACAAGTCAGGAATGTCCGCTCTGGCATTATATGAAGCTACGCGTGGCGTATGGGCAAAGGTTCCAAGAGACGAGAATCTCAAATATGCCTACGCTACATATGGTGGGCTGATAATGGAAGTTTATCAGATTGAATGCTGGGTCAAAGCCGGTTCTCAGCAGTACTTTACAAGGGATATAGCTCTTGGCCCCGACACAAAACGTTATGAATTTGTTGGCAGAATAGCCGATGAGCATATTAGAAAACTGTATGTTGGCAAATTAATCAAGAAGCCACCAAGCTACGGTAGCCCTTTTGTGAAGGTTGGAGTGGTTAGGACTGAACATAGTGTTAGCGCGGCATAAAACTGACATTGTACTCATGCATTGGCGCGTACATTGCGCCAATGCATGATTTTTAACCTTTCTTCATCAACTCTCGTTTGATTTCATCGGTACGCATCGTGACATCGGCAGCGGTGATCGCCTCATTCAATTTCACGATGTCCTCGATTTCCTGCGGTGACTTCTCTGCCAGATGGAAAATGGCTGCTCGAATCACGTCAGAACGAGTGAACTTCTCGAAGCGAGGGATGAACTTCATCATCTCCAGCAGTTCGAAGTATTCGTCCTCCAGTGACATTGTGCGGCTTTTAATTTTCTCTTTGCCACGAGTCGGGCGTCCCTGTGGTCTGACTGGTTGGCGCAAAGGAGTTGTGTTCTTAGCCGGTGCATCAGGCTCTTTGCGCTTTGCTAGGTCACCCATTTTCATGGACATTATTCTTCTTCCTCCAGACTCAACAGATAATCTACAAATTCTTCAAACTCGGCTTCCGCCTTTTTGTCGCGCTCGCTACCGGTCATTTCAAAGATAGAACGACCAGACTCTTCCGCATCATCATAGACGTTGCGGTTATATAAATTGACTGGCGCAGACTCGATGCCAAACGTCTCGACAATCTCTTTAGCCGCCAAAATGCGAGACACTTGTGATGGCAAAGCCGGGCACTGGTTCATGACCGCGCGGACCTTCACTTTATCGTTTACATTACGAACATTGTCGATAATAGGATCGATGTCACGTAAAGATTTCAAATCACGACGCTTAGGACGCAGCGGGATAATGATAACGTCGGCCATCAGCATCGCTTGTCGCTGAATTTCGGAGTCAAAGCCACCAGCATCTACCACTACAAACTCAGCTCTACCCTGAAGCGATTTTAGGTGCTTAATGATGTCATCCTGAACGTATGCAAAAGGAATCAGCTCAAGGTCTTCGTTCTGTCGACGGTCTTCACACCAGCTTGTTGTCGTGCGCTGAATATCTATATCAGTGATATAAACCTTCTTCTTCTTTTTGACTTTCAGGCAAACGGCAATTTGCTGGGCAACGGTGGATTTGCCAGGCCCGCCCTTTGTGCCGCCAACCACAAAGATCTTGGTCATTGGAGAGTTCCCTTTGCGTATATAATTATCGTCTGAAACAACTTGTTTTCTTATATGTGATATAGCCTAAATGCCTACGGCTGCGGTGTAAAGGTTAATTAGTAGGTTGATAAAGAAACTGAAACATCAAAAACCCGCCGAAGCGGGTTTAGGAATTAATGGTTGGTAGACCTGGCGTCAAAAGTTGTAACGCCCACTTCAATGTGACGGTCTTCTTTGGAGATGATGGCGAGAATCTGACTAGATGGGTCTATGCTGACGGCCATAGGGTTCCAGTGACGTAACTGGGCCTCGCTGCTCAATAGCAGCGCGTCCCACGGTTTGACGCCATTCTGCCCAATACCACCTTCAACAAGGACATCTATAAATTCTTTGTTTAAATTGTCATAGATTTGGACACGCCCGACCAGAAGCATACCGACCGCCCAAATTCTGGCACCGTAAACCGTCTGATGGTCATCACATACCACATGGTCATGCCAATTGAGAAGGAAATTGTAAACTCTTCTAGCAAGTCCCTTTTGTTCCTTTGAAGGGGTTACAAATGCCCCTTTAATCTGGACCCCAAGATGAGAGCCTTTTTGTGAGCGAAACTGGAATCGTTTGTAGACGAACCTGGCGATCTGAATGCCGTCATCATCTTCTTGCTCATCACCAACTAACTCACGAACACTATGAACTATCTCTGCTTCTGAATACCCCTGCTCGTCAAGATCCATTGCATGTTCTTGAAGCCAATCTGCATCAGGGTCGCCTACAAATGACACTGTCAAACAGTAATCATAATTAGAACCGGTCAAGGACCATTCTGTGAGTCGTAAAACAGAAAAATCAGAGTTAACCATGTAGCCAACTCTGATTTTTTCTCTTGTTTCACATTCAGGGAAATCAGACAGTACTTTTGAATACTCTGCTATGAATGATGGTGACATTTAGTTCGCTAGCCGCATATCCGTAGGTGAATCCAGTTTCGCTATTTTAACATCTACGCGGTATTTATCTTTGATAAATTTAGCTATTTTGCTTTCAATCTCATAGAAAGCATCCGGTTCACAACGCACAACATCGGGAAACTGTTTTTCTGGCTTAACAAGGAAACGTAACCGATTGTTGAGCACCATCATTTCTGCAAACAATTTGATGGTAAACTTGCCTTCTTCAACGTCACTTTTAAGGTTAACGATGAAACGCTGATCCTTAAGCATACCTGGTTTGTTCATTTCACGAATTTGGAGCGAGTCATCCCAATACCGCAACGGAACCGATGCGATCATCTTGGTACAGTCTCTTATCGTCTGAATAGAACGAGATGCGTTAAGTGCAGTATGCATGTTTCCACCTTAGCCGGTAATAACTTTATGTCATAGCGGCGACCTTGTCGGTTTAGAGGCTACGAGTATGCGTCGATTTATTAAAACAAGGTATGATTTACTTGACATCCATGCATCAAATCTACCTTGTGCTCTAATAATATGCAAATTTTATGTTAGAAAACGCCACTTTTGTTATGGCACTTTTCTGCCCCATCCACACAATCGCTCCCCAATCATATTGTGAAAAAGCACCTCTCTTTCAGTCTCTTCGGTCATGAGATCATCACGGCTGATGTATAGCGGTGTAGCCGCATCGCAGAAAAGCACCCCATCGGGTTGAGGCTTAATCACGCAACCACTTATTGTGCAACTCATGATGAACAGTAGAAGCATCCTTGCTCCGTAACTCATCAAGTGTTTCATTTTTGACGTCCACTGTGCTTTGAAGTCGTTTCCTGTCTTCCTGTTTTGCCTTCTCTTCCATTGCTCGTCGCGCCGCATTTCCGCCCATCGTGTAAGCGCCGACCAGAACGAAAAGAACGGCAGCCAGCGTAATCAAAGCAACTTTTAGCTTTGTCATCAGGCTGCCTAGCATATTAGACCATCCCTTTCTGGTGTCTTCTTACCTGCGACCAGGCGATAAATCCAGCCACAACAATAGTGGCAATACCGAAGATGATGCGTACTGTATCCCCGCTAGAGATATGACCTTGTGCTTTATCCATAGCAGCGGAAACCTGCGGCATAACATCGGCCAGCTGCGCCAGACCAAGACCTGCTGTGACAGTTGCGCCTGCTGTTTCTTTAGTTACAGGAACAGCCTTCACGGTTTTCACCGGCTTAACGACGCCAGCTCGACGCAGACCTTCCTCAATAACTTCTGCCGCATACCAGGTGTTCAGCGTTTTTAGCGGACCTCGCCCATTCTCATGGCGAATGATTGCCTCAACCAAAGGTCGAAGAATGTCGTAATCATGCAGATCGATGATCATGTCTGCGGTTACACCAACGGCTTTAGACACCTCATTAATGTAGGCGTCAGTGTTGTTTTCATTCGGCGGTGCCCAACGTTCAATAACTTCACGAATGGTATCGATACTTGAGCCGTCTTTTGCGCGACGTTTGTCGTGGTAGGTAATTAGAGTCACCGCCAACGCACGAATCCCCCAAACAGGGTCTTTAAACGTGCAAAAGCGCGGTTCATCTGGATTCGCAACCAGACCTTGCCACGGTGATCCTTTATCAAGATTACCGGGGTTATTATTACGAATGCCTCTCGGAGTCTTCATCCTTGATCTCCTGTTATTGCAGTCCATTTTTTACGCCATACGCGGCTAACCCCAAAAGCAGTGCAGTAATAATGAACGACGTTATTTTAGAAACAATGCCGCCAAAGAACCCACTGGAGATGGAATCTAACCGGTTAAGGAGCTTGTCTAGGTTGGAGTGTTGAATACTATGTTGCGCCGGGGTCATATCACCAAAGTAGGTTTTCAGCTGATCATTGACCTCCTGGCCAATTTCTTCACGTAGCTCTTTGCCTAATTTGCCAACAACCTCCCGAGCAACGATCGCGGCAATACGCTCAACTTGCTCTGTTGTAACGCCCGCCATCTCGTTCGACATGTTTTCCTCCGTGAAAAGTCAAATCGGGATGGCGGATTTATATCACACTTCTCCTTTTAATTGTAGGTATATACTTACCTACCTATACATATACCGTTTAACGGTTGTTCATATTCGCATCTAGTAACTCACTAATATATCCCTATGATTGCGGCTGTGAAATCGCATTTTTAAACCACACAGCCATATAAATAATCCCTAAATCAGTTGTTTGTAGCCCCAAGAGTACCGGCAAATTTAAGCCATTGACCTGCCGGGTTTCTATTACTGCGGTAGTGATAAACGAGGATTGCGTTTGTAATCCCACCGTAGTCAGCTTTGTGTGACGTCGTTAAACGAATTGTATAATCACCATTAGGTAGATTAAAAACTTCGATTATGGATTCTGCTAATTCTACAGCACCAAATCCCGTTATATTGTTGATACTGCCAGCATTGAATCCCATAGCATCGCCAAAGCCAATCCAATAACTTTTGCTAAACGCCCCATTTGATTTAAGGTGGCTAATGAATGCGGACAAACTCATGCCCATATCCCCACCAGAAACAGAGGAAGTTCGCACAGTCATGCTTGGAAGAGAACTACTCTTCACATAGGAACTGAGAAGGTTTGTTACCTCTGTTTTCGTATAAGCATTAAGGTTAGCCGCAGTCAAAGTTATATCGGCAGAGCCATCAAACGCCACACCAGCAATTTTCCTTGCTGTCTGCAATTTTGTGGCGGTGGCAGCATTACCAGTAGTGTTCTGGTTCCCATCTGCATTCACACCTGGGATGCTGTCTTTTTTAGTATATATCTGAGTCCAGTCCTCTTCGAACCCATAGCCATCACGTGATGAACGGTAATACAATCCACCATTTTTATAATGCGCTCGGATTTGGAGAGTCCGACAACTACCTACGCCTGTATAAAAATTTGCAACGATATAAGAATCCCCGGAGCGTGTAACATTATACGCACCTGATTCGGCATTCCACGGGACCGCACCACTAGTATCGGCATAAGTTCCAGTAGCGCGTCGAGCAAAAGCAGATACATTTGCAGCTGTTAGTGTTATATCAGCAGAACCATCAAAAGACACGCCGCTTATTTTTCTAGCAGTTTGCAACTTCGTAGCTGTTGAAGCATTACCGTTCAAGCTGCCATTTACGCCACCAGTAACATTTAGTCCATTACCAATGGATACAGCACCGCTGGTATTGTTAATTGTAATCGGTCGCAAACCGTTCCATGAACCTAATGTGTCTCCTGATGCTGTTAGCATGAAATATGTGTTCGACCCATCATTACGGATAAAGAACCCAAAGCTACCGTAAGCAATGCGGAAACCATTTGCATATTTTGAAATGATCTCGCCAGAAGATGTCAAACCTCCAGATAATGTCCCACCGGTAAGAGGTAATGCACCAACGTCAGATGCTGTTGGTTTATTTTTCGTGTTATATACTCTTCGCCATCCTGGAGAATAATCTGTGCCATTAAATACATAGATAAACTCCGCATTAGTGAGAGCACCAGAGACACTCGTCGTTGTGGCCGTTGTTATACGGATCGTATAATTGTTTGAGCTACTACCGTTATTAAATACCTCTATAACAGCTCCTGCCAATGGAATAACGCCACAACCAGTTTCACTATTTGGTATGGTTGCACTATTGGCATAGGCCCACGCACATCGAGCAATCCATGACTTTGTGTTAAATGCTCCATTATTTTGCAATAACGTCACTAACTGTGCTGTTGTTATTGCTCCGCCATTACTTCCTGTAGTTAACCAACCAGTAGGAGATGCCGGGCAACCTATATTTGCTGGCGACAAGGAAATATTTGCCGAGCCGTCAAACGACACCCCATTGATAGTACGCGCAGTCTGCAACTTCGTAGCAGTAGCAGCGTTGCCCGTTGTATTCTGATTACCCGTAGTATTTACACCTGGAAGGTTGATATTTGCAGAACCGTCGAAACCAACTCCACCGATAGATCTTGCCGTCTGCAATTTCGTTGCTGTACTTGCATTACCATTTAATGTTCCGGTGATCCCACCAGTAACAGACAACGGACCTGAAACTGTTCCTCCGGTTGTTGGCAGTGCTCCAATATCTAACGGCGTCGGTTTCTGATGTGTGCTATACATCGTATAAACAACACCATCGGTAACGCTGGAAGGCTTACTCGCTGAGTATGTTGGCGATGTATAAATAGAAACTGACGCATTTGCAGTACAATCCCAATGGATATTTACACTCGTCGCATAATTGCCAATTTCAACGTAAATATCATATGTATCGCCGGATGTGTTGATCCAGGCGAAATTCGTTAATCCGACAGCTGTACGCTTCCACAAAGCACCTGTAATCCCTTTGGGGTTTCCATTGCCTGCTCGTAGAACCAGTTCTGAAATGCCTGCCTGATGTGGGGAGCCGACGTTGTAACCAGCGCCACCAATCAATGCGATGTAAACGATGGAACTCGCTTGTGGCATTGTAACAGTAGCCAGTTTGAACCACCCGGCCCCGCCAGAGAAAGACATCGTTATTGAATTTAAAGTACCAATATCTTTCGGCGTTAATGTGATATCCGCAGTCAGTGCTTTCCCGTTAATTTTTCGGTTAGATGGCACCCTGCTGTTCGCATTGTCATTGACTACTTTAACTGCTTTTGGCGTTGCGGCCAGCGATTCACTGGTGCTGTCGACAGCACTGCTAAGTTTCACAACACCTTTAGTTGTAAGGCTTGCGTCTTCCATCGCAACTGCACCGGCAATCTCTTCAGCACGATCAGCAGCAGCTTCCGCACGGGTCGCAGCGGATTCAGCAGCAGTTTTGCTCTGAGATGCTGCCGTCGCACTGCCTGCCGCCTCTGTTGCTTTCGTGGATGCCGTCGTGGCGCTGCCCTTCGCTGCTGACGCCTGTCTGGTCGCCTCATCTTTTGAAGCAGACGCAGATGATGCCGATGACGCTGCCGAACTGGCGGACGATGCGGCTGCCGTTTTTGAGGATTCTGCACGGGTTTCCGACGCTTTCGCGTTCGTTTCGGATGTCTTCGCTGCGGAAGCAGACCTCGCTGCTGCGCTGGCCTGTTCAGTGGCTTCGCCAGCCTTCGTTGTGGCTGTTGAAGCGGATGATGCGGCGCTTTCTGCCGATTTTCCGGCGGCGGTGGCACTGGCTGAGGCCTGCCCGGCACTTGTTGACGCGGCACTGGCAGACGACGCAGCCGCTGTTTTTGAGCCTGCCGCAGCTGAGGCGCTCTGTCCCGCTGCCGTTTCAGAAGACCTAGCGTTCGTCTCGGACGTTTTTGCCGCCTTCGCGGAATTTCCTGCCGCCGTTGCCGAGGAAGCGGCATTACTGGCGCTCGAGGCTGCGCTCGTTTCTGATGATTTCGCTGCCTCTTTTGAGGCCGCCGCATCCCGGGCTGAGGTGGCAGCTTCTGACGCCTTCGTGGTCGCGGTGGATGCAGAAGTGGCTGCAGATTTTTGTGACGCTGCAGCATTCGTTTCAGACGTTTTCGCGGCACCGGCACTGGTGGCCGCCGCGCTTTTTGAGGACTCTGCAGCGGATGCACTTTGAGACGCTTGAGATGCTTTTTCTCCAGCGGTATTGGCGCTTTCTGCTGCTGCGGCAGCACTGGCAGCCGCCTCACGAGCTTTGTCGCCAGCAGCGTCAATCGCGTCGGTGTTATTTTTATACCACTCAACGTTTTCGTTGTGCTCGTTGACGATCTGCATTAGCGGCTTAACGGTCACTTCTGTACCGTCTTCACGCTCGATTGTCACCTCATCCAGAGCAGTCAACCAACTGCGCATGGACTTGGAATCAGCCGACATACGCGACATTAGCGCAGTAAAGCGCGCGCTAAACTGTGTTAAGTCGCCTTCGTAGGTCGTAATGATTCGGCACGGAACTTCAGACTGAGTTTCGCCGGTATAAGGTTCTGAGAGAACAATATTCGTATCGCTTGTTACGCGCTTGATCTCATACAGCTTATTGTCGGGACCAATGACGATCATGCCCGGCAACACACCATTAGCTGTTACGTTCCAGGCTGTTCCAACACCAACGAGAGTATTGCTACCCTGTGTAAATGTGATAGTACCTTCCCTGTACCACATGTTGAATATGCTCCTTGATTTGGTGGGCTATCCTTGCCCACCATAAAGTAAGTACCTACTTATTTTTACCGATATACAATATTTTTTCCACCATCACAGACGGCCAATTCTTACTCGTAGGACGTTGTTATCGTCATAAACGTCAATCCGCTGACCATTTATGACCAATCTCCCATTGCCGCCGCTATTACCGTTGATCTCAAGCGTTCCATTTTTGCCGAATCGCCATCCAGATCTACCGCTAACAAAATTGGTCGATTGCAGATCGCCTACCTTTGCATTGGTGATTGTGCCATCCTTGATATACGCACCATTCATATAGGCGATGCTGTTTTCGATAACAAATGGTGTGGTGATCTTCCCGTTAACAGAGTTGACCAAACCAAATCTGTCCGCCTGCACCAAAAACTGAGAAAGACCGGTGGTGTCGATACCAAGCGCAATACCGGCAACATACTTCTGCCCACCGCTCGTTGAAGTCTCCATTTTCAACGTCCACGCGGTTGAGACTTTTTTGTTGGTATCAGCAATGGCTGTTGCCTGCTGTTGAATTGTCGCGGTATTTCCATCCACCTCTGCTTTCAGAGTATCGATTCGCCCACTTAGAGCATTATCTGCCTGCGTTCTCGCTGTCGTTTCAGTTGTGACCGCCGCAGAAATGTTGGCTGCTGTTTGAGACTCTAATTTTGTGATTTGAGTCGCCAATGCCGCATCTTGCTCTGTACGCGTTTTCGTTTCGGTTGCTACAGCCGCTTTAATATCCTCTTTGTATTGAGAGGTCAGCTTGGTGATCTGAGATGACAACGCCGAGTCAGCATCAGTTCGAGCCTGCGTTTCCACTGCAACGGCCGCACTAATATCTTTCGCAGTCTGTGCTTTTAAACTTGAAACCTCTTTTGTTAAAGCGGTATCGCCATCTGCACGAGCCGTTGTTTCTCTGGCAAGAGATGCCTCGAGATCATTAGCTTTTGCTGTAAGAGACGTAATCTGAGTGGACAATGCACTATCGGCATCAGTCCTTGCCTTTGTCTCTACAGCAACCGCTGCGGCAATATCAGTTCCGGTCTGTGCTCGCAGGCTGTTAATTTCTCGTGAGAGCGCCTGGTCAGCACTTGCCCTGGCCTCCTGCTCCTGAGTGATGGCAGCGGATATATCACCGTCAACCTTTGACTGAAGCTGGTTTATTTGTTTGGCTAACGCAGAGTCCCCGCTTGCTCGGGCCTCCTGCTCACTACGTATTGCAGCAGAAATATCATCATCAACCTTTGCCTGAAGTTGGGTGATCTGGCTTGCCAGAGCCGAATCTTCCGTTGCTCGGGCTTCTTGCTCTTCCTTAATAGCTGCGACGATATCGTTGCTTACTTTCGACTCAAGCTGAGTGATCTGTGTCGTCAGAGCTTCATCGGCAGATGTACGAGCCTCCTGCTCTGTACTAATCGCCGCGCTGATATCTCCTTCAAACTTAGATTGCAGCTGAGTGACACGCTTTGCCAACGCTTCATCGCCATCGGCACGAGCGGTGGACTCTTCCAGAATACTGGCCTTAATGTCTTCGCCAATTTCTACGCGAATTTCCTCAACCTTCGTGGCCATTGCAGACATATCATCAGCAAAGGTTTTCTGTGTTGTTGCGATCTTCGCGTTATTGACCATCTGCTTGTGCTGGTCTTCATCTTGACGAAGAGCCAGGTCAATATTTGTTTTGGCTAACGCCTCAATGTTCGTAGTCAGCTCTGCACTGGCACGATCGACCTCTGCAACCGTCTTTTTCATTTCTTCAACGGCAGCGGAGCTTTCCTCTACCGTTGACTGCAACACTTCCAGTTGTTTAGCGTTTGCAGCATCGCCTTCAACACGAGCCTCGCTTTCCTTAGCAATAAGAGCCGCCGCTTCATCTCTTGCAGCTTTTATTGCCTCGACTGTATTAGCGAGAGCTTTATCGTGTTCAGATACGGTGTTTTCGATTTCAACAATTGCAGCATCAGTAGCATCAATTTTTTCAAACGCTTCATTGACCTTGTCGATCGTTGCCGAAACCTCACCTTTAAGCTCGGTTTGTGCGTTCTCCAAAGCATCGCTACGCTCGTTGAATTTTATTTCAAAATCCGCGAGGTTATCGCTGAACTGCTTATCTAATTCAGCTATATCTTCCTTAACGTCGTTTACCGACCCCTCCAAAGATTCGACGCTTTGGTTGATATGCTCATTTAACTCGTCAACTGCTTCCTGAGAGGCTTTGCTGTTGATGTCCTCAAGCAGAGCCTGACCCAGCTCAGACGATGTAATCTTACCTTCCAGGAACGACAGTACATCGCGAGTTGTCGCCTCTGTACCCAAGTTTGAGTTCGGAGGACTTAACATGCCGCGCTTGTTCGATGCTCGAACCCAGTAATACCACGTTTCACTATCCCCAAGACCAGCATGTGTAAAGGTGGTGCTTGCAGACTCTGCGATCAGTTTCGCCGTATCCAGATTGTTGGTCTGGGATGCGTAAACATTAATGTGATCAAGGTCTACCGAATCTGGATTAACCCAATTCAGTATCACATTACGATAGTCTCCAACGGCCGTTAATGAGGTTGGGGCATCCGGCGGTGTCATTGTGCCCAACACCTGATAAACGGTACTGATAATCTCTGTTTTTTTACCGTTGAATGAAACCGCATACAGCTGGAAGTCGTAGCGTCCATTCTCCGCGACATTAACGATTTCGTATTGCTCTTCGGTTACACGCGCCGATTGCCAGTTCGATACATTGTTTTCATCAGAACGTCGCCAACTGATCCAATACTCTGGAGATTTCCCTTCCCATGTTGCAGTCAGTTTTACTGACAGGTTGCCCGGGCTTGAGAGATAAGTCCCTTCAGTGATTTGCAAATTAGATGGCTTGGAGTAAGTCGGGTCCAATACCGTCGTATTCTGCGGGATAAGCGTTGCACCATTGTCGATTGCCTCATATTTAGACGGATTGTTCTCAACAGCGGTGATGTCAAAGCTACCCGACGTTTCCCCCTGAGCGATGTTAACGATGCGAACGCGCATAGGTTCGAGATCTGGTTCTGTAATTGTCCAGACACCGTTCAAAACAGGCGTTTCCGCTGACGACAGAGCTTTTGAAAACGTAACCTTTGTTACGTTTTCGCCAGTTTCAAGAACATCGCGTTCAACGATTTTGCCTTCCTGATTCAATATCCGAATAAAGCTGCCGCTTTTAGCTAACGACACAGGCGCATCGAGAGTGATGCTGTTTTTGGTAAACTCCACAATTCGACCGGAGTTACGTTTACCTGCACGATATTTGTTCTGAATCAGAACGGTTTCACCGGGCATCAGAAATGAGGCGTCTAAGCCGGCAGTAAATGTAATTACATCCGACTCCATTCTGGCGGTATACAAAAGCCACAAACCAACTCGGTGAGCCTGGCCTCGGCTTGTACATCCAAATGCTACGACTTCTGTTTTACGCTCACCATAACGGCGCATTGCGTCCTGATCTTCAACGTACTCGATGTTTTGCTTATAACCGTCCTCCTTGTTGTTGTAGGTTACGAGCGCAACGGATGGGCGATCTTTACGCGCAGAACCTTTATAGGTAAACAGTCCATCTTTGACGTTGGAGTTGGTAAACATCATTACCGGATCTGATGGGCTATCCTGCATGATGTTAACCATGCCACCAGCCCAAAACACCATACCGCGGAATGCACCGGCAATATCCTGAATTAATCGGTATGCGTCCTGTCGACTGGTGATCTGTGTATTGATTGCAAAGCGTTTCTCTTTACCACCAAAGCCATCATCAACCTCTTCGTCACAATATCGACCGATCTGGTATAGCTGGCCGAGGTCAATCATAGATTCCGACACATACTGACCAAGGCCATATCGAGCATTGGTAAGCAAATCAAAGAGAATCCACGCGGGGTTTGAAGAAGACAACAGCTTAAAAGTGCCATCCCATACACCATCATAAGTGTTGCTGGCCTCGTTGTAGTTTGACGGCACGCGAATTTTTAATCCACGTACCAAATACGAACGAGATGGCATGGTGCTACCAAACTGCTCAGAATTAACCTTCAGACCCACCAGCACAGAGTTTGGGTAGTTCATCGGTGTATCTACAATCTCACCTATTGAGTCCACCCATGTATCGTTATAGAGATACTGGCTGCTGTTATCATCGGTAATACGGACTACACGAACCTTGTACGCGCGTCCAGGCTTAGGCAGCTTCAGCTCATAGCTACGGTAATAAACACCTGTCTTTTTTGCTGTTAGCTTAATGCCAACGCTTTTTTCACCTTCTGCGACCACATCTACAAATGTTGAGTCGCCATTTGCTATCTGGAACTTGTACTCAACGGTTGTGCCGTTCGTGTCACCAGTTTTTTTATCTATGCTTCGCAAAGAAGGAAACTTCATGATGACACGAACCCGATCAGCTTCATCGTTATCGATTGAAACCGTTACATAATGTGTTTTTTTTAACTGGATATTGACGGATTTAGGCGTTTCAACGAAATCAAAGCCAGACATTGGAGTCTGGTCTTGCGAACCGTCGCGAAAATCCCATGTGATTCCGCTGAAGTTGGAGGAACCGTCTTCATTTACAATCGGCAGATCGTCGATAAAAATAGATCTTGCACCATTTACCAAGCCGCCAATTACACCTTCCCCAAGAAGATCGAGGATAGCGGCCATTGCACGAGAATTTACGGTATCGTCGGCTTCAACCGGTGTACGGCTGGAGCTTTTGCTGCTTTTTTTACCACCCGCACCTGCAATAAACAGCGGTAACTTTTTCTTCTTGAACTGTTCCATGTTCAAAAAATCCTTGTTTACATTAGCTGGTCAATCGTGATTGAAGAACTCACAACCTGTGAGCCAACCAGAATTTCCTCACCATAGATAAGTTGTACTGGGTTGCCCTGGTTTTCTGTATTTTGAGGGCCGTCGAAATAATAAGAGTTCGAGTTATCCGCCTGCCTCACACTTTCGTTAGTGGCTTGCGGCGATATGATTTGTGATATGCCGCCCATCATTAGTGACAAACCGAGAGGTGCTAAAGCAGGCATCATTACCGCCGATACAACCAACAAAGCGGCTCCTACTACCGTCTGAAACCACCCAAAAGCAGAGCCGCCGCTTCCTCGCGGAACAGGGGTAATGCGGATTTTGGCAATGTTGTCAGACTGCCCCATCATCTGATATTCACTCTCGTCCACAGACCACTTGTGGCCCTGTTTATTGGTGATCTGGATGTGGTATCTGTCATAGGTTTTGATGTTGCGCTTCATCCATGCTTTAAACCCAGGCTTGTTGGCCTCAATTAAATCCAGAGCCTGTTTTGTATTGCGCACCTTTAGATGCCAGTGGCGGCCAAAATGTTTGGCCATAGGGCCGCCAAGCTGCACATGAACTAACTCAGACACGTCTCATCTCCCTTGAGCAAGTCTCTGTGACGCAAGTGATGCGTCGTATGTTTCTGATACATTCCGCCGTAATAAGCACGACAACTAAGGCGGTCGATCTGGTGATGAAGAATCATTCCATCGCCGATATAAACCGCGCAGTGGTCAGGCATTTTCCCGTATTGGATAAAGAAGATGTCCCCACGTTGAGGCTCTGTTCCGGGTGCAAGACGCACCAATCCCTCGTTACGGTAGTTCTGATCGAGAATGTCGTTATCGCCGGTGTACCACGATGGAATATGCAGGTGTGCGTTCGGGTTTAGTTCGACGTTAAACTCACGCTTCAAATAGTCCCGACACAACATCCAGCAATCGAATACGCCAAATACATACGGTCTGCCCAGGTATGGCATTTCGAAACCATCAGGTGTGATCACATTCATCTCGCTAAAATGGAAAGGGGCATCTCCCTCAACATTCTTGCGAATAGCCAGAATCATCCACGGAACTTCCGTCGCTTCGCAGCCTGCACGATCGGCATCAGATGCTTCTGCTGATTCATCAGTATGTGAATGCCAGATTGCGATAACATCCCCCGCATCCTCTGCCGCCATAATGTCGTCAACGTGCATTACAAAAGTGTTCTGCGGGTTCTCCGAAACATTCCGCGCTTCCATAAAGCGATATTTGTCGCCATTAGTTCTAACCAGAAAGCCACACGCTTCATTAGGGTAGCGATTTATGGCGCAGAGATAGATTTGCTGCATAACGTCAGAGCCAAGCTCAGGGATTGCTTTATTACCCATACCGCGTAGCTCCAATAAATCCGCCAAAATGGATCACACCGTCGGCAAAATAATTCCGACGCGCATTACAGGCGTCATAACGTTTTGTGCAGTAATCCGCACCAGACATAGACGTCTGCTGGTTATTTTTGTCGAAATATGGACCGGTATAGCCGCATTCTGGCCCTCGGTATTTCCACGGGCAGGTATTTTTAATGATCTGACGATACGGCAGTTGCACACCCATCAAATCGAACACACTGGACAATTCAAACTCGACAACCTGATGAGTTTCGAGAGTTTTCTGTTCGATAAACCACATTTCATCCGGGAAATGTTGGTTTGGATCTGCTGTTGGGTTGCCGTCTTTAAAATTAACGGCATCGAGGAAGCGAGCCAGCGTCATCTTGCGAATAATGCGGCAGCCAACAAGATCGTCGTTTGCCTGAACTTCCGCAGATACGGTTCCGGCAAAGTTCGATACCTGAATTTTTGGACGTGGCAACGTTCCCTGGCCCGTTTTGTCAAAGCCTGATGCTTTGATTGGCCACGGCTCGTATGTCACTCCTTGCCAGACGACCGGTTGCATCAGTTCGTTTGTTCCGGCGTGGAAGAATAGCTTCCCCCCTGAAGTTGTGTTCGACATATCCAGTACGAACAACTCAATGAGTGCAGAGGGAGATAAGCTCTGAATATCAGCTTTAATTCCCATTGTTTCATCCTTGAAATAAGTAGGCGCTAACATCCTGTCAGCGCCACAATGATAGTAAATTAGTACTTACTTATCTAGATGCTTAAGCCTCAAATACTTGTCTGAATGTAGCTGTTAAGACACAGTACCCCTGATATCGCTTGACCGTATGACTGTCACATACAACTACAATCTGCTTGCCTCTTGGATTAACCCAATAGAACGATTCAACGCCTGATCGCTCAGTCAGGAAGTCATCGATTGCATTAATTTCGTTGTATGATCTGGTAAAGGTTAACGACCATTCTTCTTTAATACGATTAAGACCTTGAGCCTGTCGCTGCTCGTAGTCATCACCAAAATTAAGTACCGTTACATTCGGTTTTACGCTTTTTTCAGATTCGTAATCTGGATACCAATTAAACGTTTGTCTTTCCATCTCACATCCTTGTGAGACTGCCCCGACCGGGGCAGTCGATAGTTAGTTACGTTGAGTGTTTGGGTTGAGTGATCCGCCAGGGCGTTTCTCTTGCGCGATAGTCTCAAGCGCGATTGCTTTCATCCGTTGAGCGGCATTGTTCCATATGCTTTCTGTATCGCCGGATTCAGTTGTGCTACCGTCACTATGGACGTTGATCTCAATTGATACCGGAGAAAGAACATTTCCTCCTCCACTCATACCATCGGTACTGAGCGTTACAGGGATTGTTCGACCATCAGGCAATGGAACATACGCCTCATTCATAGAACCTTCCCCAAACAACGCTAATTGAGGCGAGTTAGCAATACCGCCTTTCTGGTATGCCCGGAGCGGGATCACGCCGTCTTTTCCGAATATTCCTCCATTTGCAAACTTCGGGATTGCAGGAATGCCTTTAGTTCCGTCAGCCACACTGCTGGTTGCGGTTTTAGCAGAGCTTGATGTCACGCTATCGAAACCACCGCCAGCCCAAGCTGAAACAAGACCAGATGCAACCGTTGCTCCAAAACTCAACCACTTATTACCAGAGCCGGAAGCATTAGCTCCAAGCATTGCAAACGCGGCAGACAACGCGCCGGTAACAGAGCTGAGGTTCTGCATCGAAAAGATGGAGTCCTTCACGGCTTTTGTCTCGGCATCTTTGGCTTCAGTGCTATCAAATAGCCCTGATACCCAGCTACCAATCGCATTTGTTGCAGTGCCAATTGCGCTGGTGGTCTGCTGTGTTGTTTGCCCCAATCCAGTTACCGAACTGGACGTCTCCTTCGTGGCTTCTCCTACCGACTTGTCGCCGTTAACAGTGTTGCCCATTCGTACCCCTTGATTGGCAACGGCGGAAGCAACCCCGGTCAGTAAATTACCACTCTGTGAACTACCAGCTGCGGTGGTTCCCATCCCCAACATGTTCATTAGAGGCAGCGTGATCTGCGACTTCACGACCATATTGGTGATATCTTTCAAAATGGACTGAGACAGGCTGGAGAAGCTCATCTTCCCGTTAATAACGAAATCAGTCAGGACATCAGTTAAGCCACTAAACAAATCAGTCCAGGTGCTTTCGATCTGCTCTGCCAGGTTTTCGTATTCCAGTGCCAACTTCTGCGTCGCGGTCCCCGTCTCTTTAATAAGCGCGGTATTGCCAGCAGCAATAAGTTGATTGATTTTCTTTGTATAAAGCGCCACAACTTTAGGATCAGACGCCTTATCACGAAGTTCTATCAACGCTTTGAGATTGCGGTTGTAAGTGTCTTCGAAATCAGCAACTTTCTCTTCACGAGACGGCGTATAGCCAGCACTAATAATGGAATCCGCCTCCGGTGCCCAAGTGGAGATCATCTGCTCAACATTGCGGCGATTAAACATCTCGCGATATTCAGGTGTCGCATTTTTGAGGTCCTCAAGACGTTTTTTCGCCTTGTCGATCATCTCTTGAGTGATGAACTCGTTAGGAACCGCATTAGCCAAATCTGTCAGCGATTTCGTTGTATCGCGAAGAGACTGATCAAACGATACCGTAGCCTTAGAGCTTTCACCCATTTGCCCCATAAGCTGATCGGCTTTGTCCAGAGCCTTCTGGTATCCGGCTGCCAGTTTCTGTTGCGCTGCCTGTTCCTTCTTGGCCGCACGCTGCGAGGCGTTAGCTGATCGTTGGGCTGCTTTTTCGGCGGCTGCTGCATCCTGTTCACGAGCTTTAGTCAGTGCAGCAATGGCTGCGGCACGCTCTTCATCGCTCATTTTCTCCAGAGAGCTGGCACTGGATGCTTTCTGCAAATTAAGCTGTGTCTTGAGTTGTTTAGGCCCAATAATCGGCTTACCTTCGAAGTCCATCATCGGAGTGCCGTCAGGCAAAGTACGCTGATAAGTCGCTGAATCCATCTGGTTTCGCATATATTGCGCCAGCGCCTTCTGAGCAGCTTTATCAGTTGTACCTAACCCAAGAACAGTCCCCTGGTTTGACATTACGCCCTTACCAGTTTTGGCCGCGTTATCTCTCTCGAACTCTGCCTGTGTCAGTTCCTGAGCAACGGCTTCCAAATGCTCCTGATAACCACGGATACTGCCTTGCAGTTTCTGGATTTGCTCGGTATTTCCATCCTTTTTGGCTTTTTCAAGCTGATCATTAAGAGTCGCTATTTGCTTCTCGGTAGCATTCTTACGAGAAGAAAGTGAATCAACCAGTTTTTGCGCAGGCTCCAGATAGCTTTTGTTTACCGTTTCACGTAACGGTGCCAATAGCTTGTTCTTTTCGTCATCTGAAAGTGAACCGTCATCATTGATTTTCTGGATCTTATCCAGAGCCTCCTGCCGGGCTTTCACGAATGTTGCCGCGAAAATCTGGTTTTCCGCTCGAATTTTCTCAATCTGAGATTCGGCAGCCTCTTTAGCCAAACGCTTTGCTACAGCGCCGTCACCAAGAGCTATCGTGCCGGTTATCTTTTGATACTCTTCCTGATTTTTTTTCAGGCGTGCTTCGATGTCAGCCTTCGACTCTTTGTGAGTAATAACACCGGCAGAGTTAGATACGTAATTAACGCCCTCACCATTTTTTAATGCTCGTTGATCAGCGAGAATCTGCTTTTCGAGCTTTTCTGCGCGATCGGCCATCTGTGCTCGTTTGGCCGCTGTCATCGCCTCTGGTATTTTCCTAATCTCGTCAACGACCTTTGAAGTTTCGCTGCGGAGCATGGTCATGTACGTGATTAGGCCAGCAACAGCTACAGTGGCAACTGTAAATGCTGCCCCTATAGGGTTTGCTGCAATGAACGCCGTTAATCCCGCAAAAGCGCCTTTAAGCCCCGTAATCGCCCCACGGATGGCGAAAATAAGAGAGGGGATCGGAGCCAGCCCCATACGTGCCGCACGATTGAATCGAGTTACTGCTGTAGCACCGAGATTAAATGGAGTCTGTATGGCGGTCGCCATCGTGGCAAAGGTGCTAACCATCTGGCTCCCAGCGCCAACTACCCCCATGATCCCTGCTCGCATCAGTTTGAACGCAACCATCGCGGCCACGACCTTACCGAGATTAATTACCAGCTCTTGGTTCTTTGCTAACCATTGAGCAAGCTGACGCAACCCATCGATTGCCGTTGTTAACCCCGAACCTAAAGAATTGGCAAACGAAATCCCTTCGGCGCTATTCATGATTGAAGCCAGTTCTTTCATCCCCTTCGATAGAGAATCCAGATATCCGGCCTGACCAACCCGATCAGCAAATAACGTGAATGACGTCTGAAGTTGCGCCAGCGCACCTGTGTAGGTTTGCATCATGTCTTTCGCTGCGTTCTCGTTCTCCGCACGCAGACCAACAAACATCAGAGACAACGCCTGTTTTGCCTCAACCGTACCGCTGGCAACGGCTTTAGTCAGTTCCCCCATAGTGATGCCTGCGGCGTCTGCCATTGCCTGCATCGCGTTAGGAACGGCTTCACCTAATTGCTGACGTAGCTCTTCCATTGACACAACGCCCTTACCGGACATCTGCTGAACGGCCACAGCCGCACGTTTCAACAGCTCACTATCACCACCAAAACGAGCAACGGAGTCCACCAGCGCCTTCAGAGAACCATCGGTTGGATCTAAGCCAGCAGAACGAAACTTCACGAAGGAATCTGTTAACGCCTGCATCGCGAACGGCGCATTTTGAGCCATGTCTACGATGTACTTCATATCATCAGCGGCAGCCTGGCCAGGGTTGGACTTCTCCTTATTCAACCCTCGAAGCATCACCCGCATACGTTCCATTTCGGCCGCAGCTTCAACAATAGGCTTCTGCCACCCAAACATGATGTCAGTAACCGTTCTGGCTGCATCTCCGATCTCGCCAAGCAGGAAAATGTTGCCACGAAGGCCAGAGAACATACCTCCTTCGTTATTTTTACCGCTGTGACCAGAAGCGCCGCTACGCTGCCCGCTACCACCATCGCCACTTCCAGATGTACGAACGCGTACCGGCTTGCTAATCAGTTGCTGACGTCCGATAACTTCGTCCATCTGCTCACGAACCTTTTTCAGTCCCTCGGCAGCCTGACTCGTTGTGACACCCCAATTACTGAGTCGCTTCGTCGTGGTATTAAGGCGCGTATTCATGCCACTCACGGACGCAGATGCTTCTTTGACCTCCGTTCCAAAGCGGCTTGCGCTTTTGCTTGCATAGGTCGCCCAATCAGAGAAATCATTTAGCTCTGATTGCACTTTACGTAATGACGCGGTGAGTTTATCTACTGAAGAAGTTGTCGTATCGACGCGCTCAATCAGGGCTTTAAGACCAGAATTGAGGCTGGTGATGTTGCCACGCATTTTACGCGTAGCATCTGAAGCAAGCTCAAAACCGGCAGCTACATCCTGTAGTTTATCTGCCGTAGAATCGAGCTTGCTTTCCAGAACGCCAATGATACGGGCGACCGAACCCAAAGAGCGTTCAAAGGTTTGGATTTTTTGAGCAGGCTTTGTTACCTGCTCACCAAATCGAGTAAGCAGTTTCCCCGCACGATCGATTGACGCTGTAAACTGTTTGTCTTCCAGCGACAGGATAAACTCTACGTTTTGTGACATTCCCTTGTCATCCTCTGCCAAATATTTGCATCAGTTGCTCTTTGGCGTCAGGGTCTGCCTTATCCTGGCTTGGATCGTAGACTTTATCTGTTACGACTGGTCTTCCAATCCTGAGTTGCAAACCCTCCATGAACGCCTTCACAGCCTCGCCATCCGCCTGGGACGCACGAGCGACTTGTAAGTTGCGGACATCCTCTTCCGCACGCAGACGGTCTATATTGCGACTGAGCATCCAGAACATCGTGAGAGGGATGTTCAATAGCTCTAATGGCGACACAGCGTAGTGAGCAACTACACGACTGAAATAGAATCCGAGATCTATTGAAACGGTCCTTGTCCCGGATTCATCGCGGGAAATTACTTTGCCCCTTCGCCAGCCGCTTTTTCGTTTTCTTCATCAATCACTTCCATAGCGAAGGTGAAGATCTGCTGGAGTTGCGGAACAGTCAGTTTTTCAAGAACTTCGTCAGGTACTGAAGGGATAACCTTACGAACCAGATCTGCATAAGCTGTCACTTGCTCAACAGGAGACATGTTCATGAGATCTTTACCTTCCATCTGCTTGATGGAAACGAACAGACCTACCGTCATTTCAACGATGGGATATTCCTGACCGCCAAATTTGATACTTTTCTTCGGAGGCAGAATGGAATCGAGATCGAGTAATTTGGTCATTGGTTAAAATCCTTTTAAAAGAGAGGCTCATCCTGAGCCTCTGCTTAATTACTGATTAATCTGCGGAGTTAATCGTTACTGACTTAGTTGCCTTCTTAGCACCGCTATTGCTGGTGAAGGAGATGTTTGCAGTACCCTGCGCCACACCACGCACAAGACCCGTTTGATCTACCGTGGCCTTTTCCTGGTCTTCGGATTCCCAAACACCGGTTTTGTCTGCGGCATCAGCTGGAGTGATTTCGGCTGTCAGTTGCACAGTTTCTCCAGCTTTTACGGTTGGAGATTCCGGTGAGATCGACACAGTTTTTACCGGTTTGGGACCGCTCATTTTGCCTAGAACGCCTTCATCATCCGGGTATGCGCTGAACTGAACAGAGAACACACGAACATCATCAGACTGGTAGGTCATAGTGAAGTTGCCCGCGGTTGCCGCTTTCGGAATGGTCAACACATAGTCGGTGGTGTCCTGCGGAGTCAGAACCAGCTCCTTCGCCACATCGATCAGGTTGACGCCCTGTGCAGATGTGATCGTGACAGAGTTGTCATCTTCGCTCAGAGTAGAACCGGGCATCAGGTCAACCATGTTTTGGAGTACAGACTCAGCCAGAGGCGCGGTGATGGTAATGTTGCGCCCCTGAACTAATTCGGAAATTACGGTCTGCCCCAACTGATCGACGGTGACTTTCAGCGTTTCAGTGGCTACTTCAACCTGAACACCACCTTTGGTGTAACCCAAATCCACACCACCAAACGACACCTTACAGGCACCAAGTTTGATGTTTTTTACATGGGTATTAGACATTGATGGAAAACTCCTTTTTCCGTTAATTCTACGCATTCATTGCGCTAATGATAAGTATATACTTACCGATTAACTTAATTCAATAAATAGCCAGCAAATTCAACAGGAATGCCTGCTTCTATTAATGCCCCATCATTTTTGGGATAAATGATTGGCATCGCCATCGGTCGTACAAGTCGAAAATAAACACCACCAGATTCCGTTTCCTCTACTGGAAACATCTCAATGATTTTATTGGCTTTCTCAACCGTCGTAGTAATTGACGAACCACGCACAATGATTGTGAATGATTCGTGATAAAAGCCCTGTAGCTCATGATCGATGCTGATGCCGGTATTTGGGTTAATAAGCAGGACGCCAGATTTCACATTGGCAGGCAAGTAGTGACAGAAAATGTCAGTCCCGACCGTGCCAATCTTTGCCTTCTGCATCAAACTTGCAAACGCTTCGATAAACACATTAACCTCTCGTAAAACCGGCTTTTCTGGCAGCCTCAAGAATCGCTTCTGAGAACTGCTTCTCGCTAATTTCCACCGCTCTTTCCAGAAAGTGTGGCCCAACACGAGGTTTAACACCGGCAATTGGTGGGTTTGTCACGTTCTTCATTCGAGAAAGATAACCGAGTCGATATTTACCCAGCTCCATGTACTTAGCATAGTCACCTACTTCTACGCCCGGATGCCCCTGACGTGGTTTTGCTCCAGACACAGAAAGCTCAATGCGCAGCCCTGAATAACCTTCTTTAATCACCCTGGCAAAGATAGCTGTCTCCAGAGATCCGGTTTCCAGCGGAGCCATTGCACGGCTGAGACGCTCAACCAAACGCGCCAGCTTTTCCATGTCCCGAATAAGATATCGCTTAAATGCTTTCTGGCTGTTGTTGAGTCTATTCCCCGCACGTTTGAACTGATGCGCATCGTATTTCAGACCCATATATTCGCCCCCACTTCAAGATGCCCAGGTCTTCCTCGTAGCCCCCAGCGACGATGAACACTGGACACCTTTAATTTTTGACCTTCAAGGATCAGCACATCATCAAGTTGTACAGCCGCTTCTAAAGGGACAACTAACACAGCATCAAACAGCTCCAGACTCGCCTTACCACGGCTACCAGAGCTATCAGCACGAACTGACGATTTCTCATTACTCTGTTCGAACTTAACCACGCCGACATTCGTCTTCCTGACGAATTGCAATTGCGCCTCGCCGTAGACGTTCTTTGCGCCAAAGCGGTAGATCGCAATTTCTGTTTGCCATGAAATATTCATGCTCTCTCCCTGTTGTTGTCGGTCGCTCTCATTACTGGCCAAAAACCCTTTCGACCAAAAGTAAATAATGCGACTAGCGTTACGCACGGCGAACAATCATACGGTTGTTAATGTAACTGACCAGCAAGCGCCAGGTACTGCGAGCCACATGCACGTTTGCAGCTTTACCGGTACGGTACATGTTGGTTGTTTCACCGATGGACTCTGACAAAATGCCATCTTCTCGTGCTGCGGCAACATCATTGCCATTTGCGATCTCACACGCTTCGTTGACAACGGCAAGCATCAACGCTTCTTTGAAGTAGTCAGGGAACTCTTCAAACTTCTCCTGCGTCATCTTTTCCCAATCGACTAAATCATGCCGGTACGCTCCATCTGCTCCCCACGGAATGTCATACACATTCAGCATATTTTGAGGGCGATCGTATCGGTCAAAGTCGATACGTAGAATTTTGCGGATTGAGAACGGTAAAGTTTTAATTCGTCTGGTAGCCTCAATGAGACGCTTGCGCATTAAGCCTTCACCATCCGACAGCAAAGTGTCCCCATTCAGCATATCTATCGCCTGCATTTGAGCATCAGCGACAGTTGCAAACGACTGTTCTGGTATCGACAATTCAAAACTATTCAGCAGAACATACATTTGCCGCTCTTCATGCGTCAGACCCGATGCAACAGCCTTCACAATGACGTACCGCAGATCTCGTTCTTTCTCAGAGAGCTGGTTATATTCAGCCGACACGACAACAGGAATCGACATTTGCCCGCTGGTAATTTCTAGCGGCTCGCCATCAACGAGAATAGCCCCGGTGCTGTCCTTTACTGTGTAGGTAGCAGATTCGATATCCAGCACGTTGAAGGCAAAGGAAAGAGAAACAGCTTCACCGCTACGATACGAGTCGATCTGCGCCATTACTCACCGCCTTGTGCTTTCAGGATGCCTTCAATCATCTCGACAATTCCTTTCGCTTTGACACCAACCTGATTACCAATAACTCGTAGACCGGCAATACCTTCGTTGTCTGCAATGGACTCCAGCTCTTCTCGTGTGAAAGTCTGGATCTGTTTGGCCGGTTCATCTGGTGTCCCACGTTTCATTGGCACAATATCAGGCGCTACTGGCTCTGTAATCAGGTCTGCGGCCAATTCACCACGATCACTGTATGCGGCAGATGGGGAAACATTTTTTCCCTCTACTGTTGACGCTCGCATTGATGCACAAATTCTCTGCTGATCGATAAAAGGCAACTCCGCTACGGATACCCCGTTCTCGAACTGAACGCCGCACAGCATTCCCGAATAACCGGAAAATTGCGGTTCTAATAAAACAATTTTTGCTGGTTTCATAACGCTTTCTCTCCACTTGGGCGGCTTTCGCCGCCCAATATCGGTTATTCCTGTGCGGCAGTGACCTCTACGGTCGCTGTCGCTTTGTGGCTACCATCTTGGGTAGTAACCTCGATTGTGGCAGTGCCAGCCGCAACACCAGTTACAACACCGGTTTCGCTGTCCACCGTTGCAAACTCGGTATTTTTGGATTCCCAAGTAACGGTTTTATTTGTGGCTCCTACCGGCTCGACATTTGCGGTCAGCTGAACAGTTTTGTTTGCCTCAACGGTTGTGCTATTTGGGTCGATTTCGACGCCTGTAACAGCCACAACAGGCGCAGTTACTTCCACCGTTGCAGTTGCCTTTTTGCTACCATCTTGGGAAACGATCTCAATCGTCGCAGTGCCAACTTCTACACCAGTTACGTTCCCGCTCTGGTCTACCGTTGCCTTATCTTCATTTTTGGAAGACCAGGTAACAGCCTTATTCGTCGCATTTGACGGCTGAACATTCGCTTTCAGACTGACTGATTTTCCTTTCTCAACAGAGGTTGAGTCTGGCGTTACCGTTACGGATTGAACGGCTACCGGATTTACGGTGACTTCCACTGAAGCGGAAAGCTGGGTTTCCTGATCAGTTGCAGTAATTTTTACTTTGCCTGGGGCTACGCCAGTTACTAATCCAGTGCCGTTAACGGTTGCAATTTGATCATTGGCTGACTTCCAAGTGAATGAACTGGCACTCTTACCCATACTAATACCTGCACTAAGTTGAACAGTTTTCCCAACCAAAACTGATGGTGAAGCCGGAGTTATGTTTACGGATTGGGAGAAGGGAACCGCCTGCAAACAAGCAGATAGCTGACTTTGTTGCCGCTCGGTTAAAGGTTCATCGGAGATAGAATTGGTAAATCCGGCGCGGCACATATGCCCCGTAAAATCCGAAAATGCCTCTTCCGTAATCTTCATCTTTTGTTCTGGCATTTCTTGCTCCTACAAAAAGGGTGGGCGTATAGCCCACCCTTAAACATAGATAATTACTTATCTACCACACTGATTAAATTTTTACATTGGTCAGTGCAGCGATAGCCTTATCGTGCTTATTCGCCAGAGAGCAGTACCACTTCACACGGGTACGTACTGCGTCTTTGTTCTGTACAGTACCAATGTTTTCAACAACGATACCTGCGTTGTCGCCGCCATACAGACCAGTAACGCCGTTCTCTTCTGACAGATGCAGGCAGTAGATGCTTGCTTTGCCAGCATCGGTCGGGATGAAGTCGTTGATGATGAACGGAACGCCGTTATGACACAGCATCGGACGACCGAAGTTCTCCATCATGATTTCAGACGGACCTACGTTTACTGTACGCAGCAGCGCACGGTAAGCACGAAGGTGCTCTGAACGCATCATGATGCAGTCAGCACCAAGATCTTTCACCGCATCGACCAGTTCGTCGAACATGGAGAAAGTCATAGATGCACCTGCAATGTCGATCTTCTGATCTGCGTGCATCAGGCGTGGAATGCCGTCAAACGCTTTGTTGTTGGAGCTGGAGTCACCCAAAATCAGGTTGCGGCGGAACGCACGAGCCAGACCTTTAACTTTCTGACGAACCTGAATAGCCAACTGGTTATTGGTGTCGGCCATAGTGGTTGCCAGGAATTTATCAACGTCTACGTCACCAGCCAGAATACGCAGTTTCGCAACGCATTCTTCGAAGGTTGCTGCACCTTCCGGGATGGTGTCGTTAACGTCGATGAAGGTAGCTTCACTCAGCGTTTTTTCACGATTGTACAGATATGCCTTTGAATTAATTTTCATAAAAGGCAGGATGGCAAACAGGTCATCGCGATCAATGATAGTTTCGATCACACCCTGTTCGAGTTCGTTGTTAGACAGCTTTTCAGCTTCTTCACGCAGTAATGGCATCTATCAATTCCCTTTGATTTAGATGTTACTTAAGTCCAATTTTCCCCAGACCGGAGGCCAACTTATCCATAGTCGACTTGTTCTTCGGTTGGGATATTGTGTAGGTCGATTTAGAATGTGAGCCTACACCCTGCTTGGCTTCGCTACGCATCAATGCGTCAGCTTCCGGATCTGCCCGCACAATGCGTTCAATCGCGGATTCAAACGGCAACGGCTTACCTTCACCGTCAACCAGAACAGCTCGTTCTTTATGACCTGCCGGTTTGTCATAACCCACTACGCTACCGTCTTCACCCACTTCAAAATGAGAACCGTAGATCACGCGGGCTTTTGCCGGAGTCATCAGAACTTTGTCACGTAGGAAGAGAGAGTTACTGAAGGAAGCGCCCACGGTCATCTCGACTAATTGAGATTTCAGTGATGCGTTTTCACTTTCCAGTGCTGTATAACGTTCGTCACGCTGTGCCAGCTCTGCCTGGTGTGCTTCGATCATCTGTTTTTTAACAGCATCGAACTCACCACGACGCTCCAGTTCAGCTTGCTCCGCCTCACGACGTGCGTTTTCTGCGGCCTGTTCAGCTTCTAAAAGCTGGCGAGCACGCGCCGGGTCGATATCACCGTACTGAGCAAGCTGATCGGCCAATGTGCGCTCTTTCTCTTTGCGCTTCATGTTCTCTTTCAGCAGTTCAGCACCAGCTTTCTTGGTTTTGCGAAGTTCGGCCAGTAACTCTTCATGAGTCATGCCAGCGTATTCGTCATCACCCTTCGGCTGCTCTTTTTGTTCACCCTGTTTGTCAGGATCTTGTGTACTCTGCTCATTATCAGCAGCTACACCGCCAGCGCCTCCACGCTCATGCGCTTCAGCAACATCCATCAGACCACGACGGGCCAAAAGCATTTGCCACAGTTTCATAAAAATTCCCTTTGTTACTTATCACTCGTTCTCTTGAGTAGATGAGTCCCCATTCCCTCGGGGTTGATCTTGCCCGCTTTCTTGGGCTGCACCACGATCATAAGTAAGTACTGACTTATTTTCAAGGGTATTTAGATCATTTTTTGGCGGAAAATTCAAGAGATCTTTATCAAATTCCTTTTTCATCGCCTCAGTAATGTTCGGGAAAATCTTCTCAATAAGCATTTCCATCTGGTGACGACGTACAGAGTCCGGTGCCTGAAGTAACGACAGTTTCTCGGCAACAGAAAATTCATCAGTAAGGCCACGAATATCGAAACTTTCTGGATACGCAATTAAAGAGTGGTCTTCGTCCAGATCTACCCCCATCCATTTCGCAACCAGTAGCATGATTTGGCGTTCAGCCCTTTCCAGACGCTCTGCTTTTGTGACAAGCAAGCTATTTACACGCTGGAAGTCATACATTTTTGCGGCACCAGATGAGTTATCGATTCCCTGTGCGTTGTCCTGCTTCGTTCGCTCACCAGCTACACCAACTGAATGGTAGATTTCGTTAATCACCGTCTTAATCGTAGTGATGATCATCTGAGCTTGTTTCGGGTCTGGTGACAGATAAAACGGCTGGTTTCCACCTTCAGAATCGTAGGTGAAGACTCGCTTTGTGCCCATTTCAAGCACTTTAGTGTGGTTTTCATCACCAGGTAAAAGCGACTGTACCGGTATAGCCAACTGGCTAAATGTCTGATCCTGAATAATGGCATCAAGGTTTGACAGATAGTTTGCAACCGCACGATCAAGATAAGCGATATCATCGATCAACGATGGGCTGAAATACGGTGATTCACTTTCTCCAATACAATCAACAGGAAACACAGGAACTACGCCGAGATTATGCTCACCGCTATCCTCTAAAATAACTTTTGCCTGACGGCGACCTGCTCCACCAGCGCCCTTCTTCACTTCCTCACGGAACAGATACCACTCGTTTTGTGTCCACAGACGATAACGTTGGTATTCCTGACCTGTAGAAGTAAAAGGATCTGCGTCATCACGAGCGACTTCCACAATTAACGCCCACAACATATTTCCGTCGTCGTCCCATGCCACATCCAGCATTTGCTGAGGTGAAATCCAGTAGGCGTAGGCGCGAGCATCTTTCTTTTTCTCGTCAGCTACTGACTCAACATCACCACTCATCGTGCTATCGACAACAACCCATATGCGACCGTAAATAGACGACTGCAAATCAATAGCGGCCATAAATGAGTCAATAGAGGCATTCTGGCGAGTCGCACGTTTCCAGAAATTGCGGATCTGCTCTGGTGCCTCTTCGATATTTCTATGAATGTCTTCTTTAAAGAGATATTTGTTGATGAGGTTTACCACCTCACGAGTGTGGTTGAAGCGATAAGCACGCTCAACTCGCTCCTTAAACTCCTGATCTCCCTCTTTAAAGTAACGAAAGATATTGTCTGTAAACCAACCACGCCCGCCAGCGTAAGTGCTGGCGAGGAAGTCCCAATGTTCTTTTTTCTTTTCGTATTCCGGGTGGCGTCGCGCCACCAGATCTTTAATTTGTTTGTCGTTCAATTCCATTTGAATAACCTTAGATAATTACTTACCTACCTAGAACCACCAAGAATAACACGGTTTTTGACTGGATACCTACGATGTACTGGATAGCCCAATGCGTCTGCACTATGCTCAATGCCACCTGTCTTATCCATATCTCGTGTTCCAGGCTTGTAAATGACCTTTTCCAGTGAATCAATCAAATGCTTGCACTTCGGATCGATATACAGCCGGATATCTCCAGATGCGGTCATCAGCATTCGGTTAACAGCATTAACACGATCCGCAATTGGCGGGTGCTTTTTCGAATAATCGACACGTAAGAATCCCTTCTCTTTGAATATGTCTACGTCAGACTCACCGCGAGCATGTTGGCGATAAGCACCTGCCGGATCTGGAAATACCGTTATCTGTGATTTCCAGCGCCAGAAGCGCCTCTCAAGCTCATCACAAACCTCTGCCGTGTTAGAGGAAAAGAGCACCAATTCATCAATTGCCCATAGCTCACCATTTGGCTGAGGTTGCAAAATTACGGAAGACATCGGGTCAATGTTAAAGTCCTGTCCTACCCATATAGGCAACCTAGGGTTGAACTGAAGCGGTTTAACATGCACGTTTCGATCGAACGGGTAGTAAACGCGCCCGGACATATTTTCAAAGCTGGCCAGGTACTCCTGAGCGAACGATTTAGGGTCCATATCGTTCTTAGCAGCTTCAATTTCCGCCGTAGGCACAAACGGCGAATCAGCAGTTACAAACTGCCAGCTCTTCCACTGTCCCTTTCTTTGCAGCTCTACGTTCTGGCCTATAGTCCACAGTTTGTGAAATTCCGAGAAGCCTTTTGGCGTACCAATGATCAGTGCACCGCCGCGTGTCGATGAAAGAGTAGGTCGTAACACCTTGTACCAGGTGTCAGCCTTCATATCCTGAAATTCATCAAGCACTACAAAATGCAACGCTACGCCGCGCAGAGTGTCAGGTTTATCAGCACCTTTGAGGGCGATCTCCGAACCATTCTTCAACACGATTGTCATCGTGGTGTCGTTCTTTTTCCTAACCCACTTACGGGGCAGAACTTCCTGTAGATCGTCCCACAAAATCTGGCGAGCCATCTGGTAAGTAGGAGCGACATACCAGACCCTTTGCTTTTTTTCCTTTGCCGCCGCACGAATAATAGTGGAGATCGACAACCGGGATTTTCCCCAGCGTCGACCAGCACAAACAACTTTAAATCGATGCGGAGACTGGAAGACTTTCATCTGTCCAGAATGCAGTTGCACAAGACTGAGCGAGGACGGGATTGCCATTATTCGTCCTCCCCTTCACTTCCATCATCTGTCGCATCAAATTCGCTTAGAGCTTCTTCTTCCAACGTCTCAAGCAATTCGTCATCGATGATTTCAGGCTCGTCGTCTTCCTGACGTAATTTCGCCACCTGGGAAGGCGTAAGCTCACCAAATACCAGGTTCGGAATTTCTTCCTCGTCATTTTCCGCATGATCCATGCCCAATGCTTTGGACGAAACTTCAAAGCATTTTGCAAGGGTATTACTGGCTCTCTGTAAGCTCTTGAGAGAATCCTCAATCGCCCCTAAAGGCTTACCCTCACGTTTGGCCGTAGTGACCTCGACCATCACCATCTGCCCCAACGCATACGCCCAGCCGTCATAACGTGTACGACGTTCTTCTATCTTTTCCGCACGGGCTTTAGCGCGAAGCTCTGCGTCAGATTTAAGAGACTCACGAACCATCTTCCCAACAGAGTCCGCACCTTTCTCTAATCCTCGCTTTTTGAAATGTCTGGAGAGTGTTTCACGACGAATGCCGTACTCTTCCTCCAGCTTTGAGAGTGTATATTCGCCTGACGTCCATTTGGCTTCAGCTTCGGCCCACTCCGCTGGTGTCAGGCGAGTTTTTACCTCGTCTTTTTCGACAGTCATAGATCCCTCTAAAACACACAGAGCGCGTCCATGCGCTCTAAAACAACTTGTTTACTGCATCTTCTAACTAACTTGTTTTCTGGGGTGTTTAATTAGGTCTGGGCATGTCTTACTAAGCCTGCTTCCGTATATATTTAATAAGTTACTTATTATTTATATATACAGAAGCAGGTCTTTAAATAAGGTCCCAGACCGATTACATCACCAGTAACTTCGCTTTGGCTCGACCTAAAGTAGTTAACCCAAGAGTCCGGCGGTGATAGCGATTGTCACTGCGTTGGCGCGTATGCCCTTTCTCCACCAGCCCCTTTTTTATCAGAGCGCGAATTGAGAACTGGATACTTTGCTTTGTTGTCTTGTACGGCAAAACTTCAAGCAATTCGTCCAGATCAAGTAGATGACCTCGCTCATAACCGAGATTGAGTGTTTTGATGATGTCCTTTTGTTTGTCGGTTAACGTCATGGCAAATCCTTATGCCGGTAAAGCAATTTCTAACGGTTTATCCAAAGGTTGTTTGTCGAATGCCAGCAGTGGCAGCGTGTCAGGCAGTCGACGACCAAAGTCAGGGTTTCGATACACACCATACAACGGAGACGTAAAGCTCAGGTTGTGAATGTCCTTGAGCAGCTTCACAATACTGGCCTCGTCCACCAGACTGTCGGCAATGTCCTGAATCGTCGTGCCGCGATTCCGCCCAGCTTTTGCCAGGGAACTGTTCTTGTGGTAGTCCGCCACCAGATCACGCAGTGCACGGCGACGACGTGACTCGCTCATTGCGAACAACTCTTTGACGATCGCCTCGTTATCACCCGGGTCGGAACGAAAATGACGCTGGAAAACACGCAGTGCACTTTCATAGCTCTTCGGTCGCTCAGGGCGGATGAACTTAAACCCTGCTTTCATGGCGAAGGGATTGTATTTGCTCATCGAGGACTGGATCTCAATGATTGGCCGGTCATGCATCCTGCTAACCAGGTTAATCATTCGATAAGAGACGCCTACGCCACGATACTGAGTATCCACAACTGAGCGACTAATCACCGCAAAGTTGTTATTCACGTACCGACCCCAGTACTGGTTAGCCACGGTGGTATTAGTGGTTGGTTTCAACTTAGGAAACATGCGGTGGCGAGGTGCCAACAGTAGTTTCGGGTAAGCCATAACCACGACGCCCACCAGACGGTCATCAAGTTCGCAGCGATAGTAAGTTGGCGCGAAAGGTTTGCCGTCTGTTTTGTAGTGAAGCGACTTAAGAGCGTGCCAGTCCTCTACAGTTCCCTTTGTAACAGTCATTCGCTCCAGAAAGTCCAGATGACGCGGAAACTCTTCAGGGCGGTAGCGTTTAATGATGATGTCCGTCATGAATGGACCTCATCATAACTACCATTGTGATATTCCACCTTCACGCGTTCTTTGTAGTGCTTGGTGATCTGCATATCCGGGCGCAGCGCGTTCTTCAGGTCTTCGTGAGTCGTCGCCACCATTACCGTCGCACCAACCTTTCGAGCGGCACGCTGGAGGTTAGATGCCACAACCTGAGCGGTTACACGGTCGAGAACAGCACCGAACTCGTCAGCAGCCCACACTTTAGCGCCTGACTCAATCAGTTTGGCAATCTTGAGACGATATTTCTGACCGTCTGACATTTCAGAAGGCTTGCGAACAAACAGATATGCATCGTTCAGACCAGCCATTGATAACAACCCAAGCGCATCACTGGTAGTTTTGCCCAGTTGGTCAATGACGTTAACCTCATTATCGAAGGTAAAGTCATCAATAGAAGCTACAGAAAGCCCTTCATCCTTCATCTGGCGTTGCAGCTCGCGTAACACAACGGATTTACCTGAACCGGATTGGCCGGTGATGTACACCACATCGCCCTGCCTAACTTCCAGCTCCAGATTGTCGTAAAGCGTCCACTCTTTTTCGTCCAGACCAAGCCCGAACGATTCGGCGATTTCTAACGTGCGCGTGGTTTTATTTACGCGAGTCTGAAACGATACGTTGATGATGTATTTGCTCATGCAGTCATCTCCCCGGAAGAGATCTTCTCCGCATATGCCACAAATGCGTCTACCCCGCTTTCTCCCGTCATTTCTTCCATGTGGGCAAGCAAATCACCAACAACAATGGCAGAACCAGCAGGGAGAGTTTTAAAGCCCAATACGTCGACAACACGTACTTCTTCCGCTGCAACTTCACGACTGATCTCGGTGTGTTCATCCTTCTGTCGTTTAGTTTCTTCGCCCAGATCGATAACTAGCGAGTCGGTGTCCATTTCTTCTGTCATGCTGCCAACGAGAACATTCAACTCCCGCTCTTCAAAGCCGAAAACCTCGATATCGTCCAGAACAAGCAACTCAAGCTCTTTCTGTAGCTTAATTGCATCGTAATCAATGCTGGCAAGTCGGTTATCTTCAAGGCGCTTCGCACGAACCTCGTCATCACTGAGATCATCGCGAACAATAACCGGTACGCGCTCAAGTCCAGCAAAAATTGCAGCCTCACGGCGACCGTGGCCAGTAATAATTACGTCGTTCTTATCGACCGTAATTGGCTGGTCAAATCCGCGCTTTTTAATGGCTGCGGCCAGATCTCGGATCTGCTGTTCATCATGCTTTTTGGCATTCATCTCATAGGGAATAAGATCTGCCGGGTCGCGATATACGATTTCAAACTTTTTGGTCATTACATACGCTCCTTGTAGTAGTCGACCAGCCACACCAGAGCCTCACCAGCATTCTCCATTTCATTACCGGTGTTAATAGCCTGCTCTTTGATGATGTTTTTTATGGTTTCTGCAACACGATCTGACGCATCGAAAGTCACTTTGAATCGCATAGTCTGATGTTCCGCCACCACACGTTCGGTTTTCTCTCGTTTGTCGGTATCGACAGGCTCATCACTACCACGAGACAACGCCTCCAGTGCTTCAAGGTCGATTGCCGCCTCTTTTGCTAAAACCATCGAGATTTCGTCGTCATACGGGGCGATTTCAGACAGTTGATAGTCAAGTTCTGACTGAATTTCTTCAATGAAGCGTTGCAATGCGATCTGGTCGTCTTCACCGTATCGCTCGTTGTCCACCAGTGACATCTGTTTAGCTACGACATCGCTAATTTTGCCCACAGAAAGCACTGGAACCGTTGAAATTCCTTGCTCTATAGCGGCACGCCAGCGATGTTCGCCGCCGAGGATTTCAAAAAATCCATCTTCAAGTTCACGAGCCAAAATTGGCTTAAAAAAGCCCAATTTTTCGATAGAACCTTTCAGTTTTTCAAAATTCTGCGCACCAACCGAATTGGTGTTCCAGGTATTCGGGCGAAGGTTGGCAACATCAACCTGCAAAATCGTGATTTTTACATCCATTTTATTGTTACAATCCATTAAGTAATCACTTACTTATTATAATAGCCAAATAACATACAAAAGGCACTAAGGAAAGAGGTTTATGACTGTTCGGATTGTATCTAACGCAGTAAATGCGCTTATTTCTGGCGCAGATGACAAGGTAAAGCAACTGGTGCAACAGATGTTGAGCTACGAAGTCGAGACTGGCGACTGGAAGGGCACAAGCACGATGTTCAACTGGAGTAAAAACTCGTTCCCTGCTGGCTTTGCCAAGCCTGTAGCGGCGAACTTGAACAAGGCGGGCATCAAATGTGTTCATATCCGCAAAGACAAAGCCCCGGCGCTTGGTAAACCAAATCCGGCGGTTAACCCATTCCCATACAATCCTGATTATGCGTATCAGGATCAGACTGTGGAAACACTGGTTCGAGAGGGAATGATGATTGCGCAGATCGCTACTGGTGGCGGGAAATCTAACGTTGCCTGCAAAGCAGCTGCACGTATCGGTCGAATGACATTATTTTTAACAACCCGCTCTGTTCTGATGTTTCAAATGGCCGAAAACTTCCAGAGATCCATCGACTACCGCGCCGAAAATGGCGAACCGTGGTTAAAAGACCAAAAGGTTGGAGTCATTGGCTCGGGTGAGTTCCAGGTATCACGACATATCAACGTCGCTACAGTTCAAACTCTGGCAAGTTTCCTTGAAGAACCACCACGCGATGCAACACCAGATAAGAAGAGCTACCACCTCAAACGTCGGGACTTGGTGAAACGCTTCCTTTCAAGTGTGTCTCTGCTTATTCTGGAAGAGGCGCATGAGTCTTCAGGCTCTAATTTCTATGACATTGCCAGATTATGTGCGAATGCAGACTATCGCCTGGCGCTTACGGCAACGCCGTTCATGAAGGATTCTACGGAAGCCAACATGCGTCTGATGGCTGTGGCCGGGCGAATTGAAATAAAAGTCACGGAAAAGTACCTGATTGATAGAGGCATTCTGGCAAAGCCATACTTCCTTTATCATAAAGTTGCCTACAAACCGGACGAGGTCAGAATCAAGGCAGAACTTGCCAACAAACACCTCAATTTTAGAGTAGGTATGAGCACTGCCTACCAAAAGGCTTATCAGTTGGGGATCGTGTATAATTTGGGACGTAACGAGGCCATTGTGCGCGAAGCATTGCTCTATAAGCAACACTCTCTCAACTGCATGACTCTGGTTCGTCTTAAACGCCACGGGCAAATCCTGATGGAGATGATGAAGGAGTCCGGTCTTAGAGTTGACTTCATCTATGGGGAATCGAACCAGGCGACAAGGCAAGCAAAGCTGAACAGTTTAGCGTCTGGTGAAATAGATGTTTTAATAGGCTCGACTATTCTGGATGTCGGTGTTGATGTGCCAAGCGTTGGTGCGGTCATTCTTGCTGGTGGCGGGAAAGCAGAAGTTGAAATGAGACAACGTGTCGGTCGTGGCTTACGAGCCAAGAAGAATCAGGCAAACGTGTGTTTTATCACTGATTTCATTGACATTAGCAACAAATACCTGTTGTCTCACTCTTATGAGCGAAAACACATCATCGACACTACACCTGGCTTTGCAGAAGGTGTATTGCCTATTGATGGCGCATTCGATTTTGGAGTTCTGAAACGAGATTAGTTATGAGCGAAAAGAAAACAACTTATTGTCAGGTGGCATTGTCTGATAAGGCCAATGACAAACTTGGAAAGTTTCAAATGAAACTAAAAGAAAAAAACATCAAAATGTCTAAGGCTGAAGTTATCAATACCATCCTGGAGGCGATGACGATGGCTGAGTTTGATAAAGTTTCCTCTGCCGTTGGAGTCTCTGCTAAGGCTCGTGAGAAAATCATGCGCATCTATGAAAACTCTAATATGACAAAGGAAGACCTAGAACAAATTCTAAGCAAACTGCCATAACATTTCGCATTCCCTCCATCCGCCAATTCCAAGATGTGCTTACTTGTAAAAGGAGCACATCAATTGATGTGGCCTAGAGAATGAATTTAATCAAGACAAACATTGAATGATTAATAGACTACGATAGTGTCCAACAGGGCATTCTCATGTGACATTTGTCACATTTTTAACCGCATAAGTCTCCGGCTGAAAAAAGTTCTTGATTGGCTGAATGATATTTGTAGGCTTATCAATGTTTAGAGCCGGAGGTGTGAATGGGTGTACTTGACATTGATAGTAATTACTTAAGTGCAAGGCGAATAAAGGAATGTGTTCATATCTATTGTAAATCAAAGCAGTCTTGTTTAGAAAAGCAGGCGTACCTAACATCTTCTCAAAAAGGAGAGCACAAACTCATCAAATATAAACTAAAGGCTTCGCGCAAAGATCGTTATGAGCACTATATATACGTAAAGGATATTGAAGGCACCAAGACAAATTGCGGTATTATCTTTTATCCCTATGATATATCAAAACTGTTCTCCATTATGAAATCCTGTGTCGGCGTAGCTCCAGGTAAATTAGAGTTGCATTCAAACTTATACGATTACCCAAATGCTCAAAAACAGATAAACGATAGCACTTCGCCCTATGGATTTTCGTTTCTCTTTAAGAATCATCTCGCAGTGAAAGATTTCATCGAAAAATACAATGAGGGAATAATATCAGGCGAATTAAATTTCAACAAAATCTGCGGAGATATAAAGAGGAACGACCTCTTAATAGATATTTACAATAGAACCCAAGTTAACGTGTAACCATCCATTAATCATAGCCAGACAAATATGAAAGTAACAAACCTAATTATTCTAACACTAGCCACATCACTAATTGGGTGTTCATCTTCATCTATATCTGTTTCAAAGGCAAAGTATGCACCTCAAAGCAGAATATTTAAATATCAAACACCACATGAGTCTAGTCTAACAATAGTGAGAGACAAAGGGCTGGTTGGTTCTGGATGTAACGCTTCCATATTCATCAATGGAGAAACGGCAGCAAAATTGGAACCTGGTGAAAAAGCAACTTTCTATCTTAATGAAGGAGATTGGATCGTTGGGACATCAATTGAAAGTTCAGGTCTTTGCGCATTTAACCCCTCTAGGATGGAGCGAGAAATAAAACTAAAGCAAGGCGACGCGAAAACATATCGGGTTTTCACTACCTGGGATGGTACAATGGATATATTGCCAACCACTTTATAATGATATGACGACGAAAGACATCACCTACGGTGTGCCAGCAGAAGTCTGGCCTCGAGATTACACTAACGTTGAAAAACTACTGATGTTCTGGCGCAGAGAACAAATTCCTGTAAGGGCCACTCTGGAAGATGGCCAGGCGTTTTGCATGTACGTTTATGGCCTCATGCCATCTCGTAACAAAGTTGACCTTTGCCCAGCCCCTTTTGACAAAGAAAATCGTATAAGGCTCCCACTTGAACGCATTAGTACAATTGAATCAGGTGTGGTTGACAGTATCGCTCACGATTTCAAAGGTCGATTAACAGTTCATCCTGATTATGTCGATAATCGGCCATCACGCCGCGATTTTTTTGCAATTTGCAACCAAGCATATAAAGCAAACAAATCTATAAGGGTGTACATGGCGGATGGCCGTGAAATTGAGGGAGTGTCAGCAGGCGCAGATGCTTGTCAGGTTACACTACGTGTCGAGAACGGTAGAAAAATAGTTATTTTGTTCGATTGGGTTGAACGAATTTTGCCTTTTTAAGTTATGAAATCGATATTGTTACCACCATTATTTTTACTTTGCTCAGTTGCAGCAAATGCAATGGACTATAAGCCTGTCATTCAGTCGCTGATGAATGACGTGTGCTCAACGTCTCAGAATGTATCAGTTTGCATGTATCAATTTTCGGCAGCCGTTAAAGCAGGAAAAGCGATAGGTGAGAATGTGGAACTGTGTAAGAAAGTGGCAAATGAAGAACGGGCAATGTTGGATTGCGAATCTAGCGAGTCATCGGCACAGTTCGTTGATGCGCTATTTGACACCAATCGTAAGGCTGTAGAGTCTGTTCAATAAATCTATAAGGTTAATAACCGGCTAAGTCCGGTTATTATTTTTCACATCACTTCTTTATATCTATAAATCAAACAACCTAAATATATAAGGTCGAAAGCCGGAATCGATTATTTATTTAGGGAACACCTTCGACGATCTCGCTTTTATTTCTAGGACTTTCATCCCTGCAAAAAATTTTAAAAAAACACTTGCAATCTTTTTTCGCGTATCGATAATTGAACTCGTCGAAAGCGAAGACGCTAACGACAATAAATTTTAAATTTACATAAGGAAAAACTATCATGGCTAACATTATCATTTCTAAAAAATCCATCATTGAAGCTGCTTCCATTGTATCCGATGAACTGCGCGAAAAAGCAGATCTGGCAACTCAAACATATAACGAACATTATAAAAATGGTACGCACACCAAAGCAGACAAAGCAAATATGCAAGCTGCGACCACTAAACTTGCTTACTTCATCAACAACGTCGTAAACGCAGTAGAAGACGAAAAATTATGCTCTGTTTTCTACTATGCGATTAAAGCAAGCAAACAAGCGCCAGAAGTATTTTTCCGTGATGCAATGACTAATAGTTATTCTCTGGAAAAACTGGTTTATCTCGTTAAATCAATTAAATCTGGTAAATGCGTTTATTCCATCGCTGATATGTCAGGATCTCGTGTATTCGCTTTAATCGATATGATTAACGACGAGATCGACACGTTCACCAATGGCGCTGTTTTCGATTTAATGAATGAAGCTAAAAAAGCGTGTGAAATTAAATTGGACGCTGGCTATACTCAAGCCAACCAGTTGATCAATCTTTGCGAACGTCTTGGACTTGTTGAAAAAGTCAAAGGAGCTGGGAGCGCGAAAGCTGGTACTCAGCAATATCGCTTCATTAAAAATGATTTCTACAATTATTTAGCTGATGCTTTCAAAGCGTAATTAATGGAATCAAGCGCCCACTATGGGCGCTTTAAAGGAGCTTTAAAGGAGCTTTAAAAATGGTCAGCTATGACAAGATCCGCGCGGAATATCGCGCAAAGTATCGCGCTTATAAACTGGAATTAATCGATGATTTGATCGCGCAACGCGACCAATTAAATTTTACGTTTTCTGATTTGCTTAACAGCAAGCGAGATTGCAAGCGCAAACGTGAATACTTACGTTTAAGCGCATTAATCGGAAAACTTCAAAATTCTATTTAATTTTTTTAAGGAGCTTAATCATGTTTGTTCTTATCGCTGGCGTTAACGTCCATAACGAATATTATGTTAATCGCATCGCTGGGATCGCTGGTTACGCTGGGCGCGCAGTCGAGCTTATAGATGAAACGACGCGCAAAATTGACTTATTGAGCGACCAGGAGCGAAAAAAAGCAGACGTGAACGACGCTGATATATTTTTAATGTTAAAAGCGTTTGTAGAAATGGGATTTAAAATCAGTTTACACAAATAAAATCGAGCGCCCACTATGGGCGCTTTTTTCGTTTCCAATACTCCCACCATAACGCGCCATCATTAGCGCGTTTTTTATTGTCTTTGACTCACTCCAACAACATAAAAATAAGCGCCAAAATAACGCCATATACGCGCTTTTATATCCTTGTCAGTACATACCCATTACTTAACACATTAACGCGCTTAAAATGCGTTATATTGCGCTATAGCGCATAGTTAATCATTGGCTTTTAGTCTTGCTATGTGATCCGCGTTTAATTGTCGGCGCGGATCGGCATTTTGTTTTGCTCCGTATCCGCTCGCGTATTATGTGCGCGTGATTTTTCACATAATCACACCACTTAATCACGTATGTGATTATGCTACGAAAGAAATCTGGATGTCTCAGGCGACGAAAGTCATCATAATTTTCCCCGCTCACCTGTCCGACAACCGCTGGTTGGATTCCACCAGCTTCCCGATGTTTTTTCTACACAAAGGCGAATGCAGCCGTTTCCCGAAAAAATCCTGGCCGTTTCCCGTCGGCTCATGAATACGTTCCTTGCCGTTTCTGAAAATTTCCCTGCGGCAGCTGGTGGCTATAGAGAAAGGGCCGTTTCTGGCCCTCTTCTCAGTTACACGCCATCAAGGATGTGGATGCGGTTGCTTGCGTATACATTCAGCATAAAGTTAGCGCAAAACAGTTTCCATGTGTCAACGCCAGCGGTATACGTAATATTTTTGCATTTAATCGCATTGTTGGCGATCCGCATCCCCTGCGATACTGCTTCATCGTCGGAAAATTTGAACGACGATTGAGTTTTAATCCAGACAGAAATCTGCGTAGCGAACTCAATCAGCTTGGACTGGCAGAATCGCCCGGAGCGCACCGGAAAGACGAACGTTCCGAATCCAGAATTTACCACATACGCTTTCTCAAATACCCTCGAGTAACGACGATTGCCAATGATGTCGCGTGCAATAATGCATTTTTCTTGTGCTGACAATTCTACCGTCTCATTGTGACGCCAGGCACCAAGTACTCGTTTTTCAATGTCAGAGAACGTTACAGCGATATTGCCATGTGCGGGTGCGTTTACAGTAGCGATAAAATTCATGATTAATTCCTTATCGTAAATAACAAATTGTTTTCTTGTTGGTGTTAATTATCGTTGTACGAATAAGGCGTCAAAGTGGAAAGTTGCGGTGGCCGGACGGGAACAGGTGGGTTTGTCGGTTGCCTGGAGGTTAGAGGTTGGTGTTTTTAGCCTGCGGGAAACAGGATGGTCATTTAAGGCCACCAGTGCTGGTGGCCTTATTCTTTAGTGGAGTAGAGCGATGTCGATGGTATCCCCTGAATCATCCACACGGATCATCAGCATTGCGAAGGCGTTTAGTGGATAACTGGCGTGCCATTCAGGGAAGCGGTCATCTCGCATGAAGTCAGCAATGTCGTAAACGCAGCCCTCAAAGTGGAAGAATCGCGTGCTTAGCTGCTCGTCATAATCCACATGATCCATTTCTTGCTGTTCTGTTTCCGGCAAGTCCAGCCATGATTCGAGGAATACATTTTGTGCTTTGGTGGTAATGGTGAAATCAGTCATGAGCATATCCTCACTGCGTAAACATGTTGTTTTCTTGTTGGTGTAATTATCGCAGTGTAGATAAGGCATAAAAGAAGTTAATACAGGCTGAATACGCAAGAAAGGTTCTGGAAGTTGATAGCTAGGTTTCAAACTAACCTTCGGTTATTAAAAGTCATTTAAGACCACCAATGCTGATGGCCTTAATAATTATCGCCCGATTACGCTAAGGATCTTTTCCTCAACTGACTTGTTGTTGCGACTAAACTGCCTTGCGTATCTGATGACAGAAGAGGCGTTTTGCTTTCTGACCATCTCGGCTCTTTCCTTCAGGCGTTTCTTGAAATCGCCCATATTTACCACCAGGCGCAGAAGGTCAGTCTGTTATTGTGAAAGTCGTGGTTCATAATCAGGTCTTCCACAAGTTTTTTCAGCTTATCCACGTCATGCCAGTAACCTTCATCGTACTCCTGACTGCCGAAGAAAAAACCTTCCCGAGTAGGCAAGTACTCTTCGCAATTACTTTCATTTATGTGCATCAAATGAGCCTTCAGAAAACAAATGTCATTCATCGTTAATTCTAAAAGCTCACAATTTTCGACTTCACCTACGTTGCGCTCCATCCACCCAACGAGCGCATTGAACTTACGGAAGTAAGCAACCTGCTTTCTGGATGCCTCGTTATTCAGATCGTTTTTAGGCTGTGTCTCGATATAGATATCAAGTCCCATGATGGTTTCCTTATTAAGTTGCTTCAGTGAAATCATTTTCACAAATCAGATAAGGCAGAAAACAAATTGTTATCGGGCATAAGAAAATGGCGCGGTTTGCGCGCCATTTAAAGAGGATTAAGCGAATACGCTTTCAGGGATTAAGGTGTCGGCAGGAATGCCAGAGGTAATGCGCAGACCGTACTGGCCAATCCAGGTGGTGCTGGTGTTCAGGCTGGAGGCGAATACGGTGTTAACCATATTCATCATGGTTTCAAACACCTCTTCATCAACCTGGCGGAAGTAGTTCTCGATTTTCAGCAGCAGCGGGTCAGTTGCATCGAGAATGGACTGGTATTGAGTCGCGTACTCGCCGCCGGAGGCATCACCTTTACGCACGATCGTACTGGCCTGTACTTCGGCACCAGTTTCGGTGTTGTACGTAACAACGGTGATTTTTGCCACATTCTTACCTTCGGCGGTTTCAGAGGCATAGTAAACATCAACTGTCAGTTTTTCGCGTTTAACGGTCATTTCACTCTCCGTAGTGTATTGATTATTTTTCTATTCTATGATCGTAGGTATGTACTTACAATACAAAAAAGCCCCGTAAGGATGGCGGGGCTGTCGTACTGTCGACTAATTACCACTTGCACATTATCAGGCTATTGCCATCACTGATGCTCTCTGAATTTCTTGCTGGGCCACGCGGTTAACTTCCATCAAAGCCAGTTCGAGCTGATGTTCCGGCCACATTCTTTGAAATGCCACCCAGCCTTTTCCACGCTGGCGACGAACATTCATTACATAACGAGTAAAGGTGTTTTTATCGAAAGACACCGCTGTTTCACGGAACAGACGAATAGAGGTCCCATTGGCAACGATGTCCAGCAAAGTTAATTGAGCAACCAGTGCAGGCTTCTCTTTTCTCTTCTGGTCTTTGTCCAGACCAAGAACCAATGATTTTTTCATCACAACTCCGTAAACAACTTGTTTTCTCAATGGCGTAAATAATACCAGTAAGAAAACGGCTACAAAGCATATTGATCAGGTGCATGAGCGATATGCAGGTTCTTCCCTGCGGCTATAGAGAAATTAAGCCAGCAATGCTGGCTTTGGTTGGGGTTACTCGAATACTTCAAGAAACTCCTGAACGTCCCAATGCTGGACGAGGTGAAGATAGACCTTAGAAATCACGTCATTCTCGCTATCGCATGTGAAGTAGTACTTCTGGCTGCGGTTGTATGTGTCCACACAAAATTCGCTCATATCCATAAAGTCAGCATCTTCACCCATGTCGCTAATCATCAAAGCAGGTGCGTCATCACGAGTCATCAGCTCCAGCACCCATCTTGAATTAATCAGAGTGGAAGACCAACCTTCCAGCTCATAGAACTGGTCAAACTCTTTTTGAGTCAATTTCTTAATTTGGTTGATGTCGATATTTGCAAACATAAAGCAATCCTTAAACAACATGTTTTCTTATTGGTGTTATTATCGCAATAACGCATAGGCGAAAAAGGATTTTATTCCGGTGAATGTGGTTTTGGCAGTGAGTTTTCAGGTTCAGTACCGAGTACACTTTTTACATTATTCTGATTTAGTGGCCGAAGGTGGCTGGTGGACAGAATAATCCTCTCCCCGGAAACCTACTGAAATCGATTGTGACCCGTTGGCTGTCTGGCACAATTACGCTGTAACTGGGTATTCAGAGGGAGTCCAACGGTAAGTTAGTCCGCCTGCACGTGAGCGCCTCTCTTCTTCCCGCACATTACAGGTGGGTAGCTGCAACTCTCCCTATCGCTATACCGGTACGCCGCCGTTCCTGAACCGGCATCGAGCCTTTTCCCGAAATCCACAAAGGCAACTCGACCGTTTCCCTGAAAACCTCCAGCCGTTCCCCGAAGGCAATCCAGCCGTTTCTGTAGCGGGATGCAGCCTTTTCCCTGTATGGACCGAAGGCTGACCGTAGGGGTGTTACGGGGGATAAAATCAGGAGTTGAATAAATACGAAAAAGGAGGCGACACCCCTCCTTCCCTCCCCACTTATACATACGTGGCTTCTTCGCTATACATGTTGTGTTTTCTTCGTGTTTTATCTGTCTCAACCTCTCTATAGGCGTTAATGCTCACTCCTTCCAGAATGTCCTATACGGCGACTATTTCTGTTGGTGAATTGGGTGTGTTGTTTTCTCTGTCGGTGTATGTGGTTTCGTTCGTTTTGCGGTGGTTCTTCTATGGGGTGTTCTCGTCGTTTTGGTGATTGTTCTTCTCCGTGTATGGAGTAATGGCAGGTGGGCGAATCCTTTCGTTATTGTGTTTGAGTTGTTTGTCTGGAGTGTGTGAAGGGCTTTTGTAGTTATTCGTGTATTGGGTAATGGCGTTTCCCGTGATTGTTCTGTTTCGTGTCTTTTGGGATTGAGAGAATCCTTGCGGTTACAGGCTTCGTTGGGGTTTCAGTGGTTCAGGTGTTTCTTCGCTGTTTGGGGAATGGCGTGTCGTGGGTATCGCGCGTATGAATGTTTTCGGATTGCCTGTGAAAGTTAGGTTGGTTGTCCGGTAGCCTGCCATAAAGAGGTTGGTTGTTTTTGGGAATGGCGTATGTGTTATTTAGTTGTTTTGTTATGCCTGAAAATAAGTTGTTTATATGGTTATGTAACGCAACGGGAACGATTTTGAGCGTGTGTTTTTGTTGGTAGCGTGTTGAGTCGTCTGTGGTGAAAATTGGACGCTGTGGCGCTGTCTGCTGCGTAAAATTACGGGTATAAGCAGTGATGTGTGAAAACGTCAATTTTTTAGACCAAATCGGGTGAAAGCGTTGATGTTTCGTTGATCTGTTATTCAGTTGTTTTCTTGATTGTATAAACAACTATAACTTATTGATATTTAAGGATGTGATTGCGGGTATGGAAGGGGAGTAGTGGCGATCAACGGATTCTTATAGAAAAGAATCAAATTGTGACCGCCATTATCAATGAGTTGCAACCGTTAGTTGTTCAGATAAACATTTGGAACACGGACGTAGAAGTTCCTGTCGCCGGTAAGTTCCAGAGTAATGTTAATGTCATTACCATTGTCTAGTGTAGCCGTTGCTCTATAGAACTTATCCGTCACCTTGTCCTCTATTGTCACCTTCATACATTTTGGTGCAGTCGAACCGTTATTCTCTTTCAGAATAGTTGTCACGAGAGGGCAGGCTGCTTCTTCAAGAGCAACCTCGTCCTTGTGTGGGATGCCGATGAAGATAACCCAAGCCAGCGACGCAACGATTATGATAAATGGCACTCTGCTGCCTTTTGTAATAGTCGCGCGCTTCCAGAGATAGACAGGCAGGAGGAATACCCCCCATAGAATTGAAGGTGGTTCACAGCCAGACTCCGATAGAGCCATTCTGTCAGCTACTAACAAACCGATGGTAGTTACACCCCCAATTATAATAGCGTAATTGGTATACTCTTCCGGCGATACTCCAAAGAAGAAAGGCATGAACGCTAGAATCCACGCATAAATGTTATTCAGAGGTTTTGTTTGTTGGTTCTGGGTTTCCATCACATCCATTCCATCACATAAAAATCGCGTTTATATATTATCAATTTTCTCACTTGTATAACCTAAATACGCATCCGTTTATCAATCCACCTTCCACAAACATCAGCTTTAGCTATGAAAAATAACAATCTCAAAGTGAAAACCATTATCATAGGAAACGATTAGATGAGATGGTCTAATTCATCATCTATCATTGCTTTAACACTTGAGTCATTAACCCCGTATTGATTTATGAACCGTTTCAGCTCCGGTGAAAACTGAAGGTAGATATCGTGAGCGTTTTTCACTGTAGGTTCAACGCCACGCATTTCAAGCGCCTTTAGTAGATATGAGTCTTCTTTAAGCATAAATTCTCCGTTGTCTAGTATGAAGCGATTGCCGGATTACCATTGCCAGCACTCTAGCCCTTCAACGACCGGTGCACCACAATCAAAATGTACAGAGTCAAAGCCTACATCAAGTACTTTCTGAATGTTAGCAATTGCGCCTTCGGATATACCATATCGACGCAAGTCGCCTTTCCAGACATCATCCTGTAACCCGGCGTGGACAATACAACCGCCGTCAATTTGCGAAACCCAATCCAGCTCATTGCTTGCGATCATGAATCGGCGAGCATCTTCCTCTGATGTATGAGATGAACTGATCAATGCCACCTGGTAGGCTTGGGTAATGTTCAACAT
>Cluster 2
ATTACCAACTTAGAAACATATATTTCTAACCTTGGCGACACCATTTCTACCAAGTTCGATGATTACACAGCAAAGATTGGTGATGCTGTTTCAGCATGGTTTAGCGATACATCTAATAAGCTGCTTGAAAAGATGGATGCCATCAAAGACTTCTTTACTGTTGATAACCTGAAACAGGTTTTTCAGTGATGCAATTGATAGTGCAATTGATTTCATTAAGAACCCAGGGAAACACATTAAAGAGGCGGCTGGTAATATTTGGGATGGGATTAAAAATTTACCCGGTAAAGCATTAGATGCAGCGGTTGATGCCGTTAAAAATACCCCTGCGGCAATGATTGTATCAAAAATACCCAATCCGATCGGCGAGGGCTAATGCGAAAGAAATCACTCCAGAGTTAAAAGCTCCGGTTAATAGCCACCAGGAGACATCTGATTCTAAAACTGAATCCGATGCCAAACAGACTAAATATTGTTACCCGCGTGATAAATGCGGCACTGGACACGGCGAAAGATAGCAATAAAACAGTTAAAGAAACTGTTAATCAGATTATCAATGCAAATGCCGTAGAAACGGGCAATAGCGCGTTGCAGAAAATTGATAAAGCTATTGGTCAAAATAGCTCGTCATCATCGTCGCTTAATACCACTGGCACCAGGAATGACATTCAGAAAGCTGCGGATACCTACAACAATGGCCGCTTGGATGTAAAAGTCGGAAGTCTTGGCGCTGAAGGTAAGGCAAATCTCGATAAGTTGGCTCCGTATTTTGCTGAACTAGAGAATAAATATGGCCTTCCTGAAGGTACTCTTTACGCGATCGCTGCAACTGAATCTGGTGGTAATCCTAACGCAAAATCTACGCTTACAGATCACCAAATGGAAAGCTAAGTGGTGGCGCTCTCGGAATGTTTCCAGTTTACGAGCGTTGCTCGTGAGGAAACTGGATTATCCGGGAAGATTCTTTTAATCCGGAAAAATCGGCAGAAGCTGCGGCTCTTCTCATGAGCAAGTATCTGAAGCAAGCCAATGGAGACTTAAACGAGGCCATCACTGCATATAACGCAGGGTTTGGCACTATCAATAAGTGGAAAAAAGGCACAGGTGACTTATCGAAAGAAAACCGTGAGTACGCGATCAAGGTCAATACTCATCGTGCTCGCTATTTAGGTGGTGAAATCTATACACCTGGGGCAGGAGCACAGGGTGGGGCGCAATATGGAGTGAGGGGACCACTGCCTGATAACGCTGTTATCGATCAGTCTACTGGTCTGGCGTTTACCCCTGGTGATAGCCCGTTTGAGAAAGGCGGTCTGGTAGACAAAATCGGCAATGCTGTTGGCGTTAACGATCTGGTCAACAAATTCATGAATGGCCGGGGGATGCGTCGGAAGTCGTTCAGGGAACCCTCGAAGAACGCGCACGAGGAAAGGGGACAGCAACGGCAGCTGGCAATGTGTATGTTGATACACCTATGCCAGCTGAAGAGGCACGTCCGGTAGCAAACAACTCAAGTTACTTTGACCAACTCGGTGCACAAATGGGGATTGATGGGCTGTATGACAAACTCATTAATGCCCGGGGAATGCGCTCAAATAATTCTCCTCAACCAGCCTCCACGTCCCAGGTGACGACTGCCGTCAACGATTTGCAGCAACCAACTGGTCGTATGCAGATAGACGGGCAGGTTATTAGTGACCTTGGCGGTTCCGGTGCCAAGCCGACAATGCAGTTGGCTGATAATACCGTTTCACTTGATGGTGAAACGAAGCGGCTGTTTGCGCAGATGACCTCATTGCTTGCCAGGATTGAAGAGCACACCAAAGACTCGGCGAAAGGCCAGGGAACTGTCGTAAAGGTCAGCACGCCTCAGCCGGGCGTTATGCGCACGGTACCACTGTCAATTGATGATCCGTTGATGAATGACTACGAGAGTTGATTGATGGAAACAAAAACGAAATTGATCCTTTGCTGACGCTGGAGTTATCCGGCGTAAAAACGTATGAGTCCCAGGAGGAGGCTTGGGGCGCTCGTTTATATGAGTGGCTAAACACTTATCAGGGTGAGGTATACGGAGATCCGTCATGGGCAATGTTTTACCGCAGTTTAAACACGAACGACCAACTTGTCGCATGTTCAAATTGCGGTTGAGGCAATGCTGTTGCAAAAACTGACGGTAGATTTACCTGACATACCGATTCTGGCTTGTCAGTAGCCGAGGGAGATACTTTTGATAAGTTGAAAAATCCATTCGTATCAGGGATATAACTATCACACAGGACGTGGTGCTATGAGTAAAACAACACCGACTAAAGACAGTATTCGTGCAGAGTTTGAAGAGCTTGTCGAGAAAGATTCATTCTGGTCGAAGTTTGTCGGCTCTCAATTTGTCTCGATGCTGACATTGTTATTACTCAGATTGTCTACAGGTGCTTTCAGTATGCCGATGCGGCGCTGGCTGAAGGCTTTATATCGACCGCGACGCGGCGTTCCTCTATCCTGGCAGCGGCAGAAACGAATAGTTACGTTGGTACCAAGCCAACACCGTCATCGGGGATGATTGAGATCACCGCCACAAGTGAAGATGCCCCAGCGGTAATCCCCAAAAACATGCCTTTAATATCTGACGACCAGTACCCTTACATGACTATGGATGTATGCAGGTTGGTTGACGGCACCGGTACGGGTAGAAGTGGCACAGTTGGAAATCCAGGAGGTGACATATACCGTTACGGCAGCCAAAGAATTTCTGGAAGTCGTGTTATCAAAGGCTCTCACTGCTGTCTGCTATAAGCTGGAAGTATTCGTGACGACCGATGGTAAGACCACGCAGTGGTCTTCCAGCACTATGTTCCGGTTAGCCGGTAGTAAAAGCCAGGTCTACGTTGAGTTTTATAAGCCATCCGAGCAGTTGGGGGTTCGATTCGGTGATGGGCTAATTGGGCAAATACCGCCAGAAGGCTCGACCATTACACTTAAGGTATGGTGCACCAACGGAGATATAACCCTGGTTGCTGGGCCAAAACCTGACTCCTGTCGATTCTGCGGCTAATTTAGCTAATTTGATTTCAGTTAAGACAACGACACCCATAACCGCAGGTACCGATGCCGAAACAACGGAGATCACACGTAATCGTGCACAATATTACCTTGCCTATGATGATCAGGTCGTATGGGGCGGGGACTATACGTATTTTCTGGTGCGTAACATCCCGGGACTGTCCTGGGTAAAGGCATGGGGCGAAGGCCAGCAAGAGAAATTAGATGGTGCTTATAATGTTCGGAATATCAATAAGATATTTATTTCAGGGTGGCATCCAAATAAAAGCCAGTCAGAGCTTGAAGAAATGATCCTGGCTGCCTTTAAGAAGGTGCCAAATGAGTTGAACAAGAAATTCTCGTATAAAGAGGTCAGAAAACTACCCTTTAAGATCACCATCACCGGGCGGATATCGGCAAGCCTGACCATTGAGAACGTGACTGATGAGCTGAAGTCGGCACTGGAAACAAAATTTGGGCGTGACTCAACTTTCTTTGATCCGAACCGTGTCGGTAAGTACATCCTGATTAAGAAAAAAGACGTTTGGGCATTTATCGAAACGCTGGGTTATTTCCGCGACTTTTATCTGGAATTTGTCGAGTGGAATGAGTCCAACGGCTTTTACGATTTCGTTTATCTGGATACAGAAAACTCCACCTTTAATATTTCGTATGAGGAGGAGTGATGCAGCGTTCCTGGTTTAATAACCGGCTTACATCAGCTAAGCAAAAGTCATTGCTCTATAAATCATTGGCTGATTTGGTTCAGTCAATGATGGATACCTTTGTTGACCCATGGTTGGAGCGAATTACCAACCGGAAGTCTATTTTTTCCATGAGCAAGGAGGATCTGGAGACCAGGACAAATGAACTTGGCCAGTTCTTTACTATCAGAACGTCGAACTCATCTTCCGTTCCGATGTTGTTACAACAGCGTCTTGATGAGATTCACTTTAAGGGGACTGAACGCCCTATAAACCAGACAATTTACCGCGAATTTAACGGTATTTCTGTTTTATGGGATCCGATATATGCACCGGTGGACCTTGAGCGTCATCCCTATGGCACGGTTCTAATACCTGAAAGCACACTGGAGACTACCGGCGGCACATTCGGCGAGATGTTTCTGACTTCCAGAGGGATGATCAGTATTCCCATAAACGACCTGGCCCGGACAATGGGGATTACTGGCACGATAGATCAGTCCGCAATTACAGAAGAAATTCTCAGAAAGTTTAATCAGTTCGTAAAGCCTCTACTGCCACTGCATATAGTGTTTGATGGACTTACGCTCTATTTGTCGGTTGTTGTAAATGAACACGCCGACATGATCACTTTGAACGAGATTTCTGATACCGAAAAAGCGTACTGCTGGTTTGAAACTTCGGATACAACTTCGCTTACTGGAGTTACGTCGATTAGCGCTCCGATCACTGCAACGCCGGGCGGCACTATTGTGAAAGCAACGCCTACGTTTGATCGCACCCGCGCAGATGATTTGCTGCTGGATAGTGATGCCTGATAATCACCCCGTCCGCAGGGCGGGGTGACAAGTTACTTATCTTACAATGAGGCTTCACAACATTGATTAGGGAAAATCATGTCTGACGTCTCAACAAACCTCTATAAGAGTCAGTTGTTGGACTATTACTATCAGCGGCGCGCTGAATCGTCCATTAACAAAGGCTCTCGATTTTTAATCAGCAAGGCCGTTTTCGGTACCAGTTCGCTGGTTACCAAGAAAGGAGATGGCACTTATGAGATTGGAGAACTGCCAAAGGCTTTCGATCTGGCAGAACTGACCAGTCAATTTTGCACCATCAACCTCGTGCCAACCTACTCAGGTGGGATAATTACTGTCCGAATGGACCTTGATCAAAGCCAGTTGCAGGAAGGGAAAAACTACCCATTCAACACTCTGGTTGTTCTGGATAACGAGAACAAGCCAATCGCCATTATTTGTGTCCAGGAAGACTCGCTGTATGTGGGCAAAACATATACCGCAGTTATGGCCATAAACACGACTACAGCATAAGGATATGCTTGATGAATGACGTTACAGTTGTCACATCGGTTACTTACCCATCACCCGAGTCGTTGGCTCTGGTGGCTGATGTGCAATACCACGAACCATATCTGTCAGCCGCGCTAAACCGAAAATTCAGGGGGATTGTTGACCCGGGATTTTATGCCGGTTTCTTACCTAAGCCTGGCGGTGGGATGAACCTGTTAATCACCTCAGTGGATGGTGATAAAACCGCAGGCGCGGCGTCGGTGGATATTGGTGAATTCTACCAGGTAACTATTCAGCAACGTAAGGATATTTCTCTTGCACTTAGTGCAGGCAAGAAATATGCAATTGTGCTGAAGGGAAGATACCTCCTTGGAGAAGATACCTATCAGGTGAATACCGCGTCACATATTCATGCGGCTGAATTTGTTGCCAGAACCTATACCGATTCATATCAGTTAGGAGATGGGGAGCTGCTTGTTTGTACGGTGAATATCCCTGCTGGTGTATCTGCCATTACCCAGGAGATGATTGATACATCCGAGCGTATCAACCGCACGATCGGCATTGATATTTCAGACTCTGTAACCAGTACCAGAAGTGATGTTGCTGCAAGTTCGCTGGCAGTTAAAAAAGCCTACGATCTGGCGAAAAGCAAGTATACGGCGCAGGATGCAAGCACAACGCAAAAGGGATTAGTTCAGCTCAGTAGCGCAACTAACAGCGACAGCGAAACAATGGCGGCTACCCCTAAAGCTGTTAAGTCTATAAAAGATCTGGCTGATACCAAAGCGCCAATAGAAAGCCCGAGTCTGACAGGAACGCCAACCGCGCCGACGGCAGCGCAAGGTACAAACAGCACGCAGATCGCAAATACAGCCTTTGTTAAGGCAGCTATAACTGCACTTATCAACGGTGCGCCTGGCACACTGGATACGCTGAAAGAAATAGCGGCTGCGATCAATAACGACCCGAATTTCAGCACAACTATCAACAATGCTCTGGCTCTTAAAGCTCCTTTAGCAAGTCCTGCATTAACGGGAATACCTACTGCGCCTACCGCTGCACAGGGTACGAATAACACGCAGATCGCAAATACAGCCTTTGTTAAGGCAGCTATAACTGCACTTATCAACGGTGCGCCTGGCACACTGGATACGCTGAAAGAAATAGCGGCTGCGATCAATAACGACCCGAATTACAGCACAACTATCAACAATGCCTTGGCTCTCAAAGCGCCTTTGGCAAGCCCTGCATTAACGGGTGTCCCTACTGCGCCTACGGCTGCACAGGGTACGAATAACACGCAGATTGCAAATACAGCCTTTGTTAAGGCAGCTATAACTGCACTTATCAACGGTGCGCCTGGCACACTGGATACGCTGAAAGAAATAGCGGCTGCGATCAATAACGACCCGAATTACAGCACAACTATCAACAATGCCTTGGCTCTCAAAGCGCCTTTGGCAAGCCCTGCATTAACGGGTGTCCCTACTGCGCCTACGGCTGCACAGGGTACGAATAACACGCAGATTGCTACGACCGCTTATGTAAGAGCTGCCATATCCGCATTGGTTGGTTCATCACCAGAAGCTCTTGATACCCTGAATGAGCTTGCAGCAGCACTGGGCAATGACCCGAACTTTGCGACAACAATGACAAATGCGCTGGCAGGGAAACAGCCACTTGATGCAACTTTAACCGCGCTTGCTGGTCTTGCGACAGGCGCAAATAAATTGCCGTACTTTACCGGTACAGACACTGTTTCTCAGACTGACTTAACGTCAGTCGGTCGCGATATTCTGGCTAAAACAAGCACACTGGCCGTTATCCAATATCTTGGTTTAAGAGAACTCGGTACCAGCGGTGAAAAGATCCCCCTGTTGAGCACGGCTAACACATGGAGTGCGCGCCAGACTTTCAACGGCGGGATCACCGGGGCGCTGACAGGGAACGCCGACACCGCGACGAAATTAAAAACAGCCATAAACATTAATGGCGTCAGGTTCGATGGTTCGGCTGACATTACGTTGACTCCTAAAGATCTGGACGTTTACAGCAAAAGCGAAATAGACAATAAAAAAGGGATGCGAAAATACACTTTTTCAGCGCCTGCAAATGCAGTAAGCGGTATGTGGTATCCTATAGTCTTTCGCCGATCTAGAGGCAGTACCGATGAATTAGCCTCACGAGTTGTGATAACTACTTATTCCTCAGCTGGCGGGTACGCCATGAATAATTGTGAATTTAATGGGTTTGTTATGCCTGGCGGTTGGTCTGATCGCGGTTCATATGCGGCTGGTTTTTTCTCAATATATTCTACTGCTGAGCGAGCTATACACTCGATTATTTCAAGTGTGAAAGATGACGATTTGTGTAGTGTATTTTACGTTGAAGCCAGAGCATTTCCTATCAAGATATTTGCTGAGGAGGGCTTGAACGTAATTGTTCCAACTACTGACTATACCGTTGGTCAAGCCACCTATAAGTGGGGGGCCACAGATCCAGTAGCAGAAAGTACAAATACTCAAACCATTCTGGATTTTAAAAATGGACGTGGTTATTACTGCTCACATCAGTTTGTTTCAAGCCTTTCAGGAAATGCAGCAACAGCAACGAAATTAGCAAGTTCAATAAACATAGGTGGTGTATCCTTTGATGGTTCAGCCGATATAGATTTGCCTGGTGTGAATACAAAAGGTAATCAAGACACTACCGGTAATGCAGCGACAGCGACCAAGTTGCAGACAGCATGTACTATCAACGGCGTCTCGTTTGATGGTTCCGGGGATATTGAGGTCCTTCCTGTTGGTGTTCCGCATCCGTGGCCATCAGATACTGTGCCGTCTGGTTACGCCCTGATGCAGGGACAGACTTTTGACAAATCTGCATACCCTAAACTTGCAGCCGCTTATCCGTCAGGCGTGATCCCGGATATGCGTGGCTGGACAATCAAGGGCAAACCCGCCAGTGGTCGGGACGTATTGTCTCTGGAACAGGATGGCATTAAATCGCACACCCACAGCGCCAGCGCATCCAGTACGGATTTGGGGACGAAAACCACATCGTCGTTTGATTACGGTACTAAATCAACGAATAACACAGGTGCACATACCCACAATGTATCTGGTACTGCAAATAGTGCTGGCGCACATACTCATACCGTTCCATTAAGGAGCCCAAACAGTGGCCGTATGAATTTCGACTGGCTTGATGGTTCATCAAGTGGCACGGTCGTGGGGAATGGAACAGTGCCTTCTTCTGGTGCACACACCCACTCAGTATCAGGCACTGCTGCAAGTGCAGGGGCGCATGCACATACAGTTGGTATTGGCGCTCATACGCACTCTGTTGCGATTGGTTCACATGGACATACCATCACCGTTAATGTTGCTGGTAACGCGGAAAACACCGTTAAAAACATCGCATTTAATTATATTGTGAGGCTTGCATAATGGCATTCAGAATGAGTGAACAATCACGTACAGTAAAAATTTATAACCTGCTGGCCGGAACTAATGAGTTTATTGGTGAAGGTGACGCATATATTCCACCTCATACAGGGCTGCCAGCTAATTCTACAGATATCGCCCCACCGGAAATTCCTACTGGCTTTGTGGCAGTTTTCAACAGTGAAAATGAATCGTGGAATATTGTTGAAGACCATCGTGGTAAAACGGTCTATGACGTGGCATCGGGGGACGCGTTGTTTATTTCTGAACCCGGACCGCTACCAGAGAATGTCACCTGGTTGTCGCCAGCAGGGGAGTATCAGAAGTGGGACGGCGTATCCTGGGTGAAGGATGAGGAAGCAGAAAAACTGTTTCGGATACGGGAAGCGGAAGAGAAAAAGGCAAGGTTGATCCAGGAGGCAACAGATAACATCGCAATTCTGCAGGACGCAGTTAATCTTGAAATAGCAACAAACGAGGAAAATTCACAACTGGATTCCTGGAGAAAATACAGAGTATTAGTGAGTCGAATTGACACCAGTACAGCTCCGGATATCGTATGGCCAGAGCTGATGAATCAGGGTTATGTGCGGGAGGACGAGCAGATAACTTCAGACTGAAATTTAGTGATGAATGTTGAATCATCAGGAATATCATGCAATACCAATGCATGAGCACCTATTGTGACATTGTTTCCTATACGCACTTTGCCACCAAGAATGGTGGCATTACAACCAATGGTCACATTATCTCCTATAACAATATCCATGTCATTAAATTCCCCGCGAAGTCCAATAGTTACTCCGGGCTTAATTGAACAATTTTCACCGATTGTGACTTTGTGAGCGATAACAACGCCATTGAGATAAGATATGTCAAACCCTTTCCCTATATTTACCGTTAAGGGAACGGTTACATTGTATTTGTCAAGAATGAAGCGTTCTATTTTTCCTGCAACCTTTCGCCTGTATCCGCCTTTATCAAAAAGATATTTTGATATGCGCCACCAAAATAAATAACGAACTCTTCTATGTTTTATTGCGCGAACAATTGCTTTTCGCCAAGAGAAAGGACGCTCGCTACCAATTACTTCATAGTGAATACAGTCTTTAAGTTCATTAATAGTCATATTTCTATTGTTCAGCATAATATAATAATGTGACCAATTATTATAATAACTTTAATGGATTATTTCTACTGATTATCCAGTGTGTCTGGCGGTTTTCGGTATTATCTGCCGGAACCATGCCTCATCCAGCGGGTATTTGCTGCCTGGGTTGTCCGGTTTTTCGGTCACTCCCTCAGGCCTCCGATTCTGGTCACGGCGGGTTTGTTATTTTCCAGTGCGTCGGATGACCACTGCCGCAACTTCTGCACCATTTTTTGGGAGCGGGATTTCACTCCTACGCAACCTGCGCTTTTTGTGCAGCCTGTTTTGCGTGCTATCCCGGATTTTTGAGTTTCATTCTGCCTCCATGATCCTATCAGGGACGACACCAATCCACTTAAGCACGATGCCAAGACCATCAAGGAGCTGCGTCAGAGGCCCAGCACAATGTTCTGCTTGATCGGCATAGGGGGGAGCACAAGGGCTGCGCCCCTGCCACACCACCCGGCATGCGGGTCCGTACCGGGCTTCCCCGGCTTCTGACGCAATGTCCTGTCAAGAGTCATATCTTCTGGCTTTCCTTCTCGTTCGGCCCTTCGTCGGAGTCCTGACTACTACGGCCTCTGCTGACTTCTCGCTCCGTCTTACGACGTTGCCCTTTCAGGCATGAGGCGAGAACTCCCCAGGTAAGAACGCGATCCTTCCCCGCACAACCGTCGGATCTGCGCGACTTCGACTTGACCACGAAAGCTTCGCAGTGATGTGCCTGCTCGCCTTGCTCCATCGCGCCTCATATCCGATTCTCGTTCATCGGCTCACGGGTTCATTCCGTGCTTCCTCCCCACGCCCGGTCGCCCTCACGCAGTTGCACTTCCTTTCGCTCGCTGTGGTCAGCTCGCGGGAGGACTTTCACCTCCAAGATCGCGCCCATGCTGGGCGCACACATCCTCCACGCTCTAAAGGACGTGGAGGATGTCAAGCAACATGACCGGTTGAGAAGTTACTTTGCATACCATTACCTCCTGACAACGTAGGAGGGAACTTGTGCTTGACACACAGGAATTAGCTCCAGTTGCTATTGCGCTCCTGCTTTCAGTAATTGGTGGGATAGGCACGTTCCTGATGGATGTCCGAGACGGTCGCCAGTCTGGCAATTTGTTGGGATTGGTTACGGAGATCTTTGTTGCAGTGACAGCTGGCGCGGTGGCGTACCTATTGGGGCAACATGAGGGCTGGGAGTTATCAATTACGTACTTAATGGTAACGATAGCCAGCAATAACGGTCATGAGGTGATTTCAGGGATGAAACGAGTGAATATCGATAGCATTCTGAATGTTCTTACAAGTTTGGTGAAAAAGGGAGGCGGGAAATGATTGGCTGGGGTGTATGCGTTCTTGCGTTAGCCTTAGCCGATCGCTATTTGCTAAAACGCAAGGACATCACGCATTTAGAACTTGGTGATGTGGAAATTAAACCGGGTTTCATCCGGGTGCCGTTCAAATACCGGTCTAAATTCCCGTTTTTGCGCGGCGCAACGGTCAGATATTGGATCCGCGATGTTCAGAAGCCGACGACAGTGATTGAAGGCGAACAACGTTGTCTGACGTCGGCTGAACAGGGCGAAAACAGTGAATGGTTGTACATACCCACTGAATATATGGGTAAAGGAGAGCGACTGTGGCATTTCAACGTCATGGTTACGCATGGCGACTCGTTCATTAACCCGTTGTATCGGATTTTCCCTGTTACTCAGCAAATCCGCAGAAGTTACGTAATAAATCTCGCACAGGATGTGTCAGATGACGAAAAATAAGTATGCAACGGTCGATTTTGACCAGGTTAATGAAAAGGGGCTGAAATCCCTTATCGCGGCGATCAATAAAACCGGGGTTACGGTAATTGAGGTTGACTCCAGCAACCGCGCAACAACGAAAGATGGCGTTAAAGTTAAAACCGCAAAGCTGGTTCTTAACGACGGACAAATTCTTGCCATACAGGTAAACGATACTGGCGATATATCGTCTGTGAAACTGAATGGAAAAGCTATTCCTAACGCTCAGTCGCCGGATATCAAGACGCTTGGTACCGTCATGGGACAGGCGGCCCGCAAAAACTCCGCAAAATTCCAGAAATCACTGATCGCCAAAGCGAAGCGTGTTGCCAATCCGGTAGACAAGAAACCGGCAGTTAAATCCAACTTTCAGCGCCTGCAAGAAGCAAAACAGCGGAATGCTCAGGTGGTTGCCGCTTATAAGTCCGCGCAGAATTCGGTGTCTTTCAATCAACAGCAGATCACTGATTTGCGGGCGAAGCTGGATAAGGAGACGGGCCGACTCAATAACGAAAAGGCACGGAATGGCGAACTCAAACGTCGTCTTAAGCAACTGAAAGCAGGAAATTAACATGGAACAGTTCAATATCAATAAAGGGGTGACGATCAAGCCTGGGCTTGACGTGCTTCCCCCGCCAGTGACTGATGATGAATATCGCGCATTAATGGCCGGTGAGGACCGCTATCTGATGACGGAATCCAACACCCTGGAGGAAATCGAGGCTACGTTCTTCTATGACACACCGATCCACTGGTGTGCTACGGATTTACTGGAGGCGATTAGTTCTACTCGTTTGCAGTTACACCGGACCATGCAGGCATTTGTCCGGGCATTGAACCAGAAGCTGAATGGTACCGGAATCTCTGCGGGGAGTGATAAAACGGGGGATGTGGCCCAGAGCGGCTCGCGCGCGATCGGCGGCGCTGAAATTGGTCGGGCACGTAACGTTAACGGGCTGCCGGTCCTGCCAGCCATTATTCCGCTCAGTGATGGTCAAACTATCAGCATTTTGTTTCATAGCCCGACAGCGGAAAACCGGATCACCAATAGCGATACGCTGGTTGCTTTCCAGTTCTTACTGAATAAAAAAGACGTTACTCACACCGTTGCTCCGATGAGTGGACGTGATATGACGCTGGCGCAGGTCACCATGAAACTTGCCAACCTTGCAGAGAAAAACTCGGCAAAATTCCAGCGTGCGCAGAAGAAGAAAAAAGCCCTTGTTGATGAAATAACCCAACTACAGGCTGACAGTGACCAGAAAGAGGATGCCATGAGCGACTTCGCGGATCAGGTGGCAGCGGTAGAAGGGCAGAAGGCAGATCTGGAGCAGAAAATTAACGCTGTTGCATCGGAAGCGGATTCTCTTTATGAAGAGAATGAGAGTTTGCAGACGGAGATTGATCAGCTCAATCGCACTGGTGGGCGCGATACCATTGCTCCAGCGGGGATGACTGGTGGGCACTCTCGCGCGCTGACGGATCGCCTTGTCAGTATCAAAAATCGTATGCATATGGACGGGGAAGCGACGCTCAGTAATGGTGCATCAATGAAGCAATTCATTGGGGATGGCGAAGGGTATATCCAGTTAACCGATCCGGATGGCAGCGTATACATGATCAAGGCTAAATCCATACAGGGTGTGGACATGGCAGATGCGATCGGCAAGCTGTTTAAAGCCTATAAAGCGGGTAATGTATCGGAATATCTGGTCCAACCAGAAGAACATAAACCGGAAAACGTCGAACCTGAACCAGCGGAGGATACCGGTAGCTCTTCGCCTGAACCAGAAGTCTCTGTAGGTGCATATCGATATGCCCTGCAAATGCGTCCGGCGGCCCCTGGCGCAATACCTGAAGGTAACAAAGCGATTCTGCCGCGCCCTGATGAAGGTGACTCGTATTATGAATATGCACGCTACGGCATTGCTACTTACGATACCCCGCTTTCTGATCAGCAAATGAGTGAGTACGACCTGAAGTTATTGCCTCGCGAGGATTCTTTCGACTTCCTGGCGAAGACACTTACTAATGGTCCGTTTGGCAAATATGCACAAAAAGCTCTGGAGCTGGCCACCAGCTCACCAGACGAGTTCCGCGTAATGCTGAAAACTCAGTTTCAAAAAACTTTCCCCAATATTGTGTTTCCGGGTGGCGCTGGCACCGAGAAAATGGTGCAGAGCATGATCAATGCATTGCAGACCGAAGTTGGTGAGATTACTCAGCCAGAACCGGCCCCGGCACAGCCTGATGAAACGGTTAGCGAAGCAGATGCAGAGGCTAATAAAGCCATTGAATATCTCAATAACATGATGGATATGCAAAGCACTGACATGGCGGAGATCCGTAACGCCCGGGGCAATGTCCGGGAAGCGATTGCAGCCCTTCAGGCTGCCGGACGTTTTGAGGAAAACGAAGAGCTGGTTAATGGCGCTGCTCGCCACCTGGCTGATCTGCTGGTAGCAATCCAGAAAGCGGGGGTAGCGGCATGACACTATCAGCTATTGAGTTAATGGACCTCAGCGACAAGTTGGATTCTCTGATGTCCAAAGCTGCTACCGCGAGTGGCATGGAGTTGCTGGATATCAGCGATGAAATTGACCAGATCATGCAACAGATGGGGTACGGCGCGTCCGGCGGCGGTAGTGGCGAGGAAAAACAACCTTCGGAACATGATGGTGTGCCAAAACTGGTTGCTGATTTCCTGGCTGATAAATTCGTCGATCAGAGCACCGATGCATTTATCGGTACCTTGCAGGATTTGAGTCAATATGTTGGCACATACATCGACCTGGACCAGGTTAAACAGCACACGGCGGCATGGATAGCCGCCAACATTAAAGAGGCAGCGTGACATCCTCCACGCCCCGAAGGGCGTGGATTCCTGCTACGTTCAGGCTGTCGCCTGAATCATTTCGGTGGGTTCCTGCTTCAACGGGCGGCCTGACTGCACCATCCCTCCACAGGCAAGTACGGCGTGTCCCGCCGCTAAAATGTTACGAGCGCCGTTTACATCGGCGTTCGCTGTATATCCACATACCTGGCATCTGAATTTACTTTGTGACAGGCGATTTTCTTTCGCTGTATGACCACAGCACGCGCAACGCTGGCTTGTGTACGCTGGCGGAACAGCAAGCACCTGACCGCCACGCCAGAGCTGCTTGTACTCAAGCTGGCGGCGCATTTCATACCAGCCCTGATCCAGTATCGAACGGTTTAAACCTGATTTTGCCCGGACATTGCGACCCGGATGACTTATCGTTCCCGCCGCTGACTTTGACATGTATTTAACCTTCAAATCCTCAATGACAATCATTGCGTGGTTTTTGCTGATGATCGTTGTGACTTTATGAAGGTAGTCTCTACGGATATTTGCGATACGGGAGTGCTGTTGCTGTATTTTGCGTTTCTGCTTCTGCCAGTTGTTGCTGAATCTGACCTTGCGGCTTAACTGTCGCTGAAGTCTCGCCAGCTTCTTCTGGTTTTTCTGAAAACTATTTACAGGTTCAAAGACTGTGCCATCTGACAGCGTGGCGAGTTTAGCCACGCCAGCATCCAGTCCGACCATTGATGCTGAAGGGTGAACAGGAGTGGATACTTCTCTTTCTGTCTGAATACTGATGTACCACTTACCGCAGGACTGGCTGACAGTAACATTTTTCACAATACCCGTGACCTGACGGCTGTTCCGGTAGCGCACCCAGCCAAGTTTCGGCAGAAAAATACGGCTGTTTTCCTGGTCGAGCTTAACACCCTGCGGGTAGCGGAATGCATCATTCTGTCCCCGCTTTTTGAATCGGGGAAAAGCCGCCCGCTTCTGGAAGAAATTTTTGTAAGCCCGCTCAAGGTCTTTCAGTGACTGTTGCAATGGCTGTGAGGGAGAATCTTTAAGCCATTCGGTTTCAGTGTCTTTTTTCCACTCAACCAACCAGGAAGCCATTTTCGTGTAAGGGATGTATTTTTTACCGGCCTCATGATTCTCATTCTGAAGCGCCAGAGCACGGTTGAAAACGAAACGACAAGCTCCGGCAAAGCGCCTCATTTGACGCTCCTGTTGACCATCTGGTTTTAACCGGAATTTGAATGACACCTGTTGTTTCATGTCACTATTTTAAGCAAAAATAGCCGGGAGGAAAACTGTGCCTTATGTCCCCACTATGAGGAGCGTAGGGGGCGGCACATTGGATAAGGCGTAACAGGGATGAGCTTAAGCGATCAGGTGGTAATGGCCACCAGCATAGAAACGCTGATCGAGCTGCTAAAGAACCTGCCCGATTATGGGCGGGTTTCGAATGTGGTGACAGCGAAGGGAGACGAGGTAAAAACAGCATTTGATATCGTCGATGCCTCAGCTCTTTTGGTATCCAATACTCTGGATGGGAAAATTAATCCTGACTATCCCCAGGAACTTCAGCCGCGCGACCGGACCCGCGCATCCAGCCTTCTTCAGGTTAACCAGATATCCAAAGATTTGCGGCCTGCTCAGCTTACTGATTCCGGTTTATCCAGCCATGGTGCGCCGATAATTGGTGAGGACAATGCCGTTGAGTCAGGTAATGGACGGACCATGGGGATCATCAAAGCCTATCAGGACGGCAATGCGGATCGGTATCGTGAGTACCTGATTGATCATGCGACCGAATTCGGTATACGACCTGAAAAGGTTGAATCAATGACGGCTCCGGTACTGGTGCGCCGCCGGTTAACGAAGGTTGACCGCGTCCAGTTTGCCAAGGACTCAAATATTTCTGATCTTCAGGAAATGGCAGCCAGTGAAAAGGCTTTTGTTGATGCCGACAGCATAACACTGGCGATGATGGCGCTGTTTAATCCGTCAGAAAGCGGAGATCTGCTTAGCCGCAGTAATGACGCGTTTATTCGCGGATTTATGACGCAAGTTGGTGCCACACAGGCGGCTGGCCTTGTAACTGAAGATGGGCGACCAACACGGCAACTTGTAGACCGTATACAAAACGCGATCTTTGCCAAGGCATATAAGGATGCGCGCCTGGTAAGGATGGTTGCAGAAGAACCTGATCCGGATATGCGTAATGTTCTGACGGCGCTTAATGCGGCAGCCAATGATTTTGTCCAGATGCAGGCTTTGTCAGGAGAAGCGCATAAGCAGGCTGTGACAACTATTGTTGATGGCATTGAGACAGCGGATAGCCTCGATAAAAAGGCGCTGGCGGCATTGAAAGATGCGGTAGACCTGGTAAGGCAATCGAAGGAGTCAGGCCAGCATATTACCGATGTTATTGCTCAGGGGGATATGTTCAGCGAAACGGCCCCGGAAGTGAAAGCACTCGCGTTGTTCATCGTCGCGAATAACCGTAGCGCGAAGCGTATGGCCACCGCCTTTAAGTTGATGGCGCAACGTATCAATGATGAGTTACAGCACCAGGGCCAGGCGCTCGGGGATATGTTTGGCGGCGGCGATGTGTCGTTACAGGATATCCTTCGCCAAGTATCTCAGGAACTGGAAAACGAAGGTATGCAAGGGATATCTGGCGGTCTTTTCGAGTCAGCTTCTGGCGGTAGTTACAACGGTGTTGCTCCATATACCAGCTTGCTATTACATCGGGCATCCGGCATCAAAGACATTATTCATCTGATCAGGCTGCTTTCCCGTGCAGATCCCCAGGATGAACAGCTTGTTCAAGTGCTTGCGCATTTTGTTCGAATGCCTGTTGCCGACGTGAAAAAATGGTGCCGATTATTCGGTATCAGCAATTCGTTACTTCGCGGCTTGTTAAATCACGCATCTTCCCTTGGGCGCGATGGCTTTGACGAGATAGCGCAGGCGATAAAAAACGGAGATATGCCACCAGCTATTGACTGGTTTTCCATTCGCCCAACCAGGGTGAAAGCATTCCTTATCGCGGCGCATTCGGCATCACCATTGGCAGAAATGGTTCAGAGGTTGTCGCTCATATTCACAGACCATACCGCGTTGGGTGATCTGACTCTGGACGAGATGAAAGAAGCCTCCATTCAGTGGGCCGATCAACAAAATGAGGTTAACTCAGACTTCTTGCCAGCATTCAGGAAGGCCGTTAGTAAAGCGGATGATGCCCGTGGAATTCTGAAGGCATTCAAGGCATTGCAAAGTCGTGTTAATAAACATGTCGGTGATATCGATGGGGTAACGGCGGAAGGCCGGGATATCCTTAAAGAGCACGGCATAACGCCAGAGTTTATTGATGAGATCAGGACTGATATGCAGCGTGAGGTCGTATCGTCCCTGCAAATCGTAGCCAGAGCGTTGGCGGATGCTAATCCGAAGAGTGCGGCCATTGTTAACCGGGTTATTGGTGATATTGAAGCATCGGAGGGCATGGGGGCGCTGAAACTCTTCCTTTCGCGAGCGTTTAATCCTAACGGCAATATTCTCCCTGGCATTATTGGTGAGGCTAAAAAGTATGTCAGTGAAGAAGAACTTGAGCAGCTTGACCAACTACTTAAGCGATTCTCATATAACCCGCAGACACGCTGGCAAATGAATCAGCGAAGTATGGGTTCGGTCCACGAGAAAGTGTTATCTGCCATGAACGGTGCGATCGCAAACTCATCCGTATCTGAAGAAAAAGCTCTTGAGTGGGCCGACTCTTTTATCACAGAAGAAGTGGAAGAAGTCCGCGCTGGACAGAATGGTGGGATAGACCTGCGCAAGGAACTTGCTGATATTTATCGCCTGACCGGCGGGAAAATATCGACCTTATCAAAGGTAGTTCACCACCAGGGAAGGGCATATGCAAATCTTAATGGTGTTGTTGCTGTCAATTTGAACGATGAAAATGCAAGTGCACTGTGGCACGAGCTGGGTCATCATCTTGAGTACAGTAACCCTGGTTTGTTAGAGAAAGCCCGGTCATTCCTGAAGGCCAATGTTGAAGGGGATAAACCATCTTTCGTTAATATCGGTGGGCGTGGCAAGCCTGAATGGTGCTTCAGATCTCGATTGAGTAATATTTATATGGCGAAGGTATACCCGCCAACCTCAGTAAGTAACACCGGGAAAATTCGGCAGAAATCCCCGACTATTTCCAAAACGTCAGCAACGGAAGTATTCTCTATGGCTCTTCAGTTGTATCATGACAAAGAGGCCGCTGCCGCATCACTGATGAATGGTGACGGATTGCTGGAACTGTTATTAGGTGTGGCAAAGGAGCTAAATAATGCAGATTAAAATCGCAGCGCCATTAGGTGGAGATGCCATTATCGAATTTGATGATAATGAAGAAGTTTCCGGGCGTTTAAGCATTATCTCCGGTGACATTACCGAGGACATGATCGCTGAAGCCATAGCTGGGGCAAATCCCAATAGCTATATGGGATTCGTTAACACCCTTGATGCTCCCGCAAGTGATGTTCTCCGAACGCTGCATCTTTACGCTGGCTGGTTTGTCGATTGGCCAGCAGTAGAGGGTGGCGATGAGGACGACGACGATGATTTTGGGGATCATGTAGACCAGATCGTATATTAACTCCCTGATTGTGCAAAAATAATCTGTTCTGATATGTTAATTGTGCACTTAAAGTAAACGCGTAGTGGCTTGCTTTAGGTTATGGAAGCAAGCCGTTACCTAATATGTTAGATCAAAAAAAATTAATTTTTGCGTTTCGCTCACCACATATTGAACACTTTAGCCGATCTTTTAATTCTTCCAGAGTCAATCCTGAAGCTACATATTGTTTAATATCTCTTCTTTATTGCATATTCAGAGGGTAAAGATATACACATACTAAAATGAATTAGCTTAGCTCGTTATTAATCAGGATTCGATGAGACCGCTCCATTTTAGGGAATAACATTTATAACTAAAACACATCGTCTTTAACTCTCACAATATAGATTCAATTTAATACCCAATCGGCAGTAATTAATTTGATTCTAATTTTTAAGTAGATTTCAAGTCTACATCCATTAAAGCCCTGTTAATTAACAGGCTATCTATTTTTGACAGTTATTATTTTTGTAATAATTTAATTGTTTGTCTTTTGTGCTTATTTTTGATTGTTTTTTGATCTATTTTTGTCAATTTTTATTCTGTGAATTGAGTTTTTTCTAATAGTCCATTGGGTTTTCAAGGCTATTATTTGTGATTTTGATCACAAAAATACCTTGATTTTTATTTGCAAAACTTGAAACACGAATCTAAAAAAGATAAACATTTGTCTGCAGTGACCTCTTTTCTACTGAAAAGTTCAATCTAAAGGGCAAAAAAAATGAAAAAAATCACAGTGGCACTTTCTGCGGTTGCAGCATCAGTCCTGATGGCAATGTCTGCACAAGCGGCAGAAATCTATAACAAAGACGGTAACAAACTGGATCTGTACGGCAAAGTTAATGCAGAGCATTACTTCTCTTCTTCAGCTAGTGATGACGGGGATAAAACTTATGCTCGTATGGGTTTCAAAGGTGAAACTCAGATTAATGACCAGTTAACCGGTTTTGGTCAGTGGGAGTACGAATTTAAAGGTAACCGTACTGAAACTGAAGGTTCTGATAAAGATAAAACTCGTCTTGCGTTTGCAGGGCTTCGCTTTGGCGATTATGGTTCGCTCGACTATGGTCGCAACTACGGTGTAGCTTATGATGTTGGCGCTTGGACTGACGTGCTGCCGGAGTTTGGTGGAGATACCTGGACTCAGACTGATGTATTTATGACCCAGCGTGCTACTGGCGTCGCGACCTATCGTAACAATAATTTCTTCGGCTTGGTTGATGGTCTGAACTTTGCTTTGCAGTATCAAGGTAAAAATGATAGCGCTGCAAAAGTGAACAACTGGAAAGGCCGCGACGAAGTTGAATCTAATGGTGATGGCTTTGGTCTGTCAGCTACTTACGATTATGAAGGATTTGGCGTTGCTGCAACCTATGCAAAATCTGACCGTACTGATGGACAGGTATCCTATGCTAAAGCCCCTCTGAATCTGAATGCCTCTGGTAAAACTGCTGAAGTATGGGCTACGGGCCTGAAATATGATGCAAACAACATTTACCTGGCTACAACTTATTCTGAAACTCAGAATATGACAGTCTTCGGTGATGACCATATCGCGAACAAGGCGAAAAACTTTGAAGCCGTTGCTCAATACCAGTTTGATTTCGGCCTGCGTCCGTCCATCGCTTACCTACACTCTCGCGGTGAAAATATTGGTGCGTTCGGTAACCAGGATCTGGTTGAATACATCGACGTGGGCGCGACTTATTACTTTAACAAAAATATGTCCGCTTTCGTTGACTACAAGATCAACCTGATTGATGAAAGTGAATTTACCAAAACATCTGAGGTTGCAACCGACAACATCGTTGCTGTTGGTATGACCTACCAATTCTAATTTTGGTAGGTAAGAATATGCGGGAAGGGAGTGATGTCACTGCCCGCATATAGGTGGCACCCTCATGCCACCTTTGAAGAGGCAATAAAATTGCCTCTTCTCAATTTAACTTCATGTTATTTATTACCTTTTTATTAATTTGAAACTCTATTGTTGGGGCGCTTTGTTGCGCCCATTTTTTTACACCAATTAGGTAAAGTTATTTTTAAGTAATCGAGCAACTTTCAGCCCTCTCAAAATGGAATATCGTCTTCAAAGTCCATTGGAGGTTCGCTATTGGCATTACTCTGAGGTTTACCGCCACCGCTGTATTGCTGGTGGTTTTGAGGTTGGTTTGACTGCCCCCAGCCATTTGAGAATTGTGAATCGTCGCGGCGAGCGCCGATCATTTGCATGGTGCCGCCCTGGCTGACGATAATTTCCGTCGTGTAACGTTCTACATCGGCGTCATCTGTCCACTTACGGGTTTTAAGTTTCCCTTCGATGTAGACCTGAGAACCTTTTCGTAAATACTCACTCGCAATTTCAGCAAGTTTCCCGAACAAAACGATTTTATGCCATTCTGTTTGCTCTTTCTGTTGGCCCGTTTGCTTGTCGCGCCATGATTCATTCGTTGCGATGCTGAGTCTTCCGACCGCTCCGCCATTTGGTATATACCTGATCTCCGGGGCTTGCCCCAGAGTACCAATCAGGATGACTTTGTTTACACCGCGTTGTGCCACTTTTCTTACCTAATAAAATAAATTAATTAGAGCAACAATGTATATCTTTGAAACGTGGATAACAAGTGATTTGCATTATCCTGTGCCTTCTAAAGGGATCGAGTCAGTCGGTATTGGCTGTGAATGAGTGTTTGTCCTGGAGCGTAAAAAATTCGCTTATGAGGTCTTTATGAAGGGAAAAACAGCCGCAGGAGGCGGTGCAATTTGCGCTATCGCGGTGATGATTACCATCGTGATGGGTAATGGCAATGTGCGAACCAACCAGGCGGGGATTGAGCTTATCGGAAACGCTGAAGGTTGCCGACGTGATCCATACATGTGCCCGGCGGGTGTATGGACTGACGGGATTGGTAATACACACGGGGTAACGCCAGGCGTGCGAAAAACCGACCAGCAAATCGCCGCTGATTGGGAAAAGAATATCCTGATCGCTGAACGCTGTATTAACCAGCACTTCCGGGGCAAAGACATGCCCGATAATGCCTTCAGTGCAATGACAAGCGCGGCATTCAATATGGGATGCAATAACTTACGGACCTACTACAGCAAAGCGCGAGGCATGCGAGTCGAAACGTCCATCCACAAGTGGGCGCAGAAAGGGGAATGGGTGAATATGTGTAACCATCTCCCTGATTTTGTGAACAGTAACGGCGTGCCCCTGCGAGGTTTAAAGATTCGCCGTGAAGAAGAACGCCAGCTTTGCCTGACGGGACTGGTCAATGAATAAACTCCGGCAGCTCCGCAGACTTTCGACAATGAAGTTATCGCTGGCAGCGATAGTTTTCGACTCGATTTTCATGGCGGTATATGTGCTTAATGAAACGTGGCCACTGGAACCGCTATTGTATGCTGGGCTTCGGCTGTGCCTGACATTTTTGAGCATGGCCGCGAGATTGATGCAGCAGAAAGAAACCGCTTCAGATTGTCCACGCCGCGCGGTGCGCAAATATATGGCACGCAGACGAAGGTGATAATAGTTAACGAGAACCCCGGCAGCCGCCGGGGTTATTTTTGGTGGTTATTTGAACGGATTGATTGAATTATTAAACGTGATGATGCTTGTCTCACGCGGTGCCTGGACGTTAGCCGCTTGCGGAACCTCCTTAATTTTCTTGGTAACAGGCAAGTTGCGTGCGCCAACTTTGATCAGAGATTCGAAAAGTGTGGCAACGATTTTTGCATCACCAGGTTCTTTGAGGCGGAATGCGTCTTTTTGGGCGGCGGAGACGAAGATCGGGAGGTTATCCAGTTCGTCTTGCATTGCTGCCAGCACATCGTCGCGGATACCCGCTGTTTCCTCCAGCAAAGCGATTCGCGCTTCAGCATCTGCGATCTTGGCCATTGCTTCGAGGTGGCGGCCCTGGCTTTCGAGTAGTGCGGTTTCCAGTTCTGCCGTACGCTCTGTCGCCTCCACCATCATTTCCAGTTCAACCATTTTACTGTAATGGGATATAACGGCCTGCACTGACTCGTCAGAGTATCCATGCGCCGCCAGGGACTCTGCCAGTAGAGATTTAGAATCCGCGCTTTCAAACATTCCGGCGCTGGCAGGATGATCCAGACTGATATAGTTCGGCGTTGTCACATAATCCACACCATGGAAGCTGGTGGTTACAGCGATTTTCCCAGACTCACGCCCGCCAGTGGCCCAGCTCCAGCCACCAGCTCGGCTTTCGATCATCGCGGCGACAATTTTACCCGGCTCTGTGTTAAGAATTTCCTGTGTATGGGTAACGATGCCGTTGTCGTCAACAGATATAGCCACTGTGCGGCACGCTGGAACATTGTCGATTACGACCGGGCGACCTTCCACCATGATCACGCTGGTTTCTGGTACTTCCAGTTTGCCAGTCAGCTGTCGGCGACCGTGACCGTAATAGCCGAAAAGCTCTCCAAGGCGTAAACCTTCCTGAGTTTCCTTGCTTTCAAGCATGGTCTTGACCGCGCTTAATACATACTGTCGCCCGTTCTGGCGACCTTTTCGAGCATTGCTATAGAGACAAAAGCGGTCAGTGACCGTTTTCAAAACATCAGTCATTATCGTTTCCCTCTTTAAAGACCGATTCAAGGATTTGCGCCAGTTCCTGTGGCGGTGTTTTGATGATGGAATCCATCAGGTGATCGTCGTCCTCGCTTTTCGCTTTCAGTTCGTTCACCAGTGCTTCAGAGATTTTTTCGTCAATCTCCAGCACATCGCTGAACAGGTAACGTTTGAATGCATCGGAATTGGCGAGGACGCTGTTATTGCTGACGGCATCGAGGATTTGCGTAACGATGGTGGCGTAGTTCGCCTGCGAGTCGCGGTTATCGTTGTGCTCTTGTTGCAGAGCGGTATTAACGGAGTGGAATTCGATTTTGTACGGGCGATCACCTTCCGGGTATACCTTGCCGTACTTGAAAGCAAGATGAATATCGATAGCCCGCTGAATGAACTCTTCTACGCCCTGCTGGATCCATGAGGCACGCATGGCGGCCTGAATTGCCGTGCGCAGGAATCCACCTTCACCAAGCCCGCCGGACATTTGATCTGCCCACCCCAGGAGGGTGTAATCGAGGCCAAGTGCTGCCGCCAGCTGGCGCATATAGGTGAGAATGTCTTCAATGCCGTTGATGTCAGCCTGGATGGTCTGAGTATCAATCGTCATTTGCCCCTTGCCGTCGCCCATAATAGGCAGCAAGGTATTGGTCACCGTAGGCATGTTATTCGCGCCGCGTGCGCGCTTTTCCATCAGGTCAGCTGCTCGTTTAAGCGTCTGAGTAATGGTGCGTGAATAATCGGCTGCTTTTACCGGATCCAGACTATTCATCGCTAGGCCGATGATTCGGTCAATTTTCGACGCGTTAAAACGCGTTGCCTTCAGTGAGCGGATCGCCGAACGCAGATTCATGTACGGCTCGTAGGCGTATTCGAGCAAGCTGGTCCCGTAATTCTGGGTTTCAATCGGTGTGCGCTCTTCCGGATTATCCAGCAGGCTGTAAGCCTTATGGCCAGTGTGCACAGGCATAAGGTTTGACTTAGGCCGCCAGTAGGGGATTTTCATAGGGATAATGGCCCACGGATCGGCGAAAACCATTTTCCCTGACGCGTCCTTCAGATAATCGCCGCTAAATCCCGCCAGGTTACCGCTGACCTCGAACTCTTTGATGAAGCCCGGAAGGGTGTAATAGGAGCACTCAAAAGACGTGATCCCTATGCCTTCTTTGGCGTATGGCCTGACATAAGCCACCCCAAATACAGACATGATAAATGCCCACCCGGCGACCTCTTTGTTGATGGTTCGCCCGATGTCGTTCATCAGCTCGTCACACAACCCCTGCGCGGCGTCATAGTCACTATCGTTTCCGTTGTGTACCGGCACGATAGAGAAGGTTTGTCCGGTCTTCTTATCGAAAGAGAGCGCGTGCGTAATATGGATGTTCAGCGCGGTGGCGATCGTGCTGTAAACCGCCATCTCTTCGAGTAGCGGATAGCGTTGCAAGCGGTCTTCCGGCAGTTGAACTTCATCAAAGATAAAGCGACTTCCGTCCACCAGCCCATCGCCAGCCATGCCACTATCGCCCGGTTTGCCGCCTAAGAAGCCGGACAGTTGTACCGGTGCCCCTGCGCGAGAAAACAAATACCCACTTCCGCCGTGCACAGCCAGCGCGGACAGGAGGATGTTGTCCCGTTCTCCGTTGTCTTTAAAAACCCCCGCCAGCGCCTTCCTGACCGAGGATAGCGTGATTTTATTGTCTGCCAAGATTGCACCTTAATTAGAATAATTCGCATCGTGTTTTAACGGAATTTAACACTAGTCACTTGTTAAGGATTACCAATGAACAAGCTATCTATGGGGGTGTTTCGCTGTTCAAGTGTCAGCGAAATATTAAAATACATTAGGGCAATAACATCTCACCGAGCGCCGATTAAATACGGCGTGGAAAAGGTGGAAGGCAAAAGCTATGACCGACTGCGCCGGGAGGCGAATCAGAAGGCGATAGATTTGCTTAATTCGCTGGTGGACGGCGCGACACTGACAGATGAACAGCGCCAGATCCTGGCTGGGTACACCGGCGAAGGCGGCATTGGCGGGTCCGTCTCCGAATATTACACACCAAAGCCTATCGCTGAAGGTGTCTGGGAGATCATGAAGCTCTACGGCGCGGACGTAGGTAACACTCTGGAACCATCGGCGGGCACCGGCGTTTTTAATGAGACAAAACCGGTTGGTACGGTGATGACCGCGACTGAGATCAGCAGTGTTTCCGGTCGTATAAACCAGCTGTTACACCCGGAAGACAGCGTACAGATTTCCCCGTTCGAACAGCTGGCTGTAAGCACGCCTAACGATTCATTCGACCATGTTGTGGGTAACGTTCCGTTCGGTGGTCGTGATAACACACGCAACATCGATAAGCCTTACGCAGAAGAAACGGACATGGGTTCTTACTTCATGCTCCGCATGCTGGACAAGATAAAGCCTGGCGGATTCATGTGTGTGATTGTGCCGCCGTCCATTGTTTCAGGTTCAAACATGAAGCGGTTACGCCTGCGCCTATCCCGTAAAGCTGAATTTCTTGGCGCTCACCGCTTGCCTACCGGTACTTTTGACGCAAACGGGACCAGTACAATCGTTGATGTGGTGCTGATGCGCAAACATCCGGCAGAGATGGCTGAGAAAATCTCCCTGGTGGATGAAAGCACTCTTGAATCAGCAAATGTGCTTTGGCCAACGTTTATTTCTGGCAAGTGGTTTGAAAAGGATGGCCGCCGGTTTGTTCATGGCACCCAGGAAAAGGGCTTCCAGGGGCGTATTGAGGTTCGTGCCGACGGTCAGATTGATAACCAGGCTCTTAAAGCGAAGCTGATTCATCGTTTCGAAAGCCGTATCGACTGGTCTTTGCTCGATATGGCTGAACCGTCACTGACCGCAGACGTTGTTGGTGAAGGGGAAATGCGCCTGATTAATGGCGTATGGCAAAAATATGCTGGTGGTCGCTGGATTGAAGCTGATGCCGGGAAGGAACTTAAAATTGATGCTGCCAGTTATGGCGCGGATAGCTGGGAGGCTCTTCAGCGTAACCTGACTACAACAGAAGGCCGTCTCGGTATGACATTTACCCAGATGGCAAATGTCCGCGATAAGTACACCACATCAATCAGCGACGATATGGTGCAGCTGGTGGACTGGATTAACAGCCAGCCTGAAAAATACCGTGAACGCTTGTATCGTGGGGCGATGATTGGCCGGATGTTAATTGAATATCAGGATATGAAGGCCGCCGGGCATAGTGCTGAACAAATCGAACAGCAGCGCCTTTCTCTGGTATCCCGTTTGCAGGCAGAGATTGACCGTTTTGGTAACCCTGGTCGCGGTCCGATAGCTAAATTATCGGGAAGCGGTGCGCGCGCCTGGTTTGCTTTCCGTGGTGCAATTAAGCTGGATGGCACTATTTCTGACGAGCTGACAGGAAAGCTGGTTACGCATGATTCCAGCGCCAGTTATGACTCCACCAGCTATCAGGACACCCTGCGTTATCTCTATAGCGATCTTACCCGCGATCCAATCCAGCTCGATGATTTCCGCCTTGCGTTTACCGGCGAATTGCCAGCCAGTGATGAAGAGTTGCTTAATTTATTGGCCAGCACTCCTGGTATTGCGGTTTCACCGTATGGCGGGATTGTTCCGTTCGCCCGCGCCACCAGCGGCGACATTAACGAGATAGTGGCTCCAAAACAGGAATTCCTCGCCACGCTCCCCGACGGTCCAGTAAAGAACAACGTCCTTAATCAGCTGGCAGCGATCGAAGAGAAGCGCATCAAGACGCCAGCAGAGAATATCCGGTTTAAGCTCAATAGCCGTTGGTTCGACCGTTCCGTCATTCTGGAGTTTTTGCAGGAAAACGGCTATCCGGATCTGCGCTATGTGCAGTCAGTGCAGCTGGAAGGCGACGAAATGGTTTCTGACACCTATCACGGTGGTGATGGTCTGTTCGTCGGGCACCGATACGGTGTCGTCCAGCGCAAGGATAAAGAAACAGGCGAGATCCGCTACGAGTGGGACCGTAAATCAGGTGAAAACGCGACCGGGTTCCCGGCACAGCTGGAAAAGTATCTCAATGGTGCGCGTATCGGTGGCAAAGATAGCGCGACGGCGAACGGCTACCGCGAGCAGATGGCACTGCTTGAGGACCAGTTCAATAAGTGGATCAAGACGCACGATCGCTACGATGAGCTGGTTGCCAAATACAACGATGTGTTCAATAGCAATATCCCGTATGAACACTCTGGCGATCCGCTTGGGTTGAAGGGATTAAGCGGTAAGCGCCAGCCATTTGATTACCAGAATAGCGAGGTGCGCCGACTGTCCGAAGATGGGCGCGGCATCCTGGGCTTCGGCACCGGGCTGGGTAAAACCACGACCGCGCTGGCGCTTGAGGCGTTCAACTATGAGAACGGTCGCTCCACCCGTACTGCGTATGTAGTGCCTAAATCAGTGCTGGAAAACTGGTATTACGAAGCAAAAGAATTCCTGAGTGAAGAGGCATTCAGTAACTACCTGTTCGTCGGTCTTGATGTGCTGATGGATGGTGATCAGATTCGCCAGGTGCCGGTGCTCGATGAGAACGGTAAACCTGTTCTTGGTACTGATGGCACTCCAGTTATGCGCGATGCTCTTAAGCTGGCAGATGAAGCCACTATCACGGCGCGGATGAACGCGATCCCGCACTCAAATTACCGTGCAGTCGTGTTTACCAAAGAACAATACGCCCGCATTCCGCTACGTGATGACACCGTAGATGAGCATGCACAGGATATGCTTTATGACTTCGTTGCCGCCGGACGCGTAGCCAGCGCAATGGACTCCGACTCCCACCGCAAAGAGGCCGCGCGTCGCCGGGTATTGTCGGAGTATTCAGATACCGGCACCGAAAAAGCAGAGAAGTATCCGTACTTTGAGGATATGGGCTTCGATAGTGTGATCGCTGACGAAGGTCACAACTACCGCAATAGCTATAAAAATGGTCGCGAAGCGTCACAACTGGCCTATCTGCCCACCAGCGCGGTGGCGCAATCGGCGCGAGATATGGCAATTAAAAACGCGTACCTGATGAAAAAGAATGGCGGGCGCGGGCCGGTTCTCCTGACTGCAACGCCAGTCGTTAACACCCCGATCGATGCATACAACATGCTTTCTCATGTTCTGCCGAAGGAATACTGGCAGAACATGGGGATCTACGGTCCTGATGACTTCGTTAAATTCTTCGGCAAGACCAGGCTGGAAACGGTACAGAAAATTAGCGGTGAAGTTGAAGAAAAAATGGCGCTGGTGGGCTTTGAAAACCTTGATGCGCTGCGCGGTATATTCCATCGCTGGGTAACGCTTAAAACGGCGGAAGACGTTAAGGATACCGTGGAGATCCCGGAGCTGGACGAACACCAGCAGGATGCACCACTTACTGAAGAACAACTGGCGGCGTATGAAGAATTGCGTCAGCAGGCGGAAGCGGCGGCCAAAGCCAACAATGGCGTAACGACCTCGGTCAATGAAGACGGCGTGATTGAGCACGAGAAAGCCCGTCCGATCTTCTCAATAATCAGGGATATGGACCGCGTATGTACTGACATGGACCTGTACTATCGCCGGATCACCTATCGTTTCCTGCCGGAGTACGCCGATGCGGTGCAGCAGCTTGCGGACAGTTTGCCTAAACAAGCCACCAGCGAAGACGACGACAGTGATGATTCAATCACGCAGCAATCGCAATACTCCCTGATAGATAAGGGCGAGTTTATTCAGTTGCAGGTTCCGGAAGCGTTCGAGCAGGAAGTGAATAAGCGCCTGGCCAGGTTTGGCATTGACGAACTGACCGTAACTCACCCCGTTACGCCGAAATACGCGAAGCTGATCGCGACGCTGAAGGAGTTTTTCCCGGAAGGTAAGCAAATCATCTTCACCGATGAAAAAACGCAGCACCAGAAGCTCAAGCGCATTATCTGCAATGCTCTAAACCTTGAACCTTCAAAGGTGGGGATCCTGAATGCTCAGACGGTTGCCGAGGCAGGTAAAACCGGTAAGAAACTGAAAGCGGTTAAACCGCCGAAAGAGCTACCGGATGAACCAACAGATGCACAGATAGCGAAATACAACGAGCAAATGGCTCTGTATGACGCCTATATCGCGCAGCAAAATGAAATGTCGTTGGGCGGTCTGGAAAAGATTGCAGCCGACTTCCAGGAGGGCCGGACTCCGATCATCATCTGCAACAAAAAGGCAGAGGTGGGTATCAACCTGCATCGAGGAACGACGGATATCCACCACCTGACGTTGCCGTGGACACCAGCCAGTATCGCACAACGTAACGGTCGCGGTGCACGAGTTGGCTCCAACCGTGCAAGCGTTCGCGTTCACTACTACTGCGGCAAGGGGTCTTTCGATGAATACCGACTGAAGACGCTGAAGCGTAAAGCAGGCTGGATCTCCGATATCCTCCGTTCAGATAAGTCAGAAATGGAGAACGCCGACGCCAATGACATGATCGAAATGCAGATGTATACCGCGAAGGATGACGGCGAACGTCTGGTAATGATGCAGGTTCAAATGGATAAGGCGAAAGCTGCGAAACGCGCTCGCCAGAAAGAACAGGCTACTATCGACCTTCAGAACTACATCAAGGCGCAGCACGCAGCTGGTGAGGATGTGGAGGTACTTACCGCTGAATTGGAGCGAAGCAAAGCGGAACTTGAAAAGACCACCGCCGACGTCGCCAAATTCAAACAGGCGGTAATGGCCAAAGCAGCTGATAACGCAGACTGGAAAGCCCGCTGGGGTAGCGTCCATCACACAGACCGTATGTTGTTAGCACAGTATCGCGCGTCGTTGAAAAGCGCCATTCAGCGCAAGGCTAATATCTCTCAGGCCATCTCCCGCTATGAGAAATTATTGAACCGTACTCAGAAGGCCGCGACGGATATCAAACGCCTGCGCCCGCTGGTGGAGGATGCAATAAATAAAGGCATTCTGGATGTTGATCCTGATCTGGTTAACCATGCGAATGAGTTCCTTGTTATCGGCGATCGCTCATGGCGTGTAGGCCAATACTATGATTGTGCCGGTGATATCGTTCGCATTAAGTCGCTGGACTTCGACAGCCAGCGCGCAGACGTGGAGATCATCTTTACCTTCAAAGGCACCAAATCGGGTAACTGGGATGTGAAGACGCTGGATAAACAGGTTGATGTAACTCCCGATGAAGATGCTGTTATGCAGAAAATCAGTGGTGGCGTCTCCATCGCCGGGATTAACGACATCATTTCCTGTGACGATTTCTACCGTTTCCAGCAGCGCGGCATGATCAAAATCACTGACTCATACGGCGTTCAGACTACAGAGTCAGGCTATAGCATTGATTTTGTTGGTTCCTATACGGCCCCACTGAAGCATGCGGTTTACCCGGATCGCCGTGACGGCGCGCTGAAGTCGTCAATTGCAAAATGGGTGCTTGGTATGATGTCGGAAGGGAATAACCGCCAGATCCGTTCGGCAGAAACATTCCTGGTTGAATTGTTTGGCTCCAATTATGGCGATGTAATCGCGTCATACGGAGATACGCTATCCCCTGAAGTAATTCAGGAGAAAATAGCGGATGCGATCGCAAAAATGCCGGAGAAAACAAGCCAGGGGGCTACTCGTAACGGGGATTCTGAACTTGAGGTCACCAATGCCATTTTCGGTACCCATGAGTTCCGGGCGTCAGATTATGAGATCACCACAGCACAGTTTGGCACCATTGGCATTTACAGCAATAAAGCCGAGATCAAGCAGGCAATGGACTCAGCAAGCGCGCGCATCGCAGCAGAACGGGAAGCCAATCTGAATCATGCAGTCGCCGCACTGACTCAATCATGGGTAACAGCAATCAGGGAGGCCGCCACCACAGGGAAAATCACACCGGCAATTGCGGATGTCGTAAACGACGGCTCTAAATTTATGGATGCCTATAAAATGGATGCGGTGCAGTTGCCATCAGCCTATGGCCAACTCAGCTATCGCATGACCTACAACCTGGTATCAATGTTTTCCGACCTTGCCATCCTTGGGCTGGTGGATCTTAACGAGGTTACGCCGGAATTGCTCAGCATGCGCAAGAATCATGTGGAGATATTGCAGAGAATTAACACGGTTCTTGCCGGGCGCACCGATGAAGAGAAACAGGCCGACGCTGATCGGATAAACCTGGCCCTTGGCAACATCACGGAGGAAGAAATTGCCGCCAGAAACGAGAAACAAGAAGAGTTATCATCAATACAGGGTGATGCCACCAGCATAGCTCAGTCTCTTGGTCTGAATTATCGCGTATCCACCGCCGACCTGAAGATGATGTACGCACCAAAATTCGCCGCTGGCGAGGTATTTGGGCTTCAGGAAGCCTCAGGCATGAAAGGCGTTCTTTTCCGTGCGAAAGACGCAATCAAGACGAAATTCGGCGCTCGCTGGCTGCCAGCGAAGGCGAAGAACAGCGATTTCCCGGGTAACTGGTGGATTATCGAGACAAAACACAACGTGGCGGACGTTCTGGCCGTCATCCAACAATACGCATAACAGGAGCGCCCGGTTCGCCGGGCGTCGCATAATATGGCCACACTATCTGATACAATAAAACCGAATAAAACATATCTTGAGGCGGTACTGCGTACGGCATTGTTAGGAAAGACAGAAGACGAATACGTTGATTTCTTCCTGTCAGGGCTACGCGGGCGATTACTGAAAAATCCCCGCCTGTACCGCAGCTATGGCCCATACTGGCCGGAAATTAAAAAATTATTACTGGAGCGCGGTTATGGTAATTTCGGTCGTCTCGTTGACCGTGACGTTCGCAAATTTTACCGTTATGACCGCCCGGCGCTAACACTCATAGCCGCGACGCTCTACAGCCATGAGCGTTTTGATAATGGTCAGATATACTCAGCCTGGCATTTACTGCCAGTCCCTGAAGAAGTTGACGACCAGGACTATGAGTTTGAGTCTTACGATTTGGAAGTTGAAGCCTTGGCACAGGCTGGAGAGAAAACTTGAAAAAGCGATACTACACAGTAAAGCATGGGACGCTACGAGCATTACAAGAGTTTGCTGACAAGCATAACGTTGAGGTGCGCAGGGAAGGGGGAAGTAAAGCTCTGCGCATGTACCGTCCGGACGGGAAATGGCGGACGGTCGTCGATTTCAAAACAAACAGTGTTCCCCAGGGCGTCCGTGACCGGGCATTCGAAGAATGGGAGCAGATCATCATAGATAATGCATTGCTTCTCAATGCGGATTAAACTTCCCCAAATTATGGCTGTTTGCTCACCGAGCATCGCTCAAAGAAGCACGATTCTTCAAACATATAGATAGTGATAGTGCCACAACTTCTGGCTCTAACGGGCTGGGGAGGCGGCGCTTTGTTGCTAAATGATCTGGTTTAAAATGGATATGAAAAAAGAAACGATTTTTTCCGAAGTAGAAACGGCTAACAGCAAGCAACTGGCTGTGTTGAAAGCTAATTTCCCACAGTGTTTTGATAAAAACGGAGCCTTCATTCAAGAAAAATTGCTTGAGATTATTAGAGCATCGGAGGTTGAACTCTCTAAAGAATCATACAGTTTAAACTGGCTGGGTAAATCTTATGCCCGTTTGTTGGCCAATCTACCACCGAAAACGTTGTTGGCAGAAGATAAAACACATAACCAACAAGAAGAGAACAAGAACAGTCAAAACCTGTTAATCAAAGGGGATAACCTCGAAGTATTGAAGCATATGGTTAATGCTTATGCTGAAAAGGTGAATATGATTTACATTGACCCACCATACAATACGGGTAAAGATGGATTCGTCTATAACGATGATCGCAAGTTTACACCAGAACAGCTTTCTGAACTGGCAGGTATCGAGCTTGATGAGGCTAACCGCATACTTGAATTTACCACCAAGGGTTCAAGCAGTCATAGTGCATGGCTGACATTCATTTATCCTCGTCTTTATATTGCACGTGAACTTTTAAAAGAGGATGGAGTAATATTCATCTCCATAGACGATAACGAAGATAAACAGTTGGGATTATTATGCGACGAAGTATTTGGGCAAGGTAATTTTGTTGCAAAACTCCCTACAATCATGAATCTCAAAGGCAATCATGATAACTTTGGCTTTTCAGATACGCATGAATATATATATGTATACGCTAAAAACAAAGATGTTTGTAGTTTGGGGCAATTCGATATTGATGAAAGTGAAGTTGAAAAAGAGTGGGATGAAGATGAATATGGGCTATTTAAAAGAGCTGATACATTAAAGCGTACTGGCCAAGATGCTTCTAGAAAATCAAGACCAAAAGGTTGGTTTCCGGTATTCATCAATTCAGAAAATAAGGTTTATGTAACAGATGATGATAAACCTCTTAACGAAGATGACTATGTACTTTACCCAGTAAGCCCTACGGGTGAAGAGCTTTCATGGTCGTGGGGAAAGAAAAAAATAAATGATGAGTTTTATAATCTAATAGTAATAGATATAAAAGATGGTAAAAATATCTATAAAAAACAGCGGCCTGCTCTTGGAGAGCTACCAACTAAAAAGCCAAAATCAATTTGGTATAAACCTGAATATAGTACAAGCACGGCGACAACTGAGCTTAAAAATCTTTTAGGTGCAAAATTATTTGAAGGACCAAAACCTGTTCCTCTTATAACCGATCTTGTAAAAATAGGAACAAAAAAGGATTCATTAGTTCTTGACTTTTTTGCTGGCTCTGGTACGACAGCAGAAGCTGTTGCATATTTAAATGAAAAAGATTCAGGCTGTAGGAATTTTATATGCATACAAAAAGATGAAGTTATAAATAAAACAAAGAATGCCTATTCTCTTGGCTATAGATCTATTTTTGAAATAACAAAAAAAAGGATACAGGAGGTATTTAAAAAAAGCACAACCACAAGTGATAATGCGGCTAAAATAGGTTTCAAAGTGATTCATACTATTGATGACTTTAGAGCAAAAGTTGAGTCTGAACTTACGCTCACTAATCATACATTCTTTGATGATGCGGTATTAACGCCTGAACAGTATGATGCCCTATTGACTACATGGTGTGTATATGATGGTAGCTTGTTAACAACACCTATTGAAGATGTTGATCTTAGTGGCTATACAGCACACTTTTGCAATGGCCGTCTGTATTTGATTGCACCTAATTTTACTAGCGAAGCATTGAAAGCGTTGCTCCAAAAGCTGGATTCAGATGAAGATTTTGCCCCAAACAAAGTCGTGTTTTATGGTTGTAACTTTGAAAGTGCAAAACAAAGGGAGCTTAATGAGGCGCTAAAAAGTTATGCTAACAAAAAATCTATTGAGTTAGATTTAGTGGTAAGGAACTAATCATGTCAAAAGGGTTCACATTCGAAAAGAACTTACCGCATCAGAAAGCAGGTGTCGATGCGGTGATGAACGTTTTTGTTTCCGCGACATCTCATCAGGAGGATAATGTTTCTATTCGCCTGTTAGTTAATCCAGAATTACGGCTTACTGAACAGCAATACTATAAAAATATAAAAAAAGTTCAGGAACTCAATGGTATTGAACATGTAAAAAATAATTACGATGCTAGAAGCAACGTAATTGATGTTTCTATGGAGACAGGTACAGGTAAAACGTATACCTACACTAAAACAATTTTTGATCTGAACAAATCATTTGGCATTAATAAGTTTATCATTATTGTTCCTACTCTATCGATCAAAGCTGGAACAGTGAACTTTTTGAAAAGCGATGCGTTAAAAGAACACTTTAGAGATGATTATGAGCGTGAAATAAAGACTTACGTTGTTGAAAGTCAGAAAAATGCCGGTAAAAGCACAAAATCGTATATGCCTCAAGCTATACATGATTTTGTTGAAGCTAGTAATTTCAATAAGAAATATATACACGTTCTTGTTATTAACACGGGAATGATTCACTCTAAGAATTTAAATTCCACTTATGATGTTGGCTTGCTTGACAATCATTTTGATTCTCCCTTTTCAGCTCTTGGTGCGGTAAAACCATTCATTATCATTGATGAACCACATAAATTTCCTACTGGTAAAAAGACATGGGAAAATATAGAGAAGTTTAATGCTCAATATATTATCCGCTACGGTGCGACCTTTAGTGAAGGCTATAAGAATTTAGTTTATCGACTTACAGCTGTGGATGCATTTAATGAAGACCTTGTTAAAGGTATTGATGCGTACATTGAGGATATTGTTGGTGATGGTGACGCCAACCTAAAGTTCATTAAATCTGATGGGGAAGAAGTTACATTTGAGCTAAATGAAAATAACAAGAAAACTTTATTTAAGTTAACAAAAGGTGAATCTCTATCTAAGACACATAGTGCTATTCACGATTTAACTCTTGATGCCTTAGGCAAGAATACAGTAGTGTTGAGTAATGGTATTGAGCTAAAAATTGGTTGCTCAATAAACCCCTATTCTTACGATCAGACACTTGCTGACAGCATGATGAGGAAAGCTATCAAAGAACACTTTAAGTTAGAAAAAGAGTTTCTGACACAAAGGCCACGCATAAAGCCTCTTACTCTTTTCTTTATTGATGATATTGAAGGTTATCGTGACGGTAATAATATTGCCGGAAGTTTGAAAGCTAAGTTCGAAGAATATGTTTTGGCAGAAGCTAATGAACTGTTAAAAATAGAAAAAGATGAGTTTTATAGTAACTATCTTGAAAAAACAGTTAAAGATATATCTTCCGTTCATGGCGGTTATTTTTCAAAAGATAACAGTGATAAGGATGATAAAATCGAGAAGGAAATCAACGAAATCCTTCATGACAAAGAGCTTTTGCTGTCTTTAGATAATCCACGTCGTTTCATTTTCTCCAAATGGACGTTGCGTGAGGGATGGGATAATCCTAATGTCTTTCAGATCTGTAAGCTCCGTTCGAGCGGTAGTACCACATCCAAGCTTCAAGAGGTAGGGCGCGGTTTGCGTCTTCCTGTGAATGAATACATGTGTCGAGTGAAAGACCGCAATTTTACCCTTAAATATTATGTCGATTTTACAGAAAAGGATTTTGTTGACTCACTTGTTAAAGAGGTCAATGAGAGTTCTTTCAAAGAAAGGGTTCCAAGTAAGTTTACTCAAGAGCTTAAGGAACAAATCAGGGCTCAGTATCCTGAGCTTTCATCCAGAGCACTAATGAATGAACTTTTCAATGATGAAATCATTGATGACAATGATAATTTCAAAGATTCAGATGCCTACAGCCGCTTAAAATCCAAATATCCAGCAGCATTCCCTATAGGAGTGAAACCAGGTAAAATCAAAAAAGCTACTGATGGAAAAAGACGCACTAAAATGCGTGTTGGTAAGTTCAGTGAGCTGAAAGAACTATGGGAATTAATCAATCAAAAAGCGGTGATTGAGTACAAAATAAACAGTGAAAATGAGTTTTTATCCATTTTCAAGTCATTCATGCTCGAAGAAACAGAACGATTTACCAAATCAGGCGTTCATACTCGCATTGATAAAATTTACATCCACAATGATATGGCAATGTCGAAAAGCATTGTTAGTGATGACGATGACTTTGCTAAGCTAAACACAATGAGTTATCGAGAGTTTCTCGATAACTTATCACAGACTATTTTTGTTAAACACGATACTTTACATAAAGTTTTTTGTGATATAAAAGACACTATTAATATCACTGAATACCTGAATATTCAAACAATCAGAAAAATTAAATCTGGTTTTAGTAAGTATTTGTTGAACAATTCGTTTAATAAATTCAGCCTCGGATATAATTTGATTTCGGGTTCAATTCATCCCACAAAGTTCACAAATGCTGATGGTAAGCCTCTAGACGAGGTATTATCAAGTGATCTTGGTGTATTACAGGATAATTCAAAAGCACCATTAGATACTTATCTTTTTGAAGAAGTTTTTTATGATTCAGAGCTTGAAAGGCGTAATATAACAGATAGAGAGATCCAGTCTGTTGTTGTTTTTTCAAAGATACCGAAGAATTCTATTAAGATCCCGGTAGCTGGTGGATACACTTACTCACCCGATTTTGCTTATGTTGTAAAAACAGCAGAAGGTGATTATCTTAACTTTATCATTGAAACAAAAAACGTAGATAGTAAGGATAGTTTACGGCTTGAAGAAAAAAAGAAAATTGAACATGCCCAGGCGCTTTTCAATCAAATAAGTCAGTCTGTTAAAGTTGAATTCAAAACGCAGTTTGCTAATGATGATATTTATCAGTTAATCAAGAGCGCATTACCATAATTCCAGTTTAAAAGGAGGTGAAAACCTCCTTTTTATGACATCCAACACGACCTGAAAGAAGTGGCGCTCAGGTCGTTAAAAATAGTTTCCCTTTCCAGTTAAGATTCCATGTGGAACGCTTTTTTCCGCAAGTCTCTGTGTGCCGCGAATTATGTTAATCAGTGGGCTTAGTAACGATGGTTCCTGGCGTGGCTCAACTTCTCCAGCCATTGCCCTGATGTAGTCGGAGTTTGCAACGTTGTTGTATTCCGTTGCGAAGCAGCATAACAACGTCAGAACGTGCTCTGTCGTTATTTCGCTCCAGTTGATGTTGAAAAATTCATCGCCTTTTTTGTCATGTTCGGAATCGAAGATGCTTTGGTGGAGGATGTATTTGCCGGATTCCTTGCGCGGTAACTTGATCGCTTTCTGGCGTTCCAATTCCTTGTAAATCTGCATTGCTTCAATCAGTACCGGTCTACCGTTCATGAAGGGATCACGCAACCTTACACGCTGGCCAACTCGTCCAGTAATAAAGCTGTTTTCCTCTTCCACCAGCACGATAAAACCCTTTTCCTCTTTTTCTCGCAATTCGCGCAGCAGCTGGAGTTCCATATCGCGGCGGCGTTCAGGGTAGCTGGTCCGCTCAGCCATTATCAGCTCGTTATTGATCCATGCAGCAGTCATTGACGCCGGTTTGCCGACGCTCATCGAAACAACGCATATTTTCTTATCCATAGCGCCCCCTACAAAAAAGAAAAGCCACCAGCGGCGGCTTAGCAATACAACTGAAGGTAGCGCCCGGTACTCAGACTGTGCCGTCCATGGAATATTTGAAAAGGGATCCATCCGTACCGGGCGTGTGATGATTCTGACTGAAGTCACTTGTCAGTTGTCAATCATTTATCATTAAAAATAATATATTTATTAGTGCATGATGTTTGCCATCTCATAGGCGTCAGCCAGTAACTCCATCTCTGACTTGTTCAGCAAGGTGAATTCTTTCTTGCCTCCAACCACACCATCGGCATGAACAGGGACCAGCCATGGGTATTTTTCTCTTACTTCAGCCGGAGCTGCATGCTGGTGGTGCCATCTACAAAGTGGCAATTGCTTTTTATGACAACCCGGCGCGGTACGACCGGCGATATGGTGCAGAGACACCTCATTAGATATTACTCCATGCATATAGCAGGCAATGCAGGGGAGAGCGCCAAGAGCATTGGCGATGCGCCGTTCCTCCGCCGTTGGTGTTCTCCCCTTCAAGCCACGAGATTTTATTTTTACCGCGCTTTTCCGCGTTTTGCTGGCTGGTGGGCGCTCTTTCTGTTTAGCGATACGGCGGTCGAGAGTATCCCGCATTTTCTGATATTGAGATTCTCGCCAGACCGGATCAGCCAACTTCTCCCGTTGCCGAGCGATCGCTCGTTCTCTGGCTGCCTTCTGCCACTTGCGGCACTGTTCAATTTTTTGTTCGATTGTTTTCATATGGCAAAAAAAAGGCGGCCTAATGGCCGCCAATGATGTCAAGGAGTGAAGTAATGGCAACGTCTTCGTAGTTGACAAAAACTGCGGCTCAATTATAGCAATCAATTAGAGCAATGATAGATATTTTGTTTATCGCGAATCACATTTTTTCACTTCAGTACCTGTGTGCTATACTCCTTCTTGATTGATTGGATGCGGAATACAAACCCGCTCTTTTGTGCAGCCTGGCTCCTTGCCAGGCTTTTTTTTATTTCATCATGGAAGCTGTTAACGCTTTGGACCTTGCTGAACTGATTGAAAGGACATTGTTAACCTTACCCAAGAGTTCGCCAAACTCAGACATCACTTTAGCAAAACCGCGCCGTGCTTCTTCCTCGGTGGCATTCATCACGAAATGTTCAGCACTACGCATACTTTTGACAGGAAACGCAACGGATATTGAGTCAATATCAGGCATTCTATCGCTCAGCTTTACAGTGACAATGACGGCTGGCGACTGAATATTAGTGCTTACAGACAGCACTACATATTTTCCGTCGATGTTGAAATCCTTTCTCATATGTCACCATAAATATCAAATAATTATAGCAATCATTTACGCGTTAATGGCTAATCGCCATCTTCCAGCAGGCGCACCATTGCCCCTGTTTCACTATCCAGGTTACGGATATAGTTCATGACAATATTTACATTGGTCCAGCCACCAGCTTGCATGATCTCCGGTATTGAAACTCCAGCGCGGGCCATATCTCGCGCGGCTCCGACACGGGCACTGTGTCCAGACCAGGCCAGGTATCTCTGACCAGAGTCATCCTTAGCGCCGTAAATCAATCGATGAGTTGCTTCAAAAATCCCTTCCAGGGCGCGAGTTGATAGCTGGCTGGTGGCAGATGGCGCGGCAACACCATTTTTTCTGACCCGGCAAAACAGGTAGTTATTCGGATCATCAGCTACACCAGAGACGGAAATCCATCGCTCGACCAGTTTAGTTACCCCCAGGCTAAGTGCCTTCTCTACACCTGCGGTGCTAACCAGCGTTTTCGTTCTGCCAATATGGATTAACATTCTCCCACCGTCAGTACGTGAGATATCTTTAACCCTGATCCTGGCAATTTCGGCTATACGTAACAGGGTGTTATAAGCAATCCCCAGAAATGCCAGATTACGTATATCCTGGCAGCGATCGCTATTTTCCATGAGTGAACGAACCTGGTCGAAATCAGTGCGTTCGAACGCTAGAGCCTGTTTTGCACGTTCACCGGCATCAACGTTTTCTTTTCGGATCCGCCGCATAACCAGTGAAACAGCATTGCTGTCACTTGGTCGTGGCAGCCCGGACCGACGATGAAGCATGTTTAGCTGGCCCAAATGTTGCTGGATAGTTTTTACTGCCAGACCGCGCGCCTGAAGATATAGAAGATAATCGCGAACATCTTCAGGTTCTGCGGGAAACCATTTCCGGTTATTCAACTTGCACCATGCCGCCCACGACCGGCAAACGGACAGAAGCATTTTCCAGGTATGCTCAGAAAACGCCTGGCGATCCCTGAACATGTCCATCAGGTTCTTGCGAACCTCATCACTCGTTGCATCGACCGGTAATGCAGGCAAATTTTGGTGTACGGTCAGTAAATTGGACATTTAACACTCAGATAATGGTTTTAAGTAAAGTGTACAGGATCGGCTCTGCCTTTACCTGTTTATGGTTCTCGTCATAGAAACGCCAGCGACCGCGCGTGCGTTCTATTTTCTCTTCACCGCGCGATAATGACAGTTGGCAACTATCACGATCAAACCCTTTTGCCCGCCAGTAACCACGGTTTTTCTCAAGCTCAAGATGAGTGGACACTTTAGCAGTTGAATATCCCATTTTTCACCTCTGATTGATTGGTGGTGCTAAGTGCGCTACGCGAAATCTGTAGAACTAACACCGCCAATTTTTCACAGATTTTACGTAGCGCAACCTTGATCAAATGATCAAGTGGTCACTATTTGACCTGCTAAGGTATTGAACTGTATGGATTTACAGGTAAATTGATCATATTCAATAACCCTTAATATAACTTCGTATAATGTATGCTATACGAAGTTATTAGGTCTGAAGAGGAGTTTACGTCCAGCTGCGCACAAAAATCAAGAATTATTAGAGCAATAAATTTTGAGAGAAAAATCCCACTCCACCAGCTAAAAACTGGATTGTTTTTCATAGTTGTTTGACAATTGCTCTAATAAATTATAGCTTTGCCGCCGTTACGTAATACGACTTTGGATTCACTATTTAATGTGTCTTCAGCGTTGTAGAGCGGCTCAGAAGGAAATGAGCAAACAGGGAAACCTTATACAACGGCATTACAGCTATGCATTGCTCATCTTACACACAGCGCAATGTTGTTAGATTACCCCAGCATGGATCATGGGTGAAACAGTAGGTCAGAGCTTCAGGCTCTGTGTTGTCAATACAGTGAGGCATAATTATGGCTTTCATTCAACCAACCATCGACGACGTTAGACATTGCTCTAACGCTTTATCTGTAGACCCTGCCGAAACCGACGCTGCCCGCGCCATTGCTGAACACTACTCAAAGATATCCAATCAGGAGTACCGCATCACCAAAGACGACCTGGATGACCTCACTGACACAATCGAATATCTCATGGCAACTAACCAGTTAGACTCACAATAAATGCACTAATAAATCTATTATTTTTGTTTGATCACTCTATAATATAGGTCAGTAATGACCGGTTTTCTCAGCCGGGCGTTATTGGCCATGTCAATTCTGGAGGAGGATCAATGATAAATTATGTCTACGGCGAACAACTGTACCAGGAGTTCGTCAGCTTCAGGGATCTCTTTCTAAAAAAAGCTGTTGCACGCGCCCAACACGTTGATACAGCCAGCGACGGTCGTCCTGTACGCCCGGTTGTCGTTCTACCGTTCAAAGAAACTGACAGCATTCAGGCTGAAATTGATAAATGGACTTTAATGGCGCGGGAACTGGAACAGTACCCAGACCTCAATATCCCAAAGACTATTTTATATCCAGTGCCTAACATCCTTCGCGGTGTGCGTAAGGTTACAACTTATCAGACAGAGGCTGTGAACAGCGTCAACATGACCGCTGGCCGCATTATTCATCTGATTGATAAGGACATTCGCATCCAGAAAAGCGCGGGGATCAATGAGCACAGTGCGAAATACATAGAGAACCTGGAAGCAACAAAAGAGCTAATGAAGCAGTACCCGGAGGATGAAAAATTCCGTATGCGTGTACACGGCTTTAGCGAAACAATGCTGCGCGTCCATTACATTTCCAGTAGCCCTAACTACAATGATGGTAAATCAGTTAGTTACCATGTGCCGCTGTGTGGTGTGTTTATCTGCGATGAAACTCTCCGTGATGGAATCATCATCAACGGTGAATTCGAGAAAGCAAAATTTAGCCTTTATGACTCTATAGAACCGATCATCTGCGACCGCTGGCCGCAGGCAAAAATATATCGCCTGGCAGATATTGAAAATGTAAAAAAACAAATTGCCATCACTCGCGAAGAGAAAAAGGTCAAATCAGCCGCATCAGTTACGCGCAGCCGTAAAACTAAGAAGGGGCAGCCAGTAAACAGCAACCCCGAAAGCGCGCAATAGTTTTCCATCCGGCATGGTCAAATTGTTATTCATTAAGCCATGCCAGAGCTTCATCAACCTGCGCTTCGTCTTCGACGCTAAGCACTTCATCTTGGGGAACATAGTTCGCCAACATAGCGAAACAATATGTATCCCAATGGTCCGGTGAGTGCAGGTTGAGTTTTTTCTTCATATCTTCCTTTGACATCACCTTCCATTGACCTGCGGAATTTATCCCTACCGGTATCTTTGATGCTTCCTCTATAGTCGCAGCCCCCTTATCAAGCCTCATACGCCCTGATTTTACAGCTTCTGCCGCCTGAATATTCGCGAAAGCGCGCATATCGAAATAAAGGCTTTTATCTTCACGGCTGTGCATCTTTTTACCCCAGCGGATACGCTGGACGGTAATGCCATAGCGTTCGTACATTAGATCAGCCGTCGATTTCCCCAAGCCATCGCCATCAATAGCTATGGTTATGTTCGGGAACCGTTCTGGGTTACATTCTGCGAAAATCTTGGCGGCTAACTGCGTTTCTGTAACGTCTGTGTATTCCAGCATACGATAGTTGATTACACGGCGTTTATTTCGCTGGCCGGACACCATCATGATATTAATAACGGACTTATCTCGTCCTGTGCCACCAGCAACGTCAACACATGCAACCCAGCCCCATCCTTTGGCAATCTTGACCTTTCGCCGCGTCGCCCGCTCAACCTCATCACGACCAAGAAGAAAGCCATCTTGAGATTTGGGAAATTCACCACGTACTTTGATCATGTACATGGGGTTATCACGACCGCCATACTCCGCAAGTTTTGCTCGTATAAATTTTGCATCTACAAGCGGAGATTCTTCACTATTCAGTATTATCGCAGTAAACAATCCATCAGGATTTCCCGGGCGAATAGCTAGTCTGTGGTGTGAATCGTAGAAATAGCCTGAAGGTCGCGTAGGCTGGGAAAGAAGCAGAATACGGTTATCCTTACCGGTCAGCGCACCTGTTATCACACTGAATGCTTTATCACTCACACCCGACGCTTCGTCGATGATATACAAGAGATGATCGGCGTGTTCACCAGCCAACGCCTCCTCATTTCCGGGGCGACAGGACTTTATCAATATTGTCCAAACACCCTTGCCAGTCACCTCAAAAAAAGACGTTTCTGTAAGAATGAAATACTTCGACAACCACGGGAATCTGCTAACAGCAGTAGCCCAATTGCTCTTTATGTATTTGAAAATACCATCAAGGACTTGCTGTCTTTTGTTAGCGACCAGAATGACGCGAGCGCCGGGGAAAAACATGATGAAGAGTATTGCAATGATACTCGTCATATCCGATTTACCAGTACCATGGCCGGAGGTCACACTTGTCCAACTGCCGTCCTGCTGCGTGGACTCAATGATCTCATCCTGCTGCCAGGTTGGTGTCTTCCCAAACAACACATCAGCGGCCGCAATCCAGTCATAACGATATAGCGCCACCAGCTCGCGCCAACGTGGGTCCGTTACGCAACTTCTGGCCATTAATCATCATCCCCGTACAGTTTGCGGGTAACTTCTTCGTCTTCCTCCTCGTCTTCGTCCAGATCCTGTTCAAGCCATGCTTCGTTTGATATGCCTTCCGCATCGACATCACCATAACCACCTGTATCGACGATATCGGCAATTTCTTCTCTACGATGCTCAATCCACAATGCCGCATCAGCGCGGCGGCTGGCGGCCCGTTCTCGCGCGATTTTATCCAGATCTTCAAGTGATGGAGCGCCAGATGCTGTTTGGTTTTCCTCATCATCGGTATTGGTCTTAGGAGCACGCAGATCGGCTTTGATTTGCTCCAGCATCAGGGGCGGCACTTTTCCTCCATGCGCCTCGATGAATTCAGCCGCTTCCAGCACTGACCAGTTATTTTCACGCTTTCGTTCGTATGCCAGCTTAACAATGCCAGCTTGCCCCATAGATAAAGCGTGCTTTTCCGCCTCCCGGCTTTCTTTTCGATAGTTATTCCGGATGCTGTAAATGGTGTTGATCAGGCTGCTTATCTGCGCGGAACAGCTGTTTAGCATGCTCGCGATACGGTATTCAGGCGGAGTACCTTCATCATCGTCTTTTTGCTGATCGCGCATTTCCTGCACTAGGCGAATACACGTATCCCTGGCGTTCTCCAGCATAAGGAGATGAGAAAGAGACTTTTCCAGAAGAGTGGTTTCCAGAACATCGGCCCCGGACCGACGCAACATAGCGCGCGCGGCCTTCCGCGCTTCAACGTTATCTATCAGGTAATCGCCAGCTTCGAATTCAAAGCGTTCACCATCATCATCCAGGGTGTCGCGTTCCAGGCGATCACGTAAGGTCCGGTGGGCGCGGGTGATCACGTCATGATCATCTGAACGATCATTTATGCGCTTATTTTGGCGCTTCGCATTCTCGACTGCGGCACTGACAACGGCATTAACTCTTTGTTTTTCTGCTATTTCATCCGCAATGTGATCACCTACACGTTGATCATTAGCGTGATCAATGATCATGCTTTTTAGTGGTTTCCTGACAGGCTTATTTGGCTTACGACTGTCCGCTGTTCCGGTGTCTTCTTTGAATGCACGGAGATAACGACGTGCGGTGTTTGGGTTGAGATTAAACTCGGCGGCATATTGTGCGATGGTGTAACCACCATCTCGCGCCAGGCGAGCAAAATTCTTCTTGTGATCGTCCCAGGTCACTTATGCTTCCTTTCGTATAAAACTCTTTTTGACGCGAGGGTAACGAAAGTCACATGTCAAAAGGCCCGGAACGGGCAAGCAATCAATCAGATACGTGCGGATGTGGCATTACCGTAATGACGGTGCTGACGGGCCACCTTATTGAAAAGTTGACGCGCCATTACCCAAGGCTGGTGCTCCCGGCGTTCCTTTTCGTCCTGCGTCATATAGAGTTCGTTCTGGAGTTTTTCATCAAACCGGCGCGGAGCGCGGCTGCGGCGAAAGAATTCAGGATTCAGAGAGTGGATCTGAAATCTACGTGGGCGTGTACTGTCATCAATCAAAACAGACGAATACTTAGACACAGCGATAGCCTTTAAGCGCAGATAAACATCGCGCTTATCGACATCCAGATGCGGGTATTCCTTTTCAAGAATTGCTGCGAGTTCTTTCGCTGATAGAAGAGATTTAGTGCGGATCATGTAATCCGCAATCTCGTACGATGTTATTCGTGAGTGATTTATTTCCATGAAGTGGCGTCCCTGCCAGTTAAGTAACATCCTGTCACCTACTGATTAGCCCATGTCAACTAATCAACGTGGAATATAATACCCTCGATTAAAGAAATAGCAATACATTAGAGCAAATTTATCTAACGCTCGACGAGTGACTTGTGATAGCGCCGACTCCAAGCGCGTAATCAAAGAACAATCGTTGATGCATCGCCAGCCTACCGTGCGTCTTCTCCCAATTATCGCGGTCACGCTCAATATCACGCTGGCATGACTGGCACAGAGGAATTGCGTAAATGTCATGCGCGCATAATCGACTATGACGAACGATATAAGGCGTAATGTGAGCGCCAGCTCCCGCAGCTCCACACCCACAGCATGGACGGGAAGCAACAAAGTCCATGTACTCAGGTAATTTTAGCGATTGCAGCTTTGGTATTTTGAAATGCGCCATGCCAGGGTCGGAGTCAACATCCACAGGGCATACTTTTGCACGCATCGGCGCGGCGCGTTCTTCCATCATCTGAACATATGCTGTAGCGCGATCGTCATACGGGCGAATATCCGCCTCTTTCAGAGGTCCGCTATCCTGCGGAGTAGCCTTCATCTTATTTATTGATATGCGGCAGACTTCTTCCGGCATCAGGTGCATCATGTTGCGCATGAAAGCCCACCAGCACAGCTCCTGAATACTTAAATCATGGCTATTTGAAAGGCCCATTTCCTGACGGGCGACATCCAGTATCCAGTTAACGCGATTATTGTGCAGCGTTTCTTTCAGCTCATTAAAACCACGCATCCGGTAATGGTTATCGTGATGCCAGCACAACAACACCGCGCTATTGTCTCGTTCAGCGTGGACAATATGGTTGTCACACCAACTACGATCTGCGGCCTGGCATTGACCCTCTTTCCTACGCAACCACGCCACCAGCGCGTCAATTCCACCAATACGGCGAAACAGTTCATCGCTGTTAAAAAACGGCTGCAACGCCTCATTTGTTGCCATGGTTTGCTCGGTAACAACGAGGCCGTCTTCCATGTGCTCGATTAACTCACGCGGCACCGGCTCCATAATAAATTTACGGCCAGCCTCCACCAGCTTTCTGACCTCCTGATCCACTTTGAACGTGGCGAGGCCAAGCTCTTTCTGTACAAATGGAGTAATTACGGCTTTCACATCACACCTTTAATCACTGATTGGGCTTTATCTGCTGCCCGGCATTCTCTGTTTAAGCACAACCATTTCCTGACGGCATAACACAGCAATAGCTGTCCTGGCACCAATTTGCTTACCAACCAGGTATTGCTTTACCTTGCGGCGACTCACGCCATCAAGAAGCATCTTTAACGCTTCACGGGACAACTTGTTGTATTTGCGTGCCATTAATCTACTCCGCAGAACCATACAATCTACGTAACGTGTCGGCGACAGAAGATACAGATATCTCGCCAGTCGCAGCGCCTACGGTAAGGTCTGCCAGTTCAGGTGAATCAAATACCTGCACCCCGTTACGGCGTAGAAATAGCAGCGCACTGTTTAGCGCGGTACGCTTATTGGCATCATTGAATATATGCCCTCTCGCTGTAGCCACCAGGTAGGTGGCGGAGACTTCGAAAAGGTCGGTGATCTCTTCGTAGGCAACTCTGGCCTGAACTCTCCCGATAATGGCCTCTGCCCTACCCGGATCAGACATTCCCGGCAGGCCGCCGTAGCGGCTTATATTCGCATCATGAAGCGCAATAAGTTCTTCCGGTGATATATGCCTCATTATCGGTTAACCAGTTCCTTGTTGGTGGAGTCCAGGGTGTCAAACAGGGATGCAAATTCAGCATCCAGCGCCGCTTTTTTGTAGGCTTCGAAAGTAGCCTTGCTGACAATTACTGCTGGCTCACGGCCTCTGCGGGTGATTTCAACCTCTTCCCCGGCTTCAACATTGTTGAGCACTTCAGAAAGGTTGCCACGCGCGGTACGGAAGTTAATGGATTGCATAAACACCTCGTGTACTCGTTATGTGTACACAATTATAAACTTCACAGGCATAAAGCACCAGCCCTTTGCAGCTTAAATAACCGGACAATCATCAAACTCCCCACTTCTGGCATCATTGATGACATGAGTGATCACACCAAAAACAGCATTACTGCCCGTGTATCCATCGTCATCTACTGGTAACGCCTCTTTCTTCCCGGTGCTTAAATCCTCCAGGTGCTGGCGCGGATACTTCCTGTATCTCTTTATGCGATATTCACCCTCCATAGCGCACACAAGCAGAGAACCATCAACCGGAGTAAGCGAGGAATCAACCACCAGCAAAGCACCCTGCAATATTCCCTCACGGTGATGGCTATCAGCTGCCCGCATGAAGTAGGTTGCTGATGGATGCCTGATTAGTTGCTGATCAAGAGAAATTCGGCTTTCAACATAATCCGCCGCAGGAGAAGGGAAGCCCATAGCGTTTTCACCTCAATAATACTGTTCATTTATACAGTATACATTAAAGAGACACCTTTGGTGCAAACGCGTTACGTACATCAACCACCGCTGATGATTTTGTGCTCTTTGCTACTATTCATCACCAACGGATCAGCGTAACCTCGTTGCCAATCAGTTAATAAGGAATTAGCTATGCCTAATCGCATTCCTCTCGATCCTGTATTGCCCAAAAATTTTGACTGCACTCCTAACGAGAAACGCTCTAAAGCTCAGCTGGACGCCTGGTGGGACCATCCCTATGGGGTTACAGAACATGACGGGAAAATTGTTGTTTATTGTCTGAATGGTGGCGCGTGGGACCGCCCATCCGTGCTTGGTTCGGCAAATAACTATGATGAAGCCTGTGAACTTGCCGAAAGACAGCAGGCTAGATGGGTGAAAACACGTTATGAACCGACATTCATGTTTTCAAAAGAACCGCCATTTATACTGGCGAGGATGCCGCAGCGACCGGATCATCAACAAGAAATTGTTGCTGAATTTTCCTCTAGGGATGAGATGAATCTCTTCTCATTAAAGCAGGAAGAAAGGGATCGCGTCGAAGTGTCTCCAACTCTCGACCACAACCGGATGAACCTGGCCCAACTCGCCTGGTACAGCAAAGAATTAGAGATGTCTATTGCCCGACTTGAAAACGAAAAAGCCGCTATCCAAGCCCAGCATGAAGTAGTTCTGAACCGGATTAGAGAAATGCAAAACGATAACAGGGGATTTTGAATGGCTAAAATCGAGTACCATCGCGATCGCGGTAATTACCTGGAAATATACGATCATGAATCTCTTAACGATATCAACGATGCGTTATATGAATACTGTGAAAAAACGAGCATCACAGATGCACCTGATGCATTTGTCGAGCTACCGGTATATCTCCGCGACATCTATGCAATACGAACACCGCCCGTATCGGTGATCCACATTGGCTATGTCCGCCTGTCCATCGAAGAAGATGAAGATCGTTATATCGTGCGCCACTATACATTGGACAGAAAAGAGCTTCCCAATGAATGGAACATGAGTAATTTCTACAACGGTGAATATGGCTTAAAACCCGCTATGAATGGCGCGGGCATTGCGTAATAGCCTAACAACTATTCTGTTTTCTGATATGCCGGATCGTTCCCTTTTGGCAACTGGAGGCTTAACTGCCGGTAGTGCCGTAGACGTTCCATGAAATAGGTGCGCAGATTCTCTGGTTGCTCGCGGGCTACCTGTTCAGCTATGACAGGTATGTTCAATCGCTCTTTGTACGCCACACCGCTGGCAGCCAGATCAACGTTAACCTTATCCCGTTCTTCCTGACTTTTAGCTGCAATATTCCAGTCGCTCATATTTAAGGCTCACATTTCCAGATGGTATTCTGAACACCCGAACCGGGCGCAAGATGAGGGTTAGCGTTCGCGCTATGCTGATATACTGCTTTAGACTTCCCATATTGCTGACAGGCTTTATCTGCGGTTTTTTGCAGGCTATCCAGGCCATACCAACCATCTGACTGTATGCTTACCTTTTCACCGTCGTTGTATTGCACCATTGCACACCCAGATATAGCCAGTATCGCGCCGACAATAACGCTTTTCCATAAAACTCTATGCAACATATACAAAAATCCCCTCTGTGAATTGAGGGGATTTTAGCATGGTGATCAGATATCGGCCTTATTCGGAATTTTATCAGCCACCAGCGGCAATAAAGCCTTCGCCATTTCATGAACCAACATGGCATCAATGACGCCTAGCGTATGGCCCGGCTTAATCTTTAATGCGGCCTCAAGATAGCCTCTTTCCAGAGTGGTTTTTACGCTTTTCTTGGGCGATTGTTGGGAACTATCCGGAAAATCCGGATGGTTGCCAGCCACATAAGCTACCCGCAACCAGTGCATGAATGTTTCCGCAGACACACAACCGCAGTCCACATCGATTTTCCCGCGTTGCTGTTCCAGCCATTGCTCAAAATCTAACTTGTAAGCCTTACTTTCAGGTTCATCACCATTGAACTCGACTTTCTGCGACGCTATGAGAGCAGCTTCGTATTGTTCGCGAGTGACAACTGACTGGTATTCATCGCTATCAAGGTCACCGATTGGAAGCTCAATCTCACAACAAAAATTGCGCCCAAAGAAAGTGTCTTTTTTGTGGTCCGAGCCAAAAGCAAAAGTCGCGCATGGCGCCATTAAATTAGCACTGAGCAGGCGACAATCGATCATACCATCAGGCCACCCGCCGCACTTGGGCAGCTCCTTCACTAACAAGTCGATAAGCTTCATTTTTTTATCATCTTTGCAAGCCGCCAAAGCCATTTGGGCAAGTGCCAATACTTCATCTGCCGTATATCCAGCACCGTGACCATACATTTCGATACGGGCGATAATCTCTGATATGCGTTCTTTAGTGATTCTTGTCATTTCTTTTTGCGCCATTTCTTTTCACATTCCTTAGTCCATTTTTCAATGTTCATTTTGGCAATATCAGTCATTCCATCACCTAAGAAATACTTTTTCCGGTATGCCTTGCACTTAAACCACACTACAACAGCCACCAGCCAGAAAATAAAAGGCCATACAGCAATACCAACGACAGCCGCGATAAAGCCCAATAGCCATAAATGAAGCTCTCCAACTTCTGTTTCCGGCAATATTCTTAAAGAATTAAACAGCAGGCTGAACGAATGGTCGTATGCATTGGCAGTATAAGACATGCAATCCATATAATTAAAGTCATAGCCTGCGGCTGCCGCCCATAATGGGCGGTCAAGAAAATGTTTTAGTGTCATCATATAAATTTAAGGTTCAGACCAGTTATCTTCAATAGCAATGCTTAATCTTTGTAGCCATTCTGCTAATTTCAGCATTGCTTCTCTTTCGCTTAAACCACGAGGAAAATCATCAAGTGAAATTGTTGGCTTGAATCCCCCGTAATTATCCATTTCAACTGTCAGATTTTGTTCCAGCACGGTATTTCTTACGCGACTATTGTGCCGGAGCAAATATACTGAGCGTGATTTATTGGTTTTGTGGTCTAGCTTATATTCGGTAAGTATCATCTGGCTTTTGCCATGATTATTACCTCTCCACATACTTACCTCACTTAATAAAACAACTCCATGCGTAGTTGATGATTTTTTCCCACGTAATATAAATCTGCACTCCGGCAGTAAAACCAAAGCCAACAATTGCTGAAAAAATCAAAACATTTACTTTTGACATTATAAATTTTCTCTCGGTGTCGTAGGTTATAGCACCATAATTGATAATTTAGTGAGTTAGCAGTTCCATTTTTTGGATGATTTCCGCATGAGCATCATCGTTGTCAACACTTAACTCGTTTAATGCCTCTCGCACTACATCAACTTCTTCTGGTTGGAAGAAGTCATCTCGGTAGTCACCAAATAGAACCGAAACAAGCCTTCCACCAGCAACATCAAGATTGGCGCTAACAGGTGGCTCTTTACCATCCTCAAATTCGACTACAAAAGTTAATTTCCCCATCGTTACCACCAGCGACAAATTGAATACAAACCCAGTGCTGCCGCCATCACAATTCCTACCGTTGCGAATGCTTCAGGCCAGCTCATTGACCTGCCTCCTGGGGAGGTTCTGGTAGCAGCATCCAGAACAAGGCGTTCCCTAACCAGGATAAAGTGCCGTCGCTCAACTCCACGTATTCCCCTTGCACCTGTCCTGCCATATACTCACCGTGCTTTGAATAAATTAAAATCCAATCATCTTGAGCGGGCATTCGCTCACTACAGCTTATCCAACCATCCGGAGTTACCTGAGAATTGCCATTTACCAAGTCAGCTCGAACATATAGCGTGTCATCATGGTGCTGATTGTGGCTGCACCACGTTAATTCGCTTAACTCGCCATCTTCTGGCCATACTCCAGCTGTTTGCAGCCAGATATGGGCTGGCGCATCCTGGCAAGGTGTATTAACTGGAAACTTGTAAGTTTGGCTTACAGGTTGGCTACCCTGAAGCATGGCAGCGTGGCAGGCATACTCAACGCCCTTAACTGCATCTGCGCAGTAGTTATAGCGATTGCATTCCACTAATTTCCGTTTGAGTTTTTCAATTGCCTGCGCGACATCAGCCTGTATTACAGGAACTGGCGGAACGGCTGTTTGCTCTCGAACGTCATTAGTCGCTATCGGTTCTGCTGCCAACTGACTGGCATATTTGTTAATGGTAACGATAAGCTCTTGCTCAGCCTCATCCAGACAATCACCGATACCTCGCCTGTCACCGTCAAAATCATCGAAATCGGCACGAATCTTGGCAACCTTCAGGATTGCGGACAACACCTCACTAGGAATTACCGGATAGTTGGTTGACGTTTCCGCGATTTCCCGAAAATTATTGGTTGACGAATTCTTATTTTCCCGAAAGTTTCCGGACTGAAGCATGGCGGCGCGGCAGGCGTTCCAGCCATCTGCGTAACAATCTCTGTGTGTCTTGAAATATGTCACCGCCCTTGGTACATCGTTTACGTCTATTTCATCCGGCACAACCGGCGCAGGTGAGTCAGCATAAACAGGAATAACGTCCGGTTGCTCTTTATTGCTTTCATCCGTTAAAGCCCAGAATAATTTCCCGGCCGGATGTTTGAAAATATAAGCAACTGGTTCTGCTTCCAGTGATGCCAGCGCGATTTTGTATACTTCCAGATCCATTTGTGCAGTTACTAAATCAGGATAACGATCCATAACCGTTATATTGCGCTTAATTATCTCTATTAATTGTTCTTTAGTAAAAGTGGTCATTCGTTATGCCTCAATACACAAAATCTGTTTTAAATTCATGGTTACATTCTGGGCAGCATGTTTCGTAACCTTTTATTTCTTCACATGCCTGTTTTGCTCCAGAAAACTCCCAGAAATCAGCATCACAGAGCAGATCGAAATTGTGACCACATTTGGGGCATTCGGTATCAAGTGACAGATTCCAGTAAGCAGTGGTGTTTTTATCCATATCACTCACTCTCCTTTGATGCGAATGCCAGCGGCGCGTGGCACATTAACTTCCGCGATGCGCACAGTTGGTTTGTACATCTCAATCGCTGTCAGCCAGTCAGCGCCAGTCATGCGCTTTTCTGCATCGCCATTAGTCCACTTAACCGGTACACCAATAGCCTTCATCGCGATTTCTATTTCCCCGGCAATGGCGCTTTTTCCGCAACCAGTAAAACCAGATACAACGACAAGAACTTCGCCTTTGGCTGGTTTTATTTCCCGTGCTTCCAGTTCTGCTATGCGCTTCTCTGCGGATTCCAGCGCTGCAACCAATTCGTCTACAGTTCCGGCAGCTTGCAGTGCGTAATCGGTAATAGCCATCTCATGATCAATTTCAGTACCGTTCTCATTCGTTGAGGTGATAGCAAAATAATCAGAGTCGATTTCGTTATCAGCTAAGTGGCGTAGCGTATCGGCAACAAGCTGGCCGTTTTCGATTAGCAGCCTCCCAACCGTTAGCGCAATATCCTCGTTCTCCTGGTCGCGGCGTTTGATGTATTGCTGGTTTCTTTCCCGTTCATCCAGTAGTGCCAGCACGGTTTCTGGTCCGGTCAGAAATTTGAAGGCGTTGAGCGCATCAATATCCACACCGTAATCCTTAAGTTCCTGTTCAGTTAACAAATCATCATCAACTGGCAACATTAACAGGTGTTCCATTGCCGGAATTGCACGCTCTGCCGCCTCACGCAGTGCCTGATAGTCAATTGTCATTCTCGCCATCCTTCACAGTTGTAATCACTACAGCCTTCAAAATCATATGGGCTGTACTGCCAGGTTATTTTTCCGCAATGCGGACAATTCCAACGCACCTTCCCGCTTCGCGACTTCTTTCTTCTGTTCTGCTCTTTCAACCAGTCAGGCATGACCAAACCTGCGCCCTGAACCATTGTTCTGCGGTTAAAGTTATTGATATTGAACGTCCGACGCTTTGCTGCATCAGCAATGGAAAATGGCAACCAAACTATTCCTGGTTCGTTTTTGTTGGCGACGCTAAAGATGGTCGCTTTACTGAAGTCATCTGTTGGCAATCCACCGTGTTGAAGCCAGTAAACATCGTTGCCGTTCCAGCTACCTTTTTTGTAGGCCACATACGCAGTGCAATCTGACTCAATCAGGCTTTCTGTGGGGATGTACTGGCAATCAACGTGCCACACAGCCATTGCATCCACGCTATCAGCGCAAACAGGCTGATCGATATCTCGACCACAATTCCAGGCTTTTTGGGCTTCTTCCTGCGTGTAAACATGTGCTCGATCGATATCAGAACTGTAACCATTGCCGTTATGGCAATGGAATGAGGCGTTATTACCCACAGTTTCACGCAAGCACATCATGTAAAAACGGTTACTCACTGGTTGCCTCCTTGGCGGAGTTGCGCTGCGATGCACGAAAAAAAAGACTCCCGAGTGTGACAGTTAAGAGCTGGTGCGAACGCCGCGTTAAGAACGGCGGAATCACAGCCGTCATCAATATAGAGCGCAATTTTTTTCTCCAGGCGCGCTTTGGCTTCCTGCAACTGCATACCCCGGCACGCACGCGGGATATAATCAGCAATTTGAGCGATAGCTTTTTCGTTCTGTTTAAACATGCTTCACCTCGATAGGCTTGATGGTGTCTAACAGCAGTCGGCGGCGCGTATTTTCTGCAAAATGGCGGCGTCCAGTTTCTTTGTGGTAAAACTCGTTTTTGCCAACGACCCACATCCGCTCTGTTTGGTGCAGTTTTTTTACCTTCGGGCCATCTTTGGTGATCACGGTACCGGTATGGGTTTTTACGATTGTCATTCCACTACCTCTTCGAATTTCAACTCCAATTGGTCACCCCAGATTTCACATGATTCGGAACACGAACCAGTATCAAACCGCTTGGCCAGCACCATCGCCTGATACAAATTTCTGTAGTCACTGTCGGCATACATTCTGGCAATCCCGTCAAGCGTCAGGTGGCCACGGTACATAACGTCTTTACCTGTTCTGCGATGACCATCCCTGACGTGTTTGCCTGTAACCAGTTCATTAAAAACCCGCATCAGACCTGGTTCGTCTTTACATGCAAGCCCCAGCTTTTGCGTTGACTTTTTGATGCAAAAAACACAGTTCCCGAGGTGCTCCGGGATTTGCAAATCAAAAGGTTGTTTTCGCCACCACCGGATAACATCCGACTTATCAAAATCTGACAGTTCGGCAAGATACCGGACGCCCGGTTTCGGTTTCAGCCTACGGGGTTCGTCCGCACGAATACCGAGCCATGTGATGTAATTCCCTCGCCCAAAATGGTCATCGCAATATTTCGTGAAAGGGGTGAGTTTTAGCCTGTCGGTACAGAACGCGCCGCCGATGTATGGCGTACCGTACTTTTTAACCATGTCCATAAACGGTTTAAGCACCGGCATTCGCGTCTGAATATCCTTTGGTTCCCATTCCGTATAACCATTTGGCTGCCCAAGTTCTGGATTTATATCGACCTGCAACACCGTTAGCGGTACGTTCCAGAACTTCACAACCTCACGAATAAAGCGATACGTCAGAGGATGTTCACAGCCGGTATCCATAAAAATGAAATGGACGCTAGCGCCAGCTTTTCGCTGTGCTTCCATCAGATGAACGAGATAAGCCGATGTTCGTCCACCTGAAAAGCTGACGACTTGATGCATACTCACGGTTTATTCCTGAATGCGCTTAAACTCGATTACCCACACCCAGGGATTAGCGTTCCAGCTTTCTTCACCATAGATGGATTCCCACAGGCGCTGGAACGCAACCTTGGCCATTGCGAAATCCCCCTTGGGAGTAAGGAATGTTCCCGGGTGATCAGGAAGCAAACTTCCAGCAGGCGGAACGCCCTCAGCCCTTGCATCGCATTCGCTGATATCGTTCAACCGTTCAACGCGCACGTTGGTAATTTCCAACAGAATGCGTGATGCCCATCGCGGCATGTGAATTGATGGACGCCACCCACCATCAAACTTTTCATTCACAGTGTGAGGTTTCCTGTCGGCATCATCGGGTATCGACCATAAGCCGTAATCACCAGGTTTTTGCTCGCAACTGGCCCGATAAATCCTTGCTGCGTTCTTCTCATCGCCACGACAAAGGTTGTCGTTCCAGTCCACACTGCAACCATCCTCATTGCCTAATATCGCCCATGTTTCACGAACCCAAATTCGATCGCCGACGATACCAAATGGGCAATTGAAAACACTGCTTACACCATCAGCCCCGTACCACTGAAAACCTGCACCAATTTTTCTAACCATCACTGGTGCTTCTGGACCAACTTCCGCAGGCTGATTTTTCATTATCCGCCGCGTCTGCGTTTTCCTTCCTTCGAGGATGGCCCGGACCATCTCATCGTTGAAAATCATGCCGCGCTCTTTCACTTCGCCTTTCATGCATCCCCCTTACCCATGTGCGACGATGCCGCCAAAAGTGATAGAGAACAGCCAGAAATAGATCGCGGCCATAATGATTTTGAATGCCGTGTTCATATTTTCAGCTCCTGTGATTGATTGGATACATGCCGCGCCTTGCGGCATGTTTTTATTTTCACTTTCTCCGTTTTAAAAATCAAGATTTATTAGAGCAATCATTGTTGATGAAGAAGCGCATTTTCATACTCCCTGACCATTAACGTAAGCACGCCGTGCCTCCTGAAAACACGCGCCACTTCAATCTTATCTTCCAGCGCGAACGCGATTTTACTTAGACCAATTTTCTTAAGGAGATCAATCTTTGCTGGGCCGTCATTTCTGTCATCGGTGGCAGGACGCATAGATAGCAAAGGCTCAGCCCCGTTTGTTACGTACTTCCGCAGCCAGGCTCGTGTTTTATCCCTTGCGATCTCACAGCGCCCGGTTACAAACCAGACCGTGTAAACGTTAAATAACTGGCGCACCATATCAATAACTGGAGTGATGGGAGTATCGGTGTCACAGGCGAGATTAAACTCGTTCCAGTCCTTTGTTAATGCACCTTTACCTGGTGGCGGAAGCAAATGCAGTCTGTCTTCAGTTGCCTCTGATATTGTTCCATCAATATCAACTATGACGATATACGGACGTTCCTGGTGTGCGTGTTTATTGAAAATACTCAAATGCCCTCCTCATTGGACGAAAAAAATGCTGGTGGGCGCACTCCACCAGCATTAAAAGTGACACTGTAACTGTCAGCGAACGTAAATAGTGCCGCCGTTCTCTTTTTCCCATGCATCGCTACGTGCATAGCAAACATCGAGAAGTCTTCTTGCCGCTGTTTCCTCTAAACCCAATTCGACAACCAACTGCTCATGACGGCGGGTAACCACATCAAACAGGGTATGCAGCCCTTTAGCTGCCAGATCATCAATAAATTCCGGTTCGAACGGCAGCTCTGCATCTGCCAACATAACCTCTTGCGCCCACTCGACACGGCGGACCAGTTCCGGGCGGCGGCTTTCCATCTCTTTACAGATCAATTCATGGAAGAACTCTACCCAACCTTCCGGCTGGAACTCGCGGAAAATGGCCAGCGGCTGGAAGTTTGGCATCAACCATTCGTTGATTCGGATATCAATGGCATAGCCCATGTCGCAGCAGAACTGATAAGCAAAGTCCAGCTTAGAAACGATATAAGGACGCTCGTTATTGAACTCTTTAGGCGATGAGATCCCATAAGCCAGGAGGCGCGGGAAGAAGGAGATTTGCCCTAACGTCGGATGAAGTTTGCTTGCAGGGAAACGGCGCTCAGTAATGCCATACATTTCCTTCTTGAGCGTCGCAAATTTGGCATTCTCATTAACCAGCGCGGTAACCTCTGCTTTTTTATTAGCAAATGCCACGCGCGCTTCGCTTGCATCTTTAATAGTTTTTTTGAGCTGTTGGTTAAGGTCGGCGACCTGCTTACGCAGTTCCTGTCGCTCGCTTTTAGCTTTGTTATAGCGTTTCTCAAGGTTAAAAGGATCAAGTTTCATGATCTCTTTATATTGAGATTTTAGCGTTGAAATCTGTGAGTTCCGCAGTTCAACCATCGCGGTCATTTCATTGAGTTTTGTTTCCAGCTCAATGCTTATACGTTCGGCATTATCAGCACGCTGGTTGGCGTCATGCGTCGCATCGTCGATCGCGTCCTGTTGCTGGCGTTTCAAATGTTCAATTTGTAGCTGAAGCTCTTCAATTTCTTTACCCTTCAGACCGAGATCCAACTGCATATTTTCAGCTGCATCTACCAGGGAGTTATGGCTATCAGCTTCTGCGTTATAAACATCAATAAGCTGTGCGTGAAGCATCTCCGCTGACTGAACCGCATTATCAAAAAAACGCGCTGTGAGGTCATCACAACTAACGCGGCGTTGCGCGGCCCGGATGTTCTGGATAATGGCCGGGATACCGGCATTCAGGACGTCAGGGATAGATACATTTTCGATTGATTGGTTTTGTGCTGAAGTGCTCATTTCAAAGTTCCGTATTAGCTTGTGCTTCGGTCATTTTTCCTAAGTATGAAGGAGGAAGGACTACGCAATTTGTATCCAGTCCCTCACCTATGGCAGCCTGTAAAATTCTGGCTAAGGTGAGTCTCTTGTTGCGATACCTGGTGATGACATGCCTGATACCGCCGGTCGGCGTAACAAAGGCGATCAGCCAGTAGTGATATTTCCGTCGGAATGGCCACATAGTGCACCTTGTAGATTGCTCTAATAAAAAACGTGATGAGTGTACATCACGTTTTAAAAATATGGAATTATTAGAGCAATATTATTCTGATTCTCGCTCAAAAAATGAGCTGATAAGGGGAAGCCAATCCTCTGACACTTCGCGAGGTCGCGGTTTGCCGTGGAAAAAGATTATTCGGCAGTCTTTTGGTAATGCCCCATTCCCCCTGGAGTAACGCGCGCTCGCATATTTTGAACCAGGTTCCACAACATCGGCCTTGTAACTTACAAACCATCCTGGATACAGATCCTGAAATGCTGGTGTATCATCGCCCATAACCTTTCGTAAGAACCCCTGGTCACCCCAGCACTCAGTAGTGACACAACGAGAAATCCAACCTTCCGGATCTTGCCAGAATGAACTCCAGATATGCGCTTTAACACTATTTGGTATCCACAGGGCACCGCTGCCACGATATTGTGGATGGTAAAAATCCCTAAGCATGGTGAAGCTGGTTGGTGGATGCTCTAGGATTGGGCGTATATCACCGGCAATAACCGTGTCCAAATCCAGATAGAACAGATCATCGGTTATATCCGGTCGGAACAACTCGATTTTCGCCCACCAGCCACGGCACTTTTGCCACTGGTTGATCAATGGGACAACTTTGACGCCAGGTACATGTAAACGCTTCAGGTCTGTCAGGCAAATAATTTCATAGCCTTTTGGCAGTTGATTAACCAGCCACTGCACATCGGAAGCGTTATAGTCACCACCAGAGCGAAAAACTAAAGCAATCTTCATGCTGCACCATCACCTTTCACTTTCATCAATGTCAGGTTTCCGCAAAATACGGCACCAGTGTCGATATACTGCTGATTCCAGAATGTCTTCGGGCTTTTCACCGGAGTGTGACCAAAGATAAAACGATCTGCGCCCGAAATTTCGCCACCAATATCATCCATCGAATCACTGATACGCTCGCGCGCCCAGACAACGTTGAAAAGCGGCACCTCCTTACCGAATTGGTATTCATTATCCGGATAGTCGGCATGGGCTATAACGATAGTTTCTTGCCCCGTGTTCAACTCAATGATATAGGGCAGACGCTTTACCAGCTCCACCAGCGCCCAGGCTAATATTTCCTGATCAGTGTCCAGCATGAAGAACCATTGTCCGCCATTCATTAGCCAGTTATTCACGTTGCCATCTGGACTTAACGCATCAATCATCAGCCGCTCATGGTTCCCCATCACTGCCCTGAACCAGGGCATCTGCAATAGTTCCAGACATTCGACATTTTCAGTACCGCGATCGATAAGGTCGCCGACCGATATCAGTAAATCCTGCGCCGGGTCAAAATCCACACGATGGAGTTCGGACATCAGTCTGGTGTAGCAACCATGCAGATCACCAACAACCCAGACATTCCTGTATTTGGTACCGTCGATACGGTGATAAATTGTGGGTGCCATCATGTATTCTTCAGCCATTCTTTAAGAGTCATCTGCGGAATACCTCCCATTTTCCCGCATGAAACAACGTCAATCTGTTCACGCGCAGACTGGAATAACAAAGGCAGGTGACTTAGATTTTTTGGCGTGCCGCCGGAGTGAACGCGTAGTTCTTGCGTAGCGTCAACGCCCACCAGAGCTACATGTTTGAATCCGATATGGAAAGCCAGGTTCAGAGCACCATATGCACTATTGCCGCTGGCAATTTCATTCTCATCTTCGCAAAGGCCGAAATGTGCGGACCAGCGCCACGCCCACCACTCGGGAGAATTCGTATTTTTTGGCTCCATGCCGCGTTCAGCCACACGACGGAAGCACAGAACGCCATCTCTGACTTCACGTTCTTTAACATCGGGTAGTGCCATGCAATAACAAACACCACGGCGACGGCGGCCACGACCAACGCGCCGCATATTGTCTGGGGATGGATCAAGGGTGAAAAAATAAGAAGCGCGGTTAAGCCAGTCGATGGCCCCATTGACCGCTATAATCGGCACTCCGCGCGGCGCAACAAAGTTTGCGGCGCTTGGGCCACTGCCGACGATAATAACGCGATCACTGCCTCTAAATTTATTCTTGGGAAACATTGAATTGCACTGCTCCTACTTGCATTCAAAATATGTAAATCTGCGTGTTTTTTGCGGGTATCCAGGAACTGCTGTTGCCATTTTGAAATAGACACCTGCGTTGGATTCCGTAGTGCTTGAGGGTGCGCGCCATGCCAATGAAGGCCGTTTTGCAGAGAACAGTCATAGCCGACTAATACCACTACTTCAGCCCCTGATTCAGCAGCCAGACTGATAGCCTGCGCGCCGCTATTTACCCCTTCCGCCGGTCCACAATATCGCCTGTACTCCAACGAAAATGATTTCGCCGCCGCCAGGTTGGCTGTCACTTTGCGGAATCTCCCTCCCGGTATGGTGGATCCGTATTGCTTCCACCATGACAAATCACCGGCGTATAAGGCATAAATGTCATCGAACATCTGCCAGGAATTGTTAACCGCGATGATTGAACAGCCAGTTTTTTCTATAGCAGCACAGTCCTCACGAGTGAGTGACGGACCGCTACCGACACAAAAAACAGTCCTAGTCGCCCTGGGTGGTATGTTCATTCTCAGCTGCAAATTCAGCCTCCAGGCGAGCATTCATTTCAGCGATTACAGGGTCCACTACAGCATCTGTTTCCTGTTCATTACGCGGCATGACCGATGCCAGCGACTCATAATTAACCTTGGATGACACGATTATTCTCCCGATGTTAAAGTGCACTACCACAAAGAGCGTACATGCACTAATTAATTTATTATTTTAAGCAGCATGCAACCACTTATCGCCGTTCAATACATGCTCAATAGCCTCACCCTTTTTAAGACTTATGTATTCCAGGATGGCGGTAATCGCTTGTTCTGCACCATACGCAAGAACAACGTAGTAGCCTTCCTCTCTAAGCCTGCGCATCCAGGCGATCTGCTCTTTCGTCGGGGCTTTACCATTTGGTTCTTTAAGCTCAATTCGCATGCCGTGATAAATACCGCATGCTTTATCGAGACTCATGTCCGGATAACCTTTTTTCTGCCCTTCAGCCTTCATTTTCCCGGCGGTTGCTTTTGAACGTTTCCCTCCGTTAGGCGTTGCATGCAACAGCTCATAGATGTCAGGGTGCTTGCGTTCGAAGTAATCAAAAATGAAAACCTGCTCGAAGTGCTCGCAATTTCCGTCGCGCAGGTCTGGGTTCTTTGCAAGTGCTGCAAGTGCCTTCGCATGTGGAGAAACTTCTTTTACCGGCGCAAGCGATAAGAATGGATCCTTTTTGGTTTTTGGCCTGGACCGCCCCTTATTTCGACGCTCACTAAAAGCCTGAAACTCTTCCTCAGTAAAGCGCAACATAATCAGTCAAATCCTGCCGGTCGCATGCCATATTTACGCTGTTTTGCGGCCTGCTCTTCCCTGTGCCATTGCGCACATTCAGCGTCACAATAAATGCCTGATTCAATCGATTCATTGCAGTAACGACACTTCCCTGTAAATACCTGGCTCACGACCTGTGCCTGCTTTCTGATGTTATCGATGGCCATGTCTTTGAGAGCTTCTAACTGATTCATGCTCAGCTCTGCATCATCAACACGTTCTGCCAATTTTGTTTCCTCGTGAAGAACCTACTTAAGGGCAGAATGATACATTTCACAATCAAAATTGCACTAATAATTTTCTTTTATTGAGTTAAATATTCAACAAATGACTAGCGGTAGAATCACCATCATCTATTTCTGGCAGGCTGACTATGGCTACATCAATCACTACAACCCAAAGCACCCGGCAATATCCTCTGTCGCGGTATGACGACCGCAACATAGCCGATCCAATACTCAGGGCAGAGCTACGCAAAGAGGTGATGCTTATGTGTGAATCGAACGACAAGAATCTGACGATTTATTACGTTCTTCCCGATGAGCAATATCGCCCGGATTTGCTGGCTTACCGTATGTGGGGCATAGCAGAGCTACGCTGGGTTGTGACGCTCGCCGCCGGGCTTGAGGATGAGTCTCAGGGTATGACTGTTGGCAAAAAATTAAAACTCCCACCTGCCACCTGGATCCGCGAAATGATTCGCCATTTCCAATACGACGGCCAGGTAATAGGGACATTATCCATTGCGTAAGGGAAATGAATGCCAACTGAATATGCTCGCGACAACCTTGGTCGCTATCAGACTGATGGATTAAGTGCAAAAGACTTTAACAAGGTCTTCGATCTTATCCGTAAACAGCAGCGTCAGAATCGGCGAAACGCGCGACGTACACTCACCCCAAGGATTATGGGGATGCGTAACCGCGAACTTGAGGCATTCCTCAGCCTTGGGAAAAAGAAAGATGGCACCTACTTTACGCCCGAAGATATACGCAGTTTCAACACCTCAAGGCAGGCTCATAAAACCAAATTCAAGAGCACGGTACCCGGCATTACCTATGCTCAGCTGGTGGCGCAGTCCACCAGCATTGATATAAAACGCGCTAACAACAAGGTTTCTGATGGCACAGGGATCAAAGCCGCGACATTCCTCGGGCTAAAACACAACCTTGCATTGATATCTGTTAATGCCTCGGATGAGTCGGTCCACCAGCATCACCGTGTCAGAATTCGATTTGAGGAATGGGATAAAGCCGTTGAGGAAATTGCTGAAGACGGTGCGAAAAAAGCCCGAATCGCTGCCGATCTCTGCAAGGGCCGGGTATCTTTCGACTGTGATTGTGGACGCCATCAATACTGGTATCGTTATATGGCCACTGCTGGTAACTATGCTGTCGCGCCGCCAAAAGAGTATGCATTCCCCAAGATCCGCAACCCTGATCTGACTGGTGTAGCCTGCAAACATGTGTTGCACGCTATGACGCGTTTTCAGTCTCCCACATGGCACAAGGCCATCATTATTGCCCTGGAAAAAGCAGCTGAACAGGTAGCCTTCGGCGATGACAAGCGGAAGACAACAACCTATTTCAAAGGCGAACTGGCTAAATCGCTCGCGCGCAACCGGACAACAACGACGGATCAGGCTAAAGCGGCGCGTGAGTATGAGTTATATCTGAAATCTCAGGATGCATTAGGCAAAAAACTACGCGCCAAAGATAGCGCCACGGACAACGTTCGCCGGTTGTTAAAAAAAGCTCGCACCACGGCAAACAGGAAGAATGCCGAACTAAAAGCATCGCGGGTGAGGGAAGCCCAGGCTCGCGCTGAAGCCGACGCTCTCAAAAAAGCCCTGCAAACGCAGGCGAACAACCTCATAAAGTTTTTCATGAGTCAGGGAATGGACAAGGCCGCTGCCACTGCGCAGGCGCGAAGCATTCTTGAGACACAAATTAACGAAGCCCGTAAACGGAAAGGATAATCGATGGCTGGTTTCTTTGATGACATGTTTGAGGACACAGAACCATCACAACAAGTGACTGGTGATAACCTCCCGGACACCGAATCGGATCCGGATATTCCAGGCGAAGGTTCTGAACTGATTGAAGAGGAAGATATTGATGCTGAAATCGAAACCGATGGTGTTAACGTTGGTAATATTGTTGATCCTGTGGAGGACAATCACCTTCCCAATCTGGATCACGGCCTGCTTAGTGATTCTGGTGTGCGCCACCGTTATCAAGGTCATGCAGTTTTTAATAACCTTGTGCGGATGGACTGGCTCAAAGCAATCAAGCTAGACCCTGACTCATTCGATGCGGTTCTGTATCGCGCAATACCTTACAGAGACAAAAATGCACCTGAAACGGCATCTGAAATAATAGAACCGAACCAACGCATATATGACTATCAGGATCCAGAACTGATAACAGCCCTCGACTGCCCGGATGAGATGGACGCCTTCTACGCGCTATACGACGGCAGTGATAATACGGGAATTAGCGACAGTGCTTTAATCCTTCGGTTGGCCGCCGTTAATGTGCCAGTGGGTTCTATGCTCGAATGGCTGGAACAGCTGTCAGACGGCACAACCATTCGCCGCTTCTGGTACATCCATAAAATATTCAATTACGGCACTGCCAGGGTAGGCAGTTTGTTTTATTGCGTGCCTTCACGCGCCTTTGAAGGGAATTTCATCGGTGATTCTGAATAATCAGGAATGGCTACTGGCCATCTTTAAGAAAAAAGGTCTTACTCCAACCGGTAAGCTGGAATTTGCCACTATTGATGGCATTGATTCGGCGCTCGCACAGGCTTTAAACGAAGCATTCGACTCACAAGTTGTCAGCTTTAATGATCGCACTAACCAGTCATTCAGGGAGTTCCTGAAACGCACACCAAGAGATCGCATAACGCTCGGCACTTTTAGTGATGTGAAGGAGTGGTTGTCGTCATTTGAAGCCGATCGCGCCGGGCGCAAAGATACAGCCTCTGCTGGCCCGGTAAATAAGCTGGCAATGCCGCTTGTGAATCTGTCTCGTTCTCCCGCATTTTCAATTTATGAAGGTGAACTGTGCCGGGATAATTACGATGAAGGGCATGTCACCAATGAAAATGATGAGATTGAAGCCCTGGTATCGACTATCCCTTTCTCACTGGAATATTCGCTATGGATAGCCAGTGACGAGAAGGAATCTCTTGGGATGGTTACAACTGCATTAGCATTCTGGCTACGAATGTATGCCAGCCTCGGGCAGGCATCTTTCACTCACACTGCCAATGTCGGCGGTTATGAGATACCGGTTACCTGTTACATAGAAGGGCAAAAATCAATCGCATTTCAGGATCTGACCACCGGCACCGCCGACAACAGGCTGTTCGCGGTTGGATTGAACCTCACAGTAGTGGCGGAGCTTCCTATCCTGGCTTATATGCAGCAAACCACCGGCACCATAACGGTAAAAGCGAAAATTCTGGAGGAATGAGATGGCCACAAAGACCACCACAGCCCCGGAAACTGATTCAAAACGCACTCAGCTATTCCTGCAATCTGTTTCAATTGGGCAGAACGAAATCCCTCGCGAAATGATCGTAGGATGTACCTATGTCGAACCCGGGGAGCTATCTGGTCCCCAGCTTATGCTCATGGTCAGGGATTCAACGGCTTACGTGGTCAATAAGCTGGGGGTGAAATTTGGGACAATACTGACCGTTTCACTTGGTGATCCGGAAGGTCATGGCGGCATCCTCTTCTCGGAAGAGTTCTTTGTTCTTAAAGCGCCGCGCAAGGACGATACTGTACTGATTTACGCGTTTAGTAACCCGGTGCGGTTATTAAAAGTTCCGTCCACCAGCGCACAGTATTTTGTTGATAAGCCCCCATCAGCCGTAGTTTCCTCTCTTGCCCCTGGTCTGAAGGTAAATGCTGACTCATTCAGAAAAACATCCACATACCACCTAAATGTTGGAGAAAAACCGACCAAGGTATTGCAGGAGATAGCCCGGGATACCGGTTCTATGTGCTGGGCATCCAGGGGGACGATCAATTTTAAAAGTATGGAAAAAATGGCAAACGCCGCTCCATCGCTTACTTATGAGTCCGCCAATCCCAACACATCCGGATTTACAATTAGTCAGTTCAACATCCTGAATGCCGATTATGAATACCAGCGCCGCCACAATTACAGAATGGCCAGTTATGACATGACCAAAGGTGTGGTTTACTCAGGTAACCAGGAAGACCCCATTAAATTTACGAGCAATCCCGATCCTACCGCGCTGGCGAACTACAACAAATTCATTCTCCCCCGCCTCGATATGCTGGTGGAAGGAAATGCCGCGCTAACTCCGGGTACGACGCTGAAAATTGTCGTGCATAACACGGCAGGTGACGGAGAACTCGATGAATCAATCCCTGACAAAATGATAGTGATGTCCGTGACTCATTTCGAAGACCGCTTTCGTTTTGTCAGCCGTGCACAGTTAGGAGTGGTGAATGGGTAGTTTGACAGGGAAGTATCGGGCTGTAGTGATAAGCGTCGATGACCCTAAAGGTCTGATGCGTACACAAATACGTGTTGTCGGCATGATGGATGGGTTACCAGATGCCTCATTGCCGTGGGCAGAAGCTATATTGTCCAATGCAAACACGTTTTCACCATTTCTGCCCGGCGATAAAGTATGGGTAGAATTTCCCTACAATGGGGATTCGCGATGGCCATTGATAATCGGTTATGCACAGGATGCATCCGGTGGCGCTCCCAATGTGCCGCCTGAAGCGTCAGGACAAGGTGAAGGCTATGTACCGCCTGAAGTTGAAGGTGCACCAGCACAACCATCAACCAGCGCCAAAAAAGACTTTATTTCGTCGCGGAACGGACTAATGGAGATCCGGACGGCGGGCGGAGCCTGGGCCGTTACGCACTTGAAAAGTGGAACAACAATCGGGTTCAACGAGGCCGGGGAGTTATATGCCATTTCTCAAGGTCCGGCATTCATCTCTTCCGCAGGAAATCTCGATATAAAGTCAGGCGCGGATGTCGCCCTGAAGGCGGGGGGAAGTATGGCGATAGAGGCCAGCGGGAATCTATCCATAAAAGCCGCTCAAGTCTCTGTTGACAAGGCTTAAGAAAAGCCCGGCGATCGGGCTTTTCTGTTATGACGGGTTCAATTTTTTATCCGTTACCGCGCGACGGTTTCTGCGTGATAAACGTCTCAAGCATCTTTTCCGCAATTGCCGACCAGGTGTGACACTGGACCTTTTCAGCATTTTTCACGCGATCAACGCGAGCAATAACCTCATCCCAATCAATCCGCGACTTGATAACCATATGGTTCACCAACTCCAGGCGATCCGGCGGAAGGCAATCGGGCGGAGTTAATATCAACGCTCCACACATTGCCGCCTCAAGAACAGTTAATCCAAGGCTTTCGGGATGCGTAACGATAAAAACGTCACTCTTACGCAATTCAGCTGCAAATTCGGTTGCTGGCACCGGCGTCCGCCTGTATGGAGTTACCGAAATATTCCCCGGATCAATGGTAACCAATCCGTCATCAGTCAACGTTCTGGCCTCATACGGAACGGTCAGACGCTGAAGGTTCATAAGGATACTTAAGGAGTGATCAAAACCACTAACATCAAATGCAGCGTGGTCTACAAAAATACGCAGAATATCGTCTGTTTTGGTTTCCAGATGGAACAGCTCCTGATTCGCTGCCCATCCAACATGTTTGTTAAAACGATTATGACGCTCTAACCTGCCGGGATTATCCAGGTACCGCCAGGTATCATCGCGGACAGTAAAAGTAATATCGACTGGTGCCGAATCCAGCATAGAACCGTCATATACCTGGGCTACCCATCCAGAGAATCGGCGACACAGTTGCATGCCTATTTCCCTGGGTACCGTAGTAAAATACCTCAATCCTGGTGCCAAAATGGCCTTCGCAGAACATGCGGTCGCAGCAGTCAACACAGCTTCAACATAATCCTCCGGGCTTTCGACGCCAGGGGAATATGGACGATGGTATTGCAATGTTACCCCTGCCTCACTAAAGGCGCAGGCCAGGTTATAAGCCCACATTTCCGTATATGTTTTCACATCACTGATAGCTTCAAATTTTCGCCCAATGATCAGGATGTTCATCGGCTTTTCCTCATTCCATTGCATTAATAATCCTCTTGCCAGTCAGCACCAGCATAGTTATCAAACCGTGAGTATTGGCCGTTAAAAGCCAATCTCACCGTGCCAATTGGGCCATTTCGTTGCTTTCCGATAATTACCTCGGCAATGCCCTTCATTTCGCTATCCGGGTGATAAACTTCGTCGCGATACAGAAACATGATCAGGTCTGCGTCCTGCTCAATTGCTCCTGATTCACGTAAATCTGAATTTACCGGTCGTTTGTCCGCACGCTGTTCAAGCGATCGATTAAGTTGTGACAATGCCACCACCGGTACTTGTAATTCCTTCGCCAACGCCTTTAGAGAGCGAGAAATCTCGGCAATTTCCAGCGTTCGGTTATCTTGCAGCTCCGGGACGCGCATAAGTTGCAAGTAGTCGATCATAATCATGCTCAAACCACCATTTTCTTTATAAACACGACGAGCGCGGGAACGTAGCTCTGTCGGCGTCAGGGCGCTTGAGTCATCAATAAAAATATTCTGCTTGTCCAACAGAATACCCATTGCGCCAGAAACCCGCGCCCAATCCTCGTCGTTAAGTTGCCCTGTTCGAATACGAGTCTGATCAACGCGTGCAAGAGAAGCCAGTGAGCGCATCATCAGCTGGTGGCTCGGCATCTCAAGGCTAAAAACCAATACGGGCTTATCGTTACGAACTGCGGCATTTTCGACGAGATTCATCGCAAACGTGGTCTTCCCCATAGATGGGCGGGCGGCGACAATGATGAGATCGGACGACTGAAGCCCTGCCGTCTTCTTATTGAGATCGGTAAATCCGGTATCAAGTCCCGTTACACCATCATGCGGTCGCTGAAACAACTCTTCTATGCGAGATACCGTTGCATCGAGAATGCTGGCGATATCTTTTGGACCACTACCGCTCTTTTGTCGTTTTTCAGCTATTTCAAAAACGCGGCGTTCAGCCATATCCAGCACTTCATTGCTGCCCCGGCCATCCTGCGCATATCCAGCTTCAGCTATTTCATTTGCGACGGAAATCATTTCACGAACAACCGCGCGTTCACGAACGATATCCGCATAAGCACAAATATTTGCCGCGCTGGGCGTGTTCTTTGACATCTCCGCAAGGTACGCAAAACCACCGGCGCGTTCTAATTTACCGTTCTGTTCAAGTGCTTCAGCAAGTGTTATCAAATCAATCGGTTTGCCATGACTTAATAACCTCTCCATCTCACTGAAAATTTCACGATGAGCATTGGTATAAAAATCATCAGCAACTATACGATCTGCCACTTCATCCCAGCGGCAGTTATCAAGCATTAAGCCACCAAGTACAGCTTGTTCTGCACTAAGGGAATTTGGCATGGATTCAAGAGGGGATGCAGACATTAGCACTCCACCCAGGCGTGCTGAATGTCAGATATAATCGGCATACTCAAATCACTCCTAACGATATGAGTCATCACCAGAAAATCAGGATTAATTCGCCGGACTCTTCCCGGCTGTCACACCGAATCGCCAAGATGGTGAATCCGCAGTCCGACGCTATGAACGGGGCTTGCACATTCCGGCTACCTGGTTTGTTGCCTGAGCTAGGGGAAAAGGTAACCCCTTTAACGTCACCAGACCGCTAACGACGCATGTGCCAGACGCCGTGTTACAACCAAATATGGTGGCCCCTACCGGACTTGAACCGGTGACCGTGCGATTATGAGTCGCCAGCTCTAACCACTGAGCTAAAGGGCCGGATTACTGTTTCCTAAGTGCTTCAATGGCGCTAACAATACCACCTACAACTATGGCAACAATGATAATGAGAACAATTGGATACTTATCTGCAAAATCCCAGAAGCTCATCACTGATCCTTCGAGGCTGGTTTAAATATCGGCCATACCAATGTTACAGCTACTGCTACCAACGCCCCGTCGGATAAAACCGACAGGATTGTGCTGGTGAAATCCACCAGCACAGATAGCACGAGAAAAACCAAAGCCAGAATTAGACGTGCTTTTATAACCATCAGATATACTGTTCCAGTGGCAATTGAAGAGCCTGGGCAATTTTCTTCAATTGCTCCTGCTCTTCTGCCCCAATGCCATCCTGGTCAGCAATATCAATGCATAGGCACAGAACATCTACCGCATCATTAGTTCCAGACACGTCAGCCAGTTCACGTAAAGCCTGGGCATTCGCTCGGCGCGGCGAGGCTTCATATTGAGCGCGAATATTGGCGCTCATCTGGGCAATTTCACCGGAGAACGGCGCAAAGGCAGGAAGTGCTGCAATGGTTTTTTCCAATACTGCAATTTCTTTCGCATCGCAGGTGCCGTCAGAGTATGCAATGGAATATGCGCCCCAGACAGTCGCTTCCACCGCATCACGGTTTTCCATCTTCTTGACTCCGCCAGCCGCTTTGCGGAATTTCTTTTTGAGAATGCCGAGCATTTATTAACCTCATTACTGGTTGGGAAATAAGGTTGCGGTGCCGGGTGCCTCCCGGTGTCCTTTGGCTGGTTATCCACCGTGGACGTGGAAACAAGGAGAAATAATGGACAGATATAACCATTTCCCCGCGTGCGCTTAGCCGCATTCACCGCAACGGAAAGAGCATTCTTGGTGGACCTGTAGATTGGGATATGAACCCGTTACAGGAGAATGCTCTTACCTGTTACGTGCTCCGTTTCGTGGAGCTAACGGCGGGTGATCGGGCCGCACCAGACTGGACTTATTTCAGCGTTATGCTCATGCCAGAGAATCAAACTGTGATGGTCGGTGCTGAACTCCGACACAGGGTTGTAGCAAGCCCCGCAAAGCGCGCACTACTGTAGTTGCGGCACATCAGCCTGTGCATTCACCACAATGTTGAGAACACTGGTTGTCACGCTGCAACGCAACATTTATTCGTAGATTGGGATATGACCCCGTTACGCCAGTGTTCTCAACGTTGTAGTGCCGGTTACGGTTCCGGCCAGGCCTCTTCCTCAACGGGGTGTTCTCCATACGGACTACCGTTTATTGGTCGTTCCTGCGGTTTATGTTGTGAAGCCAGATGCTTATCTTCTGGTTGCTTCTAAGAGCTGCACTTCATCACAACGGTAAGGGTACTTCGTAGGGATTCGAACCCTCTGCCAAGCACGGCGATCTCCGACGTCGCAAAATACCCTTACCTGTTGTGTTGGTGCCGGTTAACGGACTCGAACCGCTGACATCCTGCTTACAAGGCAGGCGCTCTACCAACTGAGCTAAACCGGCATTGGCGATGGTGGATGGATTTGAACCATCGACCCGTTGATTAACAGTCAACCGCTCTAACCGCTGAGCTACACCATCACTTGCCGGGTACGTCTCCGGCGAGGGCTTCCACCTCCGTATGCTTTTCGGCGCACCGCGCCCTGGCTGCAATTCGGTAACAGGGGATGCATAACCCTGGCTTCCAGCGTGATTAGCGCTTTCAGCATGACGGGATATACCCGTAAATTCGTGGAACTGTACCCAAAGTGCTGTTAAGCACCGCTGTTACGCTGAAAAGAAGACGCAACAGGAAAGGACGCTGACCAACAGATGGCCCCTTCTCGTTCATCTGGTTAATCACACCAGCGCCCTTACCTGTTGTGCCTCCCCGTTCCCTAATACACAGACGGGGACACTCTGCGGTCGATTTTTTGACGGGGGACGACTCATACCCCGTGGCGTCTGGCTTCTTAGGCCGCTACCATCATCAGATCATCGTTTGCATTTACTTTAATGGTCAGTTTCTAAACCGCCGCAAAGTCGCTAACCATGACGAAAACCCTGAAAAAAACGCCCACCCGAAGATGGGCAAACTGGAAGCTCGTAACGCACTTCGGTGTTGCCACTTAGGTGTATGGTCAACCTGGCAACTCGGCGTCATGAGGGGGAAGGAGTCACTACCCCGCCATACTTGCCGCCGCGCCTGTCGCGGCTAACAGCTAAATCGCTCTATAAATCACGATTCATTGAGGCGATATTACACTAATAAATTTATTAGAGCAATATCGCTATAACGTCATGAGCAACACCTCGAGTGTCCCCCTTACAAGACACAGAACGTCTGGCAAAAAGAGGTTCCACTCTGAAGCCACTGTCCTGATAAAGTTCTCTGATGTTTGGCGCGCCACTGTTAGTAATGAGAACCTTTGCACCTCGGCGATGAGCATCCGTCAACAGAGACACCAGGCGTTTTTGCTCTTCAAACTTAAAGTCATGACCGGAATAGTTCGTGAATCCCTCTGTATTTGGGAGCGGTTCATACGGCGGATCGCAAAAGATGACATCTCCTTCTCCGGCAGCTTCAATCACCGCAGCAAAATCACCACATACAAACTCAGAACGCCCTTCCGCACCAAGGAAGGCTTCCATCTCCTGCAATGGGAAATACGGAGTTTTATACTTCCCATAACCGACATTGAACTCACCGGCCTGGTTGTAACGCGTCAATCCGTTAAAACAATGTCGGTTCAGGAACAAAAACGCCGCTGCGCGATGTAAATCATCATAGACTTGTTTGTTAAACGCATTCCGTACTGCCAGGTATCCTTCCTGTGTGTTGTAGTCCTGGAAGAAACAATGTGCCAGAGTGATAAGTGAATTCGCCTCGCGTTGCAGAGTCTTGTAAAAGTTAATCAGGTCAGCATTCACATCATTTAGCAGATTTTCCTGGTATCCGGCATTCATGAAGACAGCTCCGCCACCAACAAAAGGTTCAATCAGGCGCTTCCCTTCTGGCAAATAGCGAAAGATTTGTTCCAGAACACCAAATTTTCCACCAGCCCATTTGAATATGGACCGCTCGAATTCTGCCGCTGGTTTAACTTTTCGCTCTTTTGTTTCACTTCTTTCTTTCTGCCGACATACGGCCTTAGTAATCCGATCGCCAATCCAGCGCATTACTGGTATTGCCATACTATTGCCGATCGCTTTGTAACGCGGTCCGTCAGCTGCAAGCATCGCGGCCTCTTCTTCGCTTAAATCTGGATAGTGATTGCGAAGATATGCCAGTTCATCTGAATTAACTTTTTTACGCTTTTCCGTCGGGATCAACGTATGTCCATCAGGAAAACCTTGCAGCCTTTCACATTCGACAGGGGTAAGACGGCGGACAGCTACTTCTGCGTTTCTTACTTCATAGCAAACAGCTGTTGGACTTTTAGCCATTAGAGATGGTGAAGTATTCTTAGTTGCAGCATGTTGTGTACCGCTCATACGCTCAGGAAAAGCCAATGTAACAAGATGCTCATGGCTTTCTTGCTCACGTGCCCGCAATGTACCATGCCCTTCTGACCAAAAACCTGCTCCTGTGCTGCTAAAAACGGCAAGGTCAGTGGCATCTTTAAAATCTCTTGCCTTTACTGTCGATGCGGTTTCATCGTCAATATATTCCCCAAATGCTGCCATCCTGAAAGCGTTTACGGCTTTCGTCGATTTCATACCGGGTGGCATGTCAGCGTGTAGGCATGGATTTAGGCTTTCGCCACTGATTGCAGCGCCATTTGCAATAATGGCGGAAGCGATTTCCTTCTTTTTTCGGCTCGGCGCAATATCCCGGCGCACGCCTTCGAACTCAAAAAGTACCGTTGCGGGATCGAGGTCTGTTCGAGCACTTGCGACAACAAACACGCGTCGGCGTCGTTGTGCCACTCCGAAGTATTGGGCATCAAGGATTCTCCAGGCCACCTTTCGCTGCGGTCCATAAATACAACCACACTGCGGCCACTTTGGAGCATGGCAACCGGTTTTGCCATCCCACCGCCAGAACGCGTTACTTTTTCCTGATTCAGGTCGATCACCTGGTTCAAATGGCGCATCTTCTCCAGCCAATCCGGCAAGGAAACACCCGAAGGCGTTATCTGCCGATGACAAGACTCCTGGGACATTTTCCCAGACGATAACGGCTGGTTTGAGAAATGACTCAGCCCGTTTGTCGTCAATTGCATTTGCAAGCTCCACATACTTTAAAGTTAGCGCGCCACGCTCATCATCAAGCCCGCCACGTAATCCAGCGATACTGAATGCCTGACAGTTATGGACCACCGCACCATTGAGGATATAGGAATGATCACCTTCGACTTCTATGTTGTATACAGTATCTAGGCCTACCGATTTAAACTCTTTGACTGTTCGTAAAAGCATTCCATGAGCCAATCTTGATTTACGTGACAATTTCTGCGGGCAGATTGTTACCTGATAATAATTCCGTTGATTTACCACGCGCTCCTCGATCACTTTTTTGGGCTCAACTTCAATAAAGCTGACCGAAGAAACATAACCACAAGTCTGTGACAACTCCGCAACGCCCCAAGCAAGCGCAGGACTAACACTATTAATTCTAAATCCCGCTTTACCACTTGGTGTCCCATCAGTATCAAGATAGCCTTGTAAAAACACATGACGCAATGGATGCGACATCACCCATGCAGGGATACGCTTAGCATGGCTTAACTCGCCAAAATGTTCATTAAGCCAATTGGCATAACACGTATCATTCAAGGTTACTTTGATGCTCCCTCGGATTTCGCTTGCCACGGAAAATATGTTTTCTGGTATGCGGCAATGAAACTTTCTCAATTTCTGGCAATTTATGCCAAAAACAACCGCCTTCTTAGATTTACCTCTCCATCTCCTAATATATCCATCGCCAACATAAGCGCCCGCAAGATACATAGCCTGTTCTTCAGACAAGAACCGAGAACAAATATCTGGAGATGCAATATTGAAATTAGTTAGAGCACACCATTGATATCCCGGCATATCACATGCTGCTCGCCATTCCGGTTCAGACAACAACTCTCTCTTAAAATATGTGCCATTTTTCCGGGTGTTTTGGGCTTTCCACCGAACCGCCAGGAAGGGATGGTCATTGGTTGTTCTTATACCTAAAGGCTGCCCAACGGCATTAAGTAACCCCGTATTAGCTATTTTTGAACCAACTCTTTTTACTTGTTGTAACCGCCCGAGATGACTGACTACGTAATCGCCAGGGCAAACATCTTCTATTGGTTTATAACCATTTTTACAAAGAACCATATGCCCCGCGGTAAAACATGGTGTTCCCCCGACGAGCACGTCAGGGGATTCGATTTCCCCAGCCAAGACTTTTTTGGCAAGTTTTGTCATGTCGCCAAGGTTGGCGACATGGGGCCAGCGGAGCGCAAGAACGGCAGATGGAAAAGGCTCGATTTCAGCAAACCACGCCGGACGCATACCCAACGGTTCCCAGGCAATACTCGCGGCTTCAATTCCACTGCAAACAGATCCATAGCACAGCTCTTTCACTGCTTAGCCTCTCCGCCCAGGGCATTTACCAGAGCATCAACCAGGCACGAAATTTCACTGGTTAACAGGAAGAAATCTGCGTCCAGTCGCTGCGCAACATCTTCACTATCAATATCAGAGTTCTGCTCAAGCAATTCATCCGCAAATTTGACGCTGGTAAGGCTGAAGTTATGGTCCAGTGTAAATTTAATGCGGTTCTGCCAGTCGAGAGCCAACTTTGTGACGAGCTTGCCAGCTTCCAGGTGTGTGGAAATTTCATCGCTTCCCAAATCCTGCTTTTTCACTCGGGCGATACCGCCATCCTCAAGCACAGCCTTAAGTTCTGCCGCATCCCCCATTTGAAATCCCTGTGGAGCACTAGCATCACGTACCCAGTCGGTCAGCGTTAACTCAATTGGATTTTCAACACTTAGGGGCACAACAGGAAGAGAACCCAGAGACTTACGCATAAGCGCGAGCATATCCTCTGCCTGCCGCGCACTGGCATTGATATAGATGCGTTTAGTTGAACCGTCGTAGATCGCCTGGATAACAGAAAACTTTGAAAAAGCCCGTGGCAGAAGAGAATGCAGAACTTCGTCTTTCAGGGAGTCCTTCTCTGTTTTCTTCAGTTTACGCGCTTGTTCTTGCTCAAGTTTTTCAATTTTTTCTTGAATAGCTCGCTGGATAACCGGCGGGGGAAGAATTTTTGTTTCGCGCTTTGCTTCAACAAGGATAAAACCATTTCCATGCATAGCGATAACTTCGGAATTATCACCAAATGGAGATACAAAACCGAACTTGGCCATATCCTGACTACCGCATGGCGTGAAAAGGATCATTTTCTTTTTATCTTCTAAGTCGGTCAGATCTGCCTCACGAGAAAGTTTATAAATAGTAATGTTTTTCCAGTGCTTAAACATGTTGTAACCCTTGAATATCAACCACAGAAAGCTCGTCTTTGTAGAAAAAGGCCAGGTTGTGGCCCCCCCTCGTTTGAGCGTATGAGCTGGGACCAATTTCGTTCTTCCAGACAAATGGCTTCAAATCCGTACGGCGAAGCATAAAAACGCGATTTGTTCCGCTCTGATTCCCAATGAGGCAAAAGCCTTCTTTCACCTTGATAGCCTGCAAGTTGTCGAGTTCACCGCTGGTTACACGGCTATCGAACTCCTTGCGGCTTATTAGCTCCATCTGCATCTGACGACTCCAAACAAATGCCCATTGAAGGGCGATGGCTGAATGGTACCGAAAACACGACATAAAAAACAATATTTATTAGAGCAATTTTGCAATAAGTAAACGCCATACAGACCACAAATAACCTAAGTTAAAATAACGAAAATCAGAGCAAATCATTGGTGATGACGTGGCAAGTATTGCAACAAAAGACAGCATTTGTTCGGGGCACGGAGGATTCCCATCCAGGCCTCCCGTAGAGAGCGAACCACTACTTAAAGTCAACGGAGTCGAAGTGTTAGTTGATGGTAAGCAATATGCACAGCATACCGATGGGAACAGCACGCACGGCGGGCAAGCTATATCAACCAGGGCATGGTTTACCGTCAACGGGAAAGGGATCGTATGCGTTGGTGATCCTGTTTCATGCGGCTCTACCGTTGCAGCCGGAGACGGCCTGGTTCAGGTAAGTTAGGAGATATCATGCTGGAAAAAGACTACCAGTTATCCGCATATAAAAAATTGGCCGCCGCCGGTGGGATGAAAACACCTGGTGCCATAACATCGGCACGAAACAGTGCTAACACAGCAAAACTGCTTGCAGAAGAATTGACCGGATTAATTCTGGATACAATTGTCTATCCCGACACTATTACCAGCTATGTTTCAACGATCAGAACAACCGCAACCGGTTTAACGAATATTGGAGGGCTGGCAACTCAGCACGCGGACCTGTTGGCTGGTTATGCTGATCTGTCAATGCTCCTTCAACTCGATATTGGTTGGGATGTTTACTGTCGTGCTAATGAGCGAGAAGTTTCAGAACTGCCGATCTCTATTGCCATTGGTGATGTGACTATTACTAAATCGCTTGAGGACGCTGTAAACGCGCTTAATACATCAAGTTTAGTCGCTGCTATGGGGGAGATTAACCAGACCCTTAACACTGGCTCAGGAAGCTCGTCAGGCTCTGGTTCAGGCGGCGGCACTGCCACTCCCCCACCAGCACTAACAGAAGAGCAAATTGAATCTCTGAAAGTAGCAACTGAACAGTTTGGGGTTGTTTTCAACCAGACAACAGCACCCACAACTTCGTTACAACAGCAGTATGAACGAGCGAATGAAAGCGCCAACGTAGCCATAACTGCTTATAACCATGCTATCGGTACCGCGCTTGCGGAAGCATCAGCAAATAAGGCCAGCACAGCCAGCGCAATCGCCGCTTTGGTTCCTGATTCTGTTCTTGATGAATTAAACAAAGCGGCACAGTAACAAAGGATTTCATTGATAATTTTTCTTCAGGAGGAAGACATGTCATTCTTTTCTACGTTAAAAACAGCTTTGTCTTTGAAGGAGAAACTTGCTGCTACTGGTGTTCTTGTTCTGATTTGCGCACTTGTTGGTGCTGGGTTTGCATGGGAACGTCATCAGCTAAAGCAAGCCATGGAGAAAATTGGCAGTCTTGATCAGGCTGTTAAGGAACGTGATAAGTCAATAATGGATCTTAACCAGGCCATTGAGACGATGAACAAAGCAGAGCAACATTTTCACAGCCAGGAAGTGAAAAATGAATCAGAACAAGCCAAGTATGCTGACAGGCAAATGGAACGAAAAGCTGAAGTTCAGAAACAACTGGTTGCGGCGGGTAATGTTCGCCAGCGTATTCCTGCTGACACTCAGCGGTTGCTCCGGGAGTCGATCAGCGAATTTAACGCCGACGCCGACAAAGGTTAACCACCCTGCCCCCAAAAGTGCATTTATGTGCAGGATGCCAGAATTTAGCAGTGAATATTTTGATGATCTGCCAGCCTATATCCTTGATACAGAAACGATGCTGAAGGGGATTAACAGGAAGAATCGCAACGTTAATGATTACAACCGCGCTATCAGCGGTAACTAAAAGGGATTTTTATGTCTGATAAAGTAACAGTAAAGCAAACTATCAACAAAGCGACTTCAATCTACAAAATTGAGCACATCACTGTTGGCAAGCCAGGATCTGAACAATACCGTCATGCTTTCGAGCTTGCCGATCAGCTTGGTTTAAAACACCCGGATTGCATCGAGCATGTATTTCCGACCTATGCTGATGAGCAATGTACTCATGTTCTTACCGAAGAGGATTTTTTCAGCACTGAAGAACGAGAGGGAGTTGATCGCTGCATTGGTGTGATTTGCTCTTCAGTGAGTTATGAGTTATTCCCTAATGTCCATGAAAATGGTGGTATTGGATACCAATTCCTGTACGAAGGCGATGAGCTTAAATGTTATGAACATGGTCTTCTTATCGAAAGCGTAGAATAATACCCTTCCTTCCAACCGGCTATGTTGGCCGGTTTTTCACTTATCCACATTATCCACTGGATAGATCCAATAATCAGGTCCATACAGATCCCAATTAGATCCATATAGATCCCTGATCGTTGCAGGCCGCGCCACGTCTGGCTTAGAAGTGTATCGCGATGTGTGCTGGAGGGAAAACGATGTGTGCTGGAGGGATAAAAATGTGTGCTGACGGGTTGCTAATGTGTGCTGGCGGGATATAGGATGTGTGCTGACGGGAAAGCCTGGGTAGTTATCACCACTTATAAAAACTATCCACACAATTCGGAAAAAGTAATATGAATCAATCATTTATCTCCGATATTCTTTACGCAGACATTGAAAGTAAGGCAAAAGAACTAACAGTTAATTCAAACAACACTGTCCAGCCTGTAGCGTTGATGCGCTTGGGGGTATTCGTTCCGAAGCCATCAAAGAGCAAAGGAGAAAGTAAAGAGATTGATGCCACCAAAGCGTTTTCCCAGCTGGAGATAGCTAAAGCCGAGGGTTACGATGATATTAAAATCACCGGTCCTCGACTCGATATGGATACTGATTTCAAAACGTGGATCGGTGTCATCTACGCGTTCAGCAAATACGGCTTGTCCTCAAACACCATCCAGTTATCGTTTCAGGAATTCGCTAAAGCCTGTGGTTTCCCCTCAAAACGTCTGGATGCGAAACTGCGTTTAACCATTCATGAATCACTTGGACGCTTACGTAACAAGGGTATCGCTTTTAAGCGCGGAAAAGATGCTAAAGGCGGCTATCAGACTGGTCTGCTAAAGGTCGGTCGTTTTGATGCTGACCTTGATCTGATAGAGCTGGAGGCTGATTCGAAGCTGTGGGAGCTGTTCCAGCTTGATTATCGCGTTCTGTTGCAACACCACGCCTTGCGTGCCCTTCCGAAGAAAGAAGCTGCACAAGCCATTTACACTTTCATCGAAAGCCTTCCGCAGAATCCGTTGCCGCTATCTTTCGCCCGAATCCGTGAGCGCCTGGCTTTGCAGTCAGCTGTTGGCGAGCAAAACCGTATCATTAAGAAAGCGATAGAACAGCTTAAAACAATCGGCTATCTCGACTGTTCAATTGAGAAGAAAGGCCGGGAAAGTTTTGTAATCGTCCATTCTCGCAATCCAAAGCTGAAACTCCCAGAATAAGTGTGTGCTGGAGGGAAGCTGCATTAAAAAAATGTGTGCTGCCGGGAAGGCTTGTCCAATTTCCTGTTTTTGATGTGCGCTGGAGGGGGACGCCCCGCAGTTTGCCCAGACTTTCCCTCCAGCACACATCTGTCCATCCGTTTTTCCCTCCAGTGCACATGTAATTCTCTGCCTTTCCCTCCAGCACACATATTTGATACCAGCGATCCCTCCACAGCACATAATTTAATGCGACTTCCCTCTATCGCACATTCTGGTCCTGCATCATCCCTCCAGCACACATCTAATAGCCACATCGCCATTTCTTTATGTGCAATAATTGACGCACGAATCAAAAAAAGTTGCACGTAGCAGAATCAAACGTACAATTCACTCATACGAAATGATAAGGAGATGATGATGAAACGCGATTACGGCGGTGTCGGCACCATAGCTCTTCGTGCAAGCGCATTACTTAAGGCCATGAGTCAGGATATTGAAGATCAGCGCAAAGAGTTCAATCAGACCGAGTATTATCAGACGTTCACTCGTAACGCTGTGGCAAAGTTGCCGAAGCTGAGCCGCCGTATTGTGGAGCAGGCCATCAAAGAGATGGAAGATGATGGGTACCAGTTCAACAAGAAACAGGTCGGTAACGTTGAACAGTACGCGCTGACCATCCAGAACGTCATTGATATCTATGCCCACCGTAAGATCCCCAAATATCGCGACATTCACAAATCGCCTTACGTTATTTTTGTCGTAAACCTGAAGGGTGGCGTATCCAAAACGGTTTCCACAGTCACGTTGGCGCACGCTCTGCGTGTGCATCAGGATTTACTGCGTCACGATCTGCGCATTCTGGTAATTGACCTTGACCCTCAGGCATCCAGCACAATGTTCCTCGACCATACTCACAGTATTGGTTCCATCCTGGAAACCGCCGCGCAGGCGATGCTGAACGACCTGGACGCGGAGACGCTACGCAAAGAGGTGATTCGTCCGACCATCGTTCCTGGCGTAGACGTGATTCCAGCCTCTATCGACGATGGCTTTGTTGCCAGCCAATGGAAAGAGCTGGTTGAAGAGCATCTTCCCGGACAAAATCAGTACGAAATCCTTCGACGCAATATCATTGATCGTGTTGCGGATGATTATGACTTTATCTTTATTGATACCGGTCCACACCTGGATCCGTTCCTGCTCAACGGTCTGGCGGCCAGCGATTTGCTGCTTACCCCTACCCCACCAGCCCAGGTTGACTTCCACTCAACACTGAAATATCTCACCCGTCTGCCAGAAATGCTGGAGCAACTGGAGGAGGAAGGCGTAGAACCGCGTTTGAGCGCCAGCATTGGTTTTATGTCGAAGATGACCGGCAAGCGCGATCACGAGACATCACACAGCCTTGCGCGTGAGGTTTACGCCAGCAACATTCTGGACTCTTCTCTGCCTCGTCTGGATGGCTTTGAGCGATGCGGCGAGTCTTTCGACACCGTAATCAGTGCCAACCCGCAATCGTATCCAGGCAGTGCAGAGGCGCTGAAGAAGGCACGAACCGAGGCCGAGCGTTTCACTAAGGCTGTGTTTGATCGAATTGAGTTTGTTAGGGGTGAGGCGGCATGAAAAAAATAGTTTCCCGTGGACGAGTGCTGGGCAAGAATAGCTCCGAGTTTGCTCGCATGCTTGAAGGCAGTGAAGGCACCAAAACCTTTACCCTAAAATCTGGCCGCCAGGCTAAATTCTTGCTTACCGTCGTGCTGAGTGGTGAGATTGAGTCGCGCACGTTCGTTGACCCGGCAGTTAACGGCCGCGATCAGTCTCTGCTCACCCCTGAGTCGGTAAGCGATATTTCCCGCACCATTAAATTGCAACAGTTCTTCCCGGCTATCGGTCGTATGGTTGGGGAGCGCATTGAGGTATTGGACGGATCGCGTCGCCGCGCTGCGTGTATCTTCAATGAAACGAAATTTGAGATTCTGGTGACGAAAGATGAGATCAGCCTGGCGGATGCCCGCCAGCTGGCCATTGATATCCAGACAGCCCGCGAACACACTCTGCGCGAGCTGGGTAAACGCTTCGAGGTTATGTACGGTAAGAATATGACCAAAGAAGAGATCGCCCGAGCTGAGAACATCTCAAAGGCTAAAGTGACGCGAGCTTTCCAGGCTGCCGCGGTGCCGGATGAGATGATTGCTGTCTTCCCCGTAGCTAGCGATCTCGCCCTTCCAGATTATCAGTTACTGCTCCAGATCGCCGAGGATGCTAACGCTAAAAGCGTGCCGATTGAAGAGCTGGTTGATACGGTGCGCGAACGAATTGCAGAGACTGAGGGCGCGAAAGAGGATAAAGCGAAGATACTGGCTATCTTCAAAGCGGAAAGCAAAAGCCTGAAGCCCGCGCCGGTTAAATCTGTGGTGGTTGAGAAGCTGCGAGACTTCTCTGACCGTCGCCAATATGCCCGAAAGAAGTCCGATCCGAAAAAACGGGTTGTCGCCTACGAGTTCTCCAGACTCCCGTCTGAAGTGCAAACTGAAATTGACGAAGCAATAAAAAAAATCATTGGGAAAATGTCTGCTGGGGAATAATCCCGCTGGTGGGAGGCGGCTTTAGCCCCCTCCCCTGTCTAAAATGTCCCGCGCCTATTTCATGTATAAATATATGATATATATAGATATTCATGGAAAATTTCAGACTGAAATTCCCACGATTTCACGCCTGTTTTACTTGCCCCCCTCCCCCGCACAAAAAATTTAAAAAATTACTTTTAGCGAGAAAGTCAACAAGTGACTTTCAATAAAATCTCTTCCGAAAAGGGATTCACACAAGTGCCTTGTGTTTAAGGAAGAGTAAATTGAGTAACTTACGCGAATACCAGAATCGTATTGCAGATATCGCAAAACGCTCTAAAGCTGTGCTTGGCTGGGCAAGCACTGCGCAGTTCGGTACTGATAACCAATTCATTAAAGATGATGCCGCGCGTGCCGCATCTATCCTTGAAGCAGCACGTAAAGACCCGGTTTTTGCGGGTATCTCTGATAATGCCACCGCTCAAATCGCTACAGCGTGGGCAAGTGCACTGGCTGACTACGCCGCAGCACATAAATCTATGCCGCGTCCGGAAATTCTGGCCTCCTGCCACCAGACGCTGGAAAACTGCCTGATAGAGTCCACCCGCAATAGCATGGATGCCACTAATAAAGCGATGCTGGAATCCGTCGCAGCAGAGATGATGAGCGTTTCTGACGGTGTTATGCGTCTGCCTTTATTCCTCGCGATGATCCTGCCTGTTCAGTTGGGGGCAGCTACCGCTGATGCGTGTACCTTCATTCCGGTTACGCGTGACCAGTCCGACATCTATGAAGTCTTTAACGTGGCAGGTTCCTCTTTTGGTTCTTATGCTGCTGGTGATGTTCTGGACATGCAATCCGTCGGTGTGTACAGCCAGTTACGTCGCCGCTATGTGCTGGTGGCAAGCTCCGATGGCACTAGCAAAACCGCAACCTTCAAGATGGAAGACTTCGAAGGCCAGAATGTACCAATCCGAAAAGGTCGCACTAACATCTACGTTAACCGTATTAAGTCTGTTGTTGATAACGGTTCCGGCAGCCTACTTCACTCGTTTACTAATGCTGCTGGTGAGCAAATCACTGTTACCTGCTCTCTGAACTACAACATTGGTCAGATTGCCCTGTCGTTCTCCAAAGCGCCGGATAAAGGCACTGAGATCGCAATTGAGACGGAAATCAATATTGAAGCCGCTCCTGAGCTGATCCCGCTGATCAACCACGAAATGAAGAAATACACCCTGTTCCCAAGTCAGTTCGTTATCGCGGCTGAGCACACGGTACAGGCGGCGTATGAAGCACAGCGTGAATTTGGTCTGGACCTGGGTTCCCTACAGTTCCGCACCCTGAAGGAATACCTGTCTCATGAACAGGATATGCTGCGTCTTCGCATCATGATCTGGCGTACTCTTGCGACCGACACCTTTGACATCGCTCTGCCGGTTAACCAGTCCTTTGATGTATGGGCAACCATCATTCGTGGCAAATTCCAGACTGTATATCGCGACATTATTGAGCGCGTTAAATCTTCTGGTGCGATGGGGATGTTTGCTGGTGCTGATGCAGCATCTTTCTTCAAACAGTTGCCGAAGGATTTCTTCCAGCCAGCCGAAGACTATATCCAGACTCCGTATGTTCACTACATCGGTACCCTGTTCGGTAACGTGAAAGTGTACGAAGTACCTGCTGGTATTTGTAAGAACTTAACGACAGAGAACATTCAGTTCAGCTCGATGGATGTGCTGTGCTACGTCCGTGATGAAAATCCGGGTAAAGCAGGCTTCGTGACTGGTGATGCTGTCCCGGCTATCCCGTTCCAGCATCCGACCACTCCGGCGCTGGTCAACCGTACCACACTGTGGGGTTCGGCTATCAACGATATGCACCCACGCAACGGCGCTGATTACTTCACTCGTGTAACGCTGACAATGGCCAAAAAAGGCGGGCTTAACTTCATTAGCGGCGACACGATTGATGCCGGTGACTCTGAGTAATCAGGGGAAGTTCTCCGTTTAACATAGCGCCCCCGTGCGGGGCGCATAACAGGGAAAGTTATGTCTCAATATTCAATTCAACAGTCATTAGGTAATGCATCCGGCGTCGCGGTTAGCCCGATCAATGCCGATGCGACGTTATCTACCGGTGTTGCATTAAATAGCAGCTTGTGGGCTGGTATTGGCGTATTTGCGCGTGGCAAGCCGTTTACTGTTCTTGCGGTTACTGAGTCCAATTACGAAGATGTTCTCGGCGAACCGCTGAAGCCGTCTTCCGGCTCACAGTTCGAACCAATTCGCCATGTATACGAAGCTATTCAGCAAACGTCTGGTTATGTTGTTCGCGCTGTTCCGGATGATGCGAAGTTCCCGATTATTATGTTCGATGAATCAGGCGAACCGGCTTACAGTGCGTTGCCATACGGTTCTGAAATTGAACTTGATAGTGGCGAAGCCTTTGCTATCTACGTTGATGATGGTGATCCGTGTATTTCACCTACCCGTGAGTTAACCATCGAAACGGCAACAGCGGACAGCGCGGGTAATGAACGCTTCCTCTTAAAACTGACCCAGACGACTTCGCTCGGCGTGGTAACGACCCTGGAGACACACACTGTGTCTTTGGCGGAAGAAGCGAAAGATGACATGGGCCGCTTGTGTTATCTGCCTACGGCTCTGGAAGCCCGTTCTAAATATCTGCGCGCGGTTGTTAATGAAGAGCTGATTTCGACAGCGAAAGTAACAAACAAAAAATCGTTGGCGTTCACTGGCGGTACCAACGGCGATCAGTCGAAAATCTCAACCGCTGCGTACCTGCGTGCGGTGAAAGTGCTGAACAATGCGCCGTACATGTACACCGCTGTTCTCGGCCTGGGGTGCTATGACAATGCGGCGATCACTGCGTTAGGTAATATCTGTTCTGATCGCCTGATTGATGGCTTCTTTGATGTCAAACCGACATTGACGTACACGGAAGCGATCTCTGCTGTTGAAGATACCGGTTTACTTGGTACCGATTATGTAAGCTGTGCTGTCTATCATTTCCCGTTCTCCTGCAAAGACAAATGGACCCAATCCCGCGTGGTCTTCGGTCTGTCTGGCGCGGCGTATGCGGCGAAAGCTCGTGGCGTCAAGAAAAACTCCGATGTCGGCGGTTGGCATTACTCACCGGCTGGTGAAGAACGTGCCGTCATAGCTCGTGCATCACTTCAGCCGCTGTATCCTGAAGACACCCCGGACGAAGAAGCTATGGTCAAGGGCCGACTCAATAAAGTATCTGTAGGTACTTCGGGCCAGATGATCATCGATGATGCTTTAACTTGCTGCACGCAGGACAACTATCTGCATTTCCAGCACGTCCCATCCCTGATGAACGCAATCAGCCGTTTCTTTGTCCAGTTAGCCCGACAGATGAAGCATAACCCGGACGGCATTACTGAGTCTGGCCTGACTAAAGGGATGACCAAACTTTTGGATCGCTTTGTCGCCTCCGGCGCTCTGGTGGCTCCTCGTGATCCTGATGCTGACGGTACAGAACCGTATGTGCTGAAAGTTACGCAGGCGGAATTCGATAAATGGGAAGTAGTCTGGGCCTGCTGCCCGACTGGCGTAGCCCGTCGTATCCAGGGCGTACCGCTGCTTATTAAGTAAGGAAATACAATGAGCAAAAACTTTTTTCAATCCGGGGCATTTTTGGGGAATGGACTGTCTCGTTTCGCTTTGAACTCTGATCCTGTGCAGTTGATGGAGTCTGCCCGAGCAAGCGCCGAACCGACAACAGATCCGGTTATTAATAATAATCCGGAACCGGCGGCACAGACTAACGATAACGTTCCATCTGCCACGGCTCCTGAGCAAATCCTGGAAGGGAAAGACGGTAAAGAATGGACCGTCGAACAGGCGCACCAGATGATTCTGGAAGCTGCAAATCGAAGTGCTATGCAGAATGCGTTGAGTGATGCGGCCGACGCCGTTTTCGCCTGGGCTGATAGCGGTGATCTGACTTTCGACTCCCTTGATGGTTTCGTTCAGGCTATCGCTGGTATCTCTGATGACGACGACTCCGAAGTTACAGAAGAACAGGACGATGCCTATAACGAAGCATGGGCAAATGTTGCTGACTTCCTCGCAGCATGCGGTGTAGATGATGACCTGATCGAAGCACTGGCTGACGATGAAGACGACGACGCAGCTGCTGATGTTGGTGCCTCTATCGCTGGTTTAGATAGCGACGACCGTGACGAACTGGAAGCGGCGTTTGTTGTTGCTGGCACTTCTGATGAAATGCTGACTGAAGCATTTAAGAAGGTTGTTCGTAACGGTGAGATCAAACTCATCCGTAAACGCCTGCGTAAAAAACGTCTGACTGCGGCTCAAAAATCGGCGCTAAAAAAAGCGCGTCGAAAAGCCCAGACTGGCGCGGCAAAACTTGCCCGCAAAAAGTCAATGAAACTGCGCCGTAAGCGCCTTGGCTAAAGGAGGAGGCCGGGGAACTCCGGCCTTTAACTTGAATGGCTCCTATAGCTTATGGGGTTTACAGCCAGGCTGACGGTGTATCGCCATATCTGAAAGTTACTTTAACGAACTCTCAGTACCAGGTTACCGGATATATCAGCCAGGGAGCGGCAATGAACATGGCCCAGAATTGGGAAGCGCCGTTTACCGGTATGTCCATGGGATCTGTTTCTGGTGCTCTGGGTGGTTTTGTGCAAGTAGGTACTGAAACAACGTCGGTTGCCCGTTGGAATAGCTTAATGGTTTGGGAAGGGGGGACACCGCCGACTTTCACGCTGCCAGTAACTTTCATCGCTTTGTTTGACCCATTCACGGAGGTTTCAGGAGCTATCGCCGCATTGTCAGCGATGATTAGCCCGGAACTTAAAGATGCCAGTATTGGTGGTCGAATCCCGGAGCGTGTGACGCTAAACATTGGTCGCCGGATCAACATCATTGATGTCGCTATCCAGGACATAAGTTTCGATCTCGATGCGCCCAGGGACAGCAATGGGCATTTCCTGAAAAACACCGTCAACCTCCAGTTGACCGGTTCTTCGATATATAACAGCTCCGATATTGTTCGGGCGTTCCAGTAAAAGGATTTTATATGGGGCACAATAACACTAAGGGAAACCGTAAATTTATTAAGGGCCGCTATACTGCCAACGCGGCCAAAGGCGAACGACTGGTATCTTCTGAATTCCAGCTCACTTTTGCAGGCCATGAAGATATCAGTGTACTGGTTCGTACGTCGCAAATCCCTGAAATGACTCGCGAGGATGTGGAGGACTATGGTCCGAATGGTGTGAAGTTCAACCAGCACGGACCAATTCGAAACTCTGGGGAAATCCAGGTCCAGTGCGTGGAGACTATCGAAGGCGATATTCTTCAGTTCATTAAGGATCGCATTGCGGCGAAGGACTATGTTGATATCACGATGGCTGCTACCCCTGAATCCAAATCTTCCGGGGTTAACGCTGTGACAAAAGCTGCTACAACAATTGAAATGTTGGACTGCAAAATCTACAGTGATGCAATCGACTTTAGTACCGAAGATGTGACTGCCGCTGTGCGCCCGTCACTTCGTATCGTCTACAACTGGATTGAGTGGGATTAAGAGTCATCCCTTGTATTTTAAAGCTCCTTCGGGAGCTTTTTTTATAACCTTTTTATATAAAAATGCATCGATAACATTGTCTGGAGTTTTATGTTAGATTATTAATGTTCTAATAAACTACAATTATTGAGGTAGATGTTTGTGCCTGTACTGTTAAAGGGGGACTCTAAAATGGCTGTGATTCCAATGTCGTACTCCCCGGGTACTGTCGCTCGTCGATTTTCGATCCTGGACGGAGTTACCATCCAGGGTGTGCTTTACCAGGTTATATGGGATTCCAAAACCCCATTTGCTGCCGTAATAGAGGCTGCTCCTTCTGTTATCGATGGTGATATGCGCCATAAGGTTGTCGCTACTCTTGAACTTCAACGTCGCCCACAGCTTGAAGGCGTACTGGTGAGGAAGTTCTGGGAAGATAACGATGTTGCCCAGATTGAAGGTATCGTGGTTGATGGAATCGTCCGGGATGTCGGTTTAGCCACTTTTGTTTATGAAACCGTAGCTTCAAAAGCCGGAGTTGTTTTGCTAAGTGACAATGAGCAATACGAAGGCGGAAAGGCTCTTTGGCAGCACATCGCTCGTCGTTCTTCTGAACTAAAAGTTTTTATCCTGGACACCGATACTGCTCAGTATTACCCATTTGATGGCGAACGTGTTTGCTATGACGGGAAAAGTATTCCTGAATCCGAGATATGGAGTGAACATCCGGATCGAAGTAAGCATGGGGTTGTTCTTGTCGCAGAATCCATAACTGGAAAGGCGGCATAGCAGTAAAAAATTCCTTGCTCCTTGACAGAGGAGAGGATTAATCTAAGTACGCTAAGCATAGGTATGGCCCCGGTTAATGTTAAGCGTTGTGCGGGACGCATAATGTTTACTGGGGCTTTCTTTTATCTATTTTGGGATAATCCTGAATTCCGTAGTATTTGGCATCGGCTGCGGCTACATCAGCGTTTGACTCTATTTCTATAGAAATCACCTGGAAGGGTGAATACCCACATCAGAAGAAACGTTGCAGCAAACATGATCCCTAATGGCCAGAATATGCCAAAAAAAATCATTATCCAAAAACGATCCCACCAGGCCATTTCTGCATTAGCTCGCAAAATATATCGACTTAATGCGTATATCAGCCCACCGATTAGTATATAGATGGGAATAGATACCAGGATAGTCATAGCGTTAGTCTCAATGAGCATAACGAATATCGCCAGAGCAATGTATAAATCCCTCTGCGCCGGGCAGAGGGACTAAATAGTTAAAATCGGTAACCGACACCAAGCATCCAAATGCTATTGCTTAGATCACCTGGTTTAGAACGTTCATACGAGAGATCAACTGCAAACTGCGGAGCTGGGTTAAATTGAAGCCCAAGTCCATAAGCAAAATCGGTTCCAAAGCCAGCATATGACTGTCCATTCAGTTTTGCTGTTGCATCCGCATGGCTTAAACCCACCAAACCGTATGCACTCAGCAATTCGTTGAATCTGTATGATGGACCAAAAGTAAATGAGGCATACTCAACCTTGGCTTTGGCGGCATTCCATAGGTTTGTGTTTGACTTTTCGTAAGTGAGCGAAGCTAATCCACCCCACGTAGGATCCATTTCGTAGCGATATTTAATATTCACCCCTTTTGGATCTTTTATATCTCCGCCTTTAATCGTTGCGCTTCCTTGGGCAAAGTCTAAAGAAAGAGTGTGCTGATATGCGGAGGCAGTCCCAGCAACCCCCAAGGCACATGCCAGAAGGGCCGTTAAAACTACTTTTTTCATGGAAAAAGTTACCTATAAAAACGTTAAAAATAATACTGGTGACAAAATAGCGTGTATTGAGCGTTAAATACACGTAAAGATTCTATCATTCGCGATCAGCCGCGAAAACCAGTTGGAATATAAAATTCCTTTTCTTTTCTGGTAGATAGGACCATATCCAGAGCCTCGTTTACCGTCATGCAATGCGGCAGATTATCGAAGTTTGATATCCCGCCCATATCAGGAGAACGCTTGTTCTTCAGGTAAGCATATTTCCGCGCTGCCGCCTCTACCTTCTGCTTGAACTCATGTTTTTGAGCGCGTTTTTTGGATAACCGCAGATTGTCAGCCTTTGCTTTTGCCTCAGCGATCCATGAAGTCAATTTTTTGAGTCTGGTCGTTCCGGCACCGCCGGAAACTGATCTTTTTGTTTTTTTAACTTGTGACTTCTTATTCTTTATTGCCACGTCATCCTGACAGGGGGAGGGGGTATCATTTTGACATGGGGGTGTGGATAAAAAATTAAATAAAGCCAATGTCTTAGCGAGAACAGCTTTAACCTTGGTTGCCGCTGAAGAGATCTTTAATTTGCTTTCAATCAGCGCATTTTTGGCTTGTTGTGCGAAGGCCAAAAAGGATGGTGTAAACCGGTACAGGTTAGCGCGACGTTCACGGTGATCGCCGATAACAATCTCTACAGACAGGATTCCTTTGTTTACAGCTTCACGGAATGCACGAACGACGGTTGATTGGCTATAACCAGTTTCTGCCGCGATCAGGCGGTGAGGCTTGTGAATGAAGTATTCACTGGTTGTTGCCGCGAGATTTGCACATTGCGACAGGATATGCCCGGCGCTACGGGATAGACCGGAGTGTGTTACAAAGCAGGCCAATTCATAGCCAGAAAAAGTAAAATCGCTCATCGTTATACAGCTCAGGAAAGTGACTTTAGCCAGCATTACAATGCTGGTGGTTCTTACTACGTCTGTTAGCGCGTTGCCGCGACAGGTACCAGCACACCAGCATCAAGCAATCGCTTCATCAGCCACTGCTGACCTTTGCCGGTTATACGAGTCGTGAAAGAAATCCTGCTTCCATTGCTTGTATCGATCACGGTTTCTTTAAGGGTGAAATACCCACGGGATATGTATTCTTGTTTGGGGACGTTCCTGCGTTCACCGGTTGCGATCAGAATTCCGTTATCACGCAACCAGGTGAAGAGATAGTTTTGGCCCAGGCCGAGCACTTTGGCATAGTTGCCGATTAGAACCCCGCTGGCGGTAGCAACGCGTTCGGCGAATTCGACTTTAGGTGCATCCATAAGCATTTTTTGCTCCAGCCGTTGCTTTTGCTCTGCCAGGTCAGCAGCCAAACGGAGAGCTTCTGGGAGGCTCTTCGGAATAGCAGGTTGTAATCTTCCGGCTCGATAGTCGATAAATGTCTGGTTTACCTTCAGCCGAAACGCGGGAGAAATCCAGCCTGCGTACTCCACTGCGAGCAATTCATGGGCAAAAGTGCCGCCGCCACGGCCTTCGAACGAAACTATGCAATTCTGCATAGTTTCTTTTTCAAGCTCTTCGATGAGCTGTTTGGCTGACAGCGTTCTTAGCCATTGAGCTGGCGCTTTATGGGCACCGAGTCTGCTCGCTCTGTGTAGAGCATTAAGGTTGTAACGGCCAGCGCGGTCGGTCGTAATTTCAACACCACAAATAACAGGCAGAGTGGTTGAAGGATCGACATTTTGATGAAGGTTTGATATATTCATATCCGCATTGAATGTTTGTTGCATTTTTTCTCCAAATTTGCATCAACCTTCAATCACCAGCTCGAAATGGTGATTCTTTGCACTCAGAAAACAAAATTTATTAGAGCAAATTTTTCTGACCCGATCCAGATCGGGTTGGACGATCTGCTCAGAAACCTGCCAGTTTGCTGGCAGGTTTTTTTCTTTTGTTAACCTATTGCTACTGGTTTTAACAAACCAGCATCAAGTAGCTTGCGAGTTAACCACTGCTGGCCTTTACCCGTTAATTGGGGCGTCAGCCGTATCTGGTAGCCATTTTCATCATCCAGCACCACTTCTTTCACCGTGAAATACCCGGCGTTGATGTACTGTTGGCGCGGTACGTTTTTGCGCGCACCAAAAGCCATGAGAATGCCGTTCTGGCGCAACCATGAGAAAAGGGCGTTTTGCTTAAGTCCAACGACCTTTGCAAAGTTCCCCATCAGGATTCCATTAGCCACTGATACCCGGTCGGCAAAATCGACTTTAGGGGCTGCGGCCACCAGCTGTTGTTCCAACTGCATTTTCTGTTCTGCCAACTCGGCAGCCAGGCGTAGAGCTTCTGGTAATGTTTGGGGGATCGATGGGGTAGGGGAGTTTGCCTGCTGCAATTCTTCCAGTTTGTCGATCAGCGAACGGCGGACCGCTTTCGATTCGCGAGCAGCAACGCGCAGGGCTTGTTTGTATGTCATTACTATAACTACCTGATCCGCTCCACCTTTTTTCTTATCCATAGGGGTTACGAAGATTTCGTAACCCTCCCCATCAAGCTCATCCTTAACTCTGGCAATGAAATCATTGTTGCGAACTGGTTTTTCGCTACATAATTTCCGTGCCTCATTGACCATCTTTAACAGTGTCAGGCTGTCGATTGTGTCTCCGGTGTTGGGGATAATATTCACGGCTGGTGCTGGCGTAGCTGACGTAACAGGTGCTGGTTTTTCAACATTCAAATTATTACCGGTCATTCTATGTGCCTCCTTTCTCATTTCTGCTGCCACTGTTGCGTAACGTAGACGTCCTTGTTCAATCAAATAATCCCTGATCTCGGCTATCAGTAGCCTGTTGATCACAGCCTTATCTGTTCGGGTATAAAAACGCCTGGTTATCATGAAATAGTTAGCAATTGCGCCGGGGATCTCCCGTGTCGGCATACAGGCAGTATGCAGGGCGATCGCTTCGGCTATGTCATTACGGGTGACGAGAGGTTTTTTCATAAACCCCCCTGAACGTCGGCAGAGAAGGGGAGGCTCCAGTAACTAAGTGAATTGCGCGAGTTAGTTGAAAAACGGGCAGTAAAAATGCAGGGGCCATCAGGCAATTGAGAGCGTGCTTCGTCTTCTGTTGCAGCGATAACGAAGTGATAGTGGTGTTTTTTACAGGAATAGAAACGCCAGATGAATTCTTGGCGTGCGCAAGGATTGGCATTAACCATAGTTACGGCCTCGTAAGTTGATAAACAACCTGCGACCCGCTGCTAAACAGGTGGCAGGACGTGACGGGGTTAGCAGACTGGCACTTACGAAACCAGCAGGCCGAAGCCTCCCCATCACGCCCCACCATAATTCGGGCGTAACGTGGTTTACGGACACAAAAATACCGCAATATCGGAAATCTGCGGTTGTCCGCGTAAGTATTCAGGCTGCTAAACCCGGTCGCAGAATTTGCTACGACGGCGGAACTATAAGCCTGAACGATTAAAAGGTCAATATGATGCGAAAAGATAGCATTCGCGACTTAAAAATACAAATTTATTAGAGCAGTTTAGTGTAGTGCAATAGATATATTATTTGTGATGAAAAATAATGCAGAGGGATATTGTAACTTTAAGATGGATATCAATAGTCGATACATAAATTAAGTTAGCAATAAACTATTAACTTAAGAAATAATGCAGATGGTGAACTTGTCTCTGACTTTTCAGCTATACACAATAAGTTAGGGATAGCTTATAAAAAGTTGATTAATTGATATAAGTCAATGGGAGTATTCTTGTTTACTTTCCGTTCTCGTGGTAACTTCTCGCCGGTTTTTGTTTTTCTGGGATGATTCTTATGTCTAAAAAGTATACTTTATGCGCTCTTGTTGTATCTGCAATTCTTCTTTCTGGGTGTCAATCTAGCGGTGCTGATTATGCTGCCGATGTTTATGATACCGCTCAATTGAATTCGAAGCAGGAAACAAAGACAGTCAATATTATCTCTGTGCTTCCAGCTAAAGTGAAAGTTGATAATAAAGCTAATAAAGAAGCGGCACAGACATTTGGTGCGGTACTGGGAGCTGTTGCTGGGGGCGTTGCCGGTTATAATGTTAAAGGCACATCGACACTGGGTGCTGTAGCTGGCGGTACTGGTGGTGCGGCTCTTGGTGCAGCGGCTGGTTCTTTGGTTAGTGATAAAACAATTGTTGAAGGTGTTTCACTGACTTATAAAGAAGGAACTAAGGTGTTCACTTCAACTCAAGTTGGTAAAGCATGCCAGTTTACAACGGGGCTTGCTGTGCTTATTTCAACTAAAGATAATGAAACTCGAATTCAGCCAAATGCTACTTGTCCAGAAAAGAAATAATTTATGAATAAAATTATTTTATTTCTAATCTTTTCTACGTTTAGTGTAGGCACTGCCTTGGCTAACTCGTTGCAAAGTCAAATTGCTGCTATTGCTCAAGCGGAAAATGAAGGGCGAGCTAAAGAGCAGCAAGCTGAGGATGCCAGAAAAGAACTTATTCGCCAACAAGCACAAGCTGAACGTATTAGAAGAGAAAAAGCAGCATCTGCCGCTGCTGCACGCGAAAAACAGCGTGTTGCTGCAGAAAATGAACGTAGAGCGAAACGAGAAGCCGAGCTAGCAAATGACAAGAAGCGAGATCAAGCTTATGAGGATGAGCTTCGCAAGCTGCAACTCGAAAGTATGAAACTCGAACTGCAAGCAAAAGCGGCTCGTGTCCAGCGAGAAAACGATTTTATAGAGCAGGAGTTGAAGGAGAGAGCAGCTAAGACAGATGTAATTCAGTCTGAGGCTGATGCAAATAGAAATATTTCTACAGGAAGTAAAGATTTACTGCAAAGCGAAGGAAAAGCTAGAGAGAAGAAAGCTAGCAGTTGGTGGTAGTAATCACTACGATTGCGAGCATACTGTCACAAATGACAACTCGTAGAATCTGTTAACAAACTAGATTCTACGAGGTTTCAATGACACCACGACAATTACTCGAAGACGTCAAATCCCGCTTCACACCTTTGATTGCGGATGAACCTGCCTTACTGGAATCCCTGCTAAGAAAAGCATTGGGAACCTACCAGGATAGGGCGGGACACATCAAGCGGATACGCTTCACTGATCAGACCTGTAAATCACTTGCTTGCCCTGCTGATTTTCTTGCGCTCGTATCGGTTACGGATCATACCGGGGATCTTGTCTACTCCGATGTTTACGATGGGAATATCGGGCTTGAAGATACTCATCGAGCGGTATACCCGCTGAATGTGTCATATCTGGCTAATTTACGTGATATGGATCTGGATAATGGGGAAGTGCCACCTGAAATCATTGGGTTACTTTCTGACTATCTGGAAGTGTTAATCGCGATACCTAACACTGATCGCCTGCGAAGAATATCTATCGCGGGGAAACTCGATGCCAGCAATTTATCCGATGAGAACACGCTGTATCAGCGAAAGCTGGATCTGGAAGAGAAAATGAGCGCAACAAGGGCAATTATCCCGGGAATTGTTCTTTTCTCATCCATGTTGAAGTGAGGGAGCTGATATGGGGCTTAATGTTGCTTCAGTAAAGTCTTATGTATCTTCGGCATTAACGACGACATTATTTGGCTCCGGCGTTGGTGAGCGGGAAGTTGGTAAGCTGACGTCAATCATCATGAACAAAATGCTGTTCGCGCAAGGATGGCAGTTCTCTGTCGAAGTTGATGGTCTGGAGGGGGCAGACTTCTTTGCTAAAGACATTACCTACCACGATTACAGCATCGAATATGAAACGATTAAAATCGGCGGAGGGAATATCCTTCAGCCAACGGAGCGTTCGCCTGGGCAGATAACAATGATGGTCAGGGATACCGTTGATGGCCTCGTTTTGGACTGGTTTAATACGGCAAAAAGTCGGGTGATCAATCCGGACGGTACCGGGAATATACCGTCTAAATATTTGCTCAATGTGCGTATTTATCGGTTGCTGTCCTCCGGTTTAACCAAACTGGAAAATGAGATGACGGTATTCCCGGTCACTACCGGCGATGTCACCTATGCGCGGGATCAGGTTACGGAATTTAAGTCATTCCCAATGACCTTCGCATTGCACAGCACGTTTAACCAATCCTCAAGTTCTTTGGCTTCCCTTCTGGGCTTTAGCTTTTCTCTTTGAATTAAGGAGCAAGGATGCTTTTACCTCTTTTCCCGCTACCATCGCGGCCAACTGAATTGATCCAGTTCCGTCAGCCAAATATTGCTGATGCGATGCGTTTCAACTCGATAACACCGGAGGAACAAGAACAACAGACAACGGCGTATTTAAAAGCCTTGCTGGCTGAACCCGCGAAACATGATCCCCTGACATGGACGGCGCAGGACCGGATTACCGCGTTATGGTGGATATTTACCGGCTCCCGTGAAACACCGGTCGAGACATTCACCTACACCTGTAAACATTGCGGTAAAGAGCATTATTACGATTGCGATATGAATGCTCTGGCTGAAGATATCCAAGTCCTGGAAGTGGAACCTTTCATTGACGATATTGAGGTGTCTGTAGAGGGAGTACCTTATCAATGGCGTATCGTGCCGCTTGATGGTTGGGCAATGGAAATGCTGGAGATGCGCCGTGCAGCATTGCCACCTGAAGACGACGCGGAATTCAAAGAAGCGATCGTTGATTTGCGTTTTTGGGAATTCGCTTATCAGTGTGAGCTTTATAACGATGTTAGCGGTACTCGTGAAGATCAGGCTGAGCGTCGTTATGAAACGATTAAACGGATGGCCATTGATACTGAATTTATGAAGCTGGCGGCACACATCCGACTGGCTCATGAAAAGCTCGAACATGGTTTACCGTGCTACATCGATAAAGGTGAAATGCGTCTTCGTCTCCCGCCGCATAAATGCCCAAATCAGGATAAAAAGGAGTCCACAGAGGGTGCATATACCCGTCTGTGGGTGCCCTTTCGGGCTACCGACTTCATTCCACAGGTGGGGATTGAAAAGCTATCAGACCTTAGTGTCCAACCTGGTTTTGTATGGGGGTATACCGATTCAGGACGCTGAAAGGCTTACTGAATCCTATGCGTTTTTCCTGTTGGAGAAACTGGAAGAAAAACTTAAACCGAAACGGTAGGCGATAAGATCATGGAAAGAAAAAACGCCAATATTGACGATGTTATAAGGACAGTTGAAACCGCCAGCGCGAAAGAGCTGGAAGAGCTTGCAGGTATTCGGGAAGCTGTTGAAGATTTGAAAGGGGAACGAGTTGCAACTGTTGATCCTGTCTCTCGCAGTGTGTCGGCATTAAATCGCACAATCGAAAATTCACGTCCTGACTTTGTGACCAATGCGCCATCAGTGGACCCTATTGTTGACGCAATGAAACGGCTTAATTTAGGGGACGTTTCTCGTGTAGTTCAGGAGGGCATTGCTCAACAGGAACAGCAGGCCAAATCAACTACACCAAAGGGTAAAAAACGACGCAGGAAGGCTATACCAGAGGATATAAAGGCACAACGGACCGAAGCAGCCGAACACGCTCGCGAAATGTTCGATCAAAAAGGCGGTGCGCAAAAAAGCCAAAACCAACGCGATGCGCGTGGTCGTTTTATTGGAAAGTCAGGGAGTAAGGCCGCAGCGGAAGATGCCCGTGCTGAACGTGCTGAAAAGGCCAGGCGCAAAGAGGATGATGAGCGTCTAAATGCTGAATCAGGTTTATTAAAAAAACTGTCAAAAGTAGCTGAAGGCATAGGTAACCCTTCAGAGACTCGTGCCGTCGATGCGTTAGGTTATGCCGTTGCTGGTCCATTGTGGGCAGCAGGGAAGGAGCTTGGCGGGATATCAAAAGAAGTTGGTGGATCGCTTAATGGTGCCAGAAAGTCTATTGCCGATGTGATTCGTGGCAATGACGATAACAGCCGTAGAAAAGGTTTTTTTAGGCGTAAATCGCAAAATAGTGCCGATGTCGTTCAGGTTAACACCCAAAAACGGACGGTTCAGGAACTTCAGGAGCAGACCAGCGAAATTAAAGAGGGCAATGACAAGATTCTCAGCGCCCTTGATCAGATAGCCAAAAACACCGGGAAAAAGAAGGGCGGCTTGCTGTCCAAACTATTTAGCCTGTTAGGGAAGGGGGCCGGTGGCGTCGCGTCGTTGTTAATGGGGCGTGGCATGCTGAAAAAAGCTGGAGCACTCGCTTTTGGCGCTCTGGGGGCAAAGAAACTTGTAGGAATGCTACGCGGTGGTGGCAAGAAGACTCTCGCCCATGAAGGTGGAGATTTGGCTGCCCGGGCAGCAGGTAAACTTGGATTAAAGGCAGTTGGTAAAGGGGCGTTACGCGCAATTCCCTTAGTCGGCACAGTGGCTGGAGGTATTTATGATGCGGTAACCGGTTGGAATGATACAGAAGCGCAACGTCGAGCGTTTGGGCTTAAATCAGGACAAGATCCATCATTCCAGCAAAAAGCCGCTTATACATTAGCCAATGTTCTTGATATGGGGGGACTGGTATCTGGTATTAGCAGCGCCATTGGTGAGGTTCTCAAATCACTTGGATTTGAGGATATCGGCAATATGTTGCAATCATTTTCGACGGAAAGTATTGCCCAGGCCATTGATAGTGGGATTACCAACTTAGAAACATATATTTCTAACCTTGGCGACACCATTTCTACCAAGTTCGATGATTACACAGCAAAGATTGGTGATGCTGTTTCAGCATGGTTTAGCGATACATCTAATAAGCTGCTTGAAAAGATGGATGCCATCAAAGACTTCTTTACTGTTGATAACCTGAAACAGGTTTTCAGTGATGCAATTGATAGTGCAATTGATTTCATTAAGAACCCAGGGAAACACATTAAAGAGGCGGCTGGTAATATTTGGGATGGGATTAAAAATTTACCCGGTAAAGCATTAGATGCAGCGGTTGATGCCGTTAAAAATACCCCTGCGGCAATGATTGTATCAAAAATACCCAATCCGATCGGCGAGGCTAATGCGAAAGAAATCACTCCAGAGTTAAAAGCTCCGGTTAATAGCCACCAGGAGACATCTGATTCTAAAACTGAATCCGATGCCAAACAGACTAATATTGTTACCCGCGTGATAAATGCGGCACTGGACACGGCGAAAGATAGCAATAAAACAGTTAAAGAAACTGTTAATCAGATTATCAATGCAAATGCCGTAGAAACGGGCAATAGCGCGTTGCAGAAAATTGATAAAGCTATTGGTCAAAATAGCTCGTCATCATCGTCGCTTAATACCACTGGCACCAGGAATGACATTCAGAAAGCTGCGGATACCTACAACAATGGCCGCTTGGATGTAAAAGTCGGAAGTCTTGGCGCTGAAGGTAAGGCAAATCTCGATAAGTTGGCTCCGTATTTTGCTGAACTAGAGAATAAATATGGCCTTCCTGAAGGTACTCTTTACGCGATCGCTGCAACTGAATCTGGTGGTAATCCTAACGCAAAATCTACGCTTACAAGATCACCAAATGGAAAGCTAAGTGGTGGCGCTCTCGGAATGTTCCAGTTTACGAGCGTTGCTCGTGAGGAAACTGGATTATCCCGGGAAGATTCTTTTAATCCGGAAAAATCGGCAGAAGCTGCGGCTCTTCTCATGAGCAAGTATCTGAAGCAAGCCAATGGAGACTTAAACGAGGCCATCACTGCATATAACGCAGGGTTTGGCACTATCAATAAGTGGAAAAAAGGCACAGGTGACTTATCGAAAGAAAACCGTGAGTACGCGATCAAGGTCAATACTCATCGTGCTCGCTATTTAGGTGGTGAAATCTATACACCTGGGGCAGGAGCACAGGGTGGGGCGCAATATGGAGTGAGGGGACCACTGCCTGATAACGCTGTTATCGATCAGTCTACTGGTCTGGCGTTTACCCCTGGTGATAGCCCGTTTGAGAAAGGCGGTCTGGTAGACAAAATCGGCAATGCTGTTGGCGTTAACGATCTGGTCAACAAATTCATGAATGGCCGGGGGATGCGTCGGGAAGTCGTTCAGGGAACCCTCGAAGAACGCGCACGAGGAAAGGGGACAGCAACGGCAGCTGGCAATGTGTATGTTGATACACCTATGCCAGCTGAAGAGGCACGTCCGGTAGCAAACAACTCAAGTTACTTTGACCAACTCGGTGCACAAATGGGGATTGATGGGCTGTATGACAAACTCATTAATGCCCGGGGAATGCGCTCAAATAATTCTCCTCAACCAGCCTCCACGTCCCAGGTGACGACTGCCGTCAACGATTTGCAGCAACCAACTGGTCGTATGCAGATAGACGGGCAGGTTATTAGTGACCTTGGCGGTTCCGGTGCCAAGCCGACAATGCAGTTGGCTGATAATACCGTTTCACTTGATGGTGAAACGAAGCGGCTGTTTGCGCAGATGACCTCATTGCTTGCCAGGATTGAAGAGCACACCAAAGACTCGGCGAAAGGCCAGGGAACTGTCGTAAAGGTCAGCACGCCTCAGCCGGGCGTTATGCGCACGGTACCACTGTCAATTGATGATCCGTTGATGAATGACTACGCGAGAGTTGATTGATGGCCAACAATAACGAAATTGATCCTTTGCTGACGCTGGAGTTATCCGGCGTAAAAACGTATGAGTCCCAGGAGGAGGCTTGGGGCGCTCGTTTATATGAGTGGCTAAACACTTATCAGGGTGAGGTATACGGAGATCCGTCATGGGGCAATGTTTTACCGCAGTTTAAACACGAACCGACCAACTTGTCGCATGTTCAAATTGCGGTTGAGGCAATGCTGTTGCAAAAACTGACGGTAGATTTACCTGACATACCGATTTCTGGCTTGTCAGTAGCCGAGGGAGATACTTTTGATAAGTTGAAAATATCCATTCGTATCAGGGATATAACTATCACACAGGACGTGGTGCTATGAGTAAAACAACACCGACTAAAGACAGTATTCGTGCAGAGTTTGAAGAGCTTGTCGAGAAAGATTCATTCTGGTCGAAGTTTGTCGGCTCTCAATTTGTCTCGATGCTGACATTGTTTATTACTCAGATTGTCTACAGGTGCTTTCAGTATGCCGATGCGGCGCTGGCTGAAGGCTTTATATCGACCGCGACGCGGCGTTCCTCTATCCTGGCAGCGGCAGAAACGAATAGTTACGTTGGTACCAAGCCAACACCGTCATCGGGGATGATTGAGATCACCGCCACAAGTGAAGATGCCCCAGCGGTAATCCCCAAAAACATGCCTTTAATATCTGACGACCAGTACCCTTACATGACTATGGATGTATGCAGGTTGGTTGACGGCACCGGTACGGTAGAAGTGGCACAGTTGGAAATCCAGGAGGTGACATATACCGTTACGGCAGCCAAAGAATTTCTGGAAGTCGTGTTATCAAAGGCTCTCACTGCTGTCTGCTATAAGCTGGAAGTATTCGTGACGACCGATGGTAAGACCACGCAGTGGTCTTCCAGCACTATGTTCCGGTTAGCCGGTAGTAAAAGCCAGGTCTACGTTGAGTTTTATAAGCCATCCGAGCAGTTGGGGGTTCGATTCGGTGATGGGCTAATTGGGCAAATACCGCCAGAAGGCTCGACCATTACACTTAAGGTATGGTGCACCAACGGAGATATAACCCTGGTTGCTGGCCAAAACCTGACTCCTGTCGATTCTGCGGCTAATTTAGCTAATTTGATTTCAGTTAAGACAACGACACCCATAACCGCAGGTACCGATGCCGAAACAACGGAGATCACACGTAATCGTGCACAATATTACCTTGCCTATGATGATCAGGTCGTATGGGGCGGGGACTATACGTATTTTCTGGTGCGTAACATCCCGGGACTGTCCTGGGTAAAGGCATGGGGCGAAGGCCAGCAAGAGAAATTAGATGGTGCTTATAATGTTCGGAATATCAATAAGATATTTATTTCAGGGTGGCATCCAAATAAAAGCCAGTCAGAGCTTGAAGAAATGATCCTGGCTGCCTTTAAGAAGGTGCCAAATGAGTTGAACAAGAAATTCTCGTATAAAGAGGTCAGAAAACTACCCTTTAAGATCACCATCACCGGGCGGATATCGGCAAGCCTGACCATTGAGAACGTGACTGATGAGCTGAAGTCGGCACTGGAAACAAAATTTGGGCGTGACTCAACTTTCTTTGATCCGAACCGTGTCGGTAAGTACATCCTGATTAAGAAAAAAGACGTTTGGGCATTTATCGAAACGCTGGGTTATTTCCGCGACTTTTATCTGGAATTTGTCGAGTGGAATGAGTCCAACGGCTTTTACGATTTCGTTTATCTGGATACAGAAAACTCCACCTTTAATATTTCGTATGAGGAGGAGTGATGCAGCGTTCCTGGTTTAATAACCGGCTTACATCAGCTAAGCAAAAGTCATTGCTCTATAAATCATTGGCTGATTTGGTTCAGTCAATGATGGATACCTTTGTTGACCCATGGTTGGAGCGAATTACCAACCGGAAGTCTATTTTTTCCATGAGCAAGGAGGATCTGGAGACCAGGACAAATGAACTTGGCCAGTTCTTTACTATCAGAACGTCGAACTCATCTTCCGTTCCGATGTTGTTACAACAGCGTCTTGATGAGATTCACTTTAAGGGGACTGAACGCCCTATAAACCAGACAATTTACCGCGAATTTAACGGTATTTCTGTTTTATGGGATCCGATATATGCACCGGTGGACCTTGAGCGTCATCCCTATGGCACGGTTCTAATACCTGAAAGCACACTGGAGACTACCGGCGGCACATTCGGCGAGATGTTTCTGACTTCCAGAGGGATGATCAGTATTCCCATAAACGACCTGGCCCGGACAATGGGGATTACTGGCACGATAGATCAGTCCGCAATTACAGAAGAAATTCTCAGAAAGTTTAATCAGTTCGTAAAGCCTCTACTGCCACTGCATATAGTGTTTGATGGACTTACGCTCTATTTGTCGGTTGTTGTAAATGAACACGCCGACATGATCACTTTGAACGAGATTTCTGATACCGAAAAAGCGTACTGCTGGTTTGAAACTTCGGATACAACTTCGCTTACTGGAGTTACGTCGATTAGCGCTCCGATCACTGCAACGCCGGGCGGCACTATTGTGAAAGCAACGCCTACGTTTGATCGCACCCGCGCAGATGATTTGCTGCTGGATAGTGATGCCTGATAATCACCCCGTCCGCAGGGCGGGGTGACAAGTTACTTATCTTACAATGAGGCTTCACAACATTGATTAGGGAAAATCATGTCTGACGTCTCAACAAACCTCTATAAGAGTCAGTTGTTGGACTATTACTATCAGCGGCGCGCTGAATCGTCCATTAACAAAGGCTCTCGATTTTTAATCAGCAAGGCCGTTTTCGGTACCAGTTCGCTGGTTACCAAGAAAGGAGATGGCACTTATGAGATTGGAGAACTGCCAAAGGCTTTCGATCTGGCAGAACTGACCAGTCAATTTTGCACCATCAACCTCGTGCCAACCTACTCAGGTGGGATAATTACTGTCCGAATGGACCTTGATCAAAGCCAGTTGCAGGAAGGGAAAAACTACCCATTCAACACTCTGGTTGTTCTGGATAACGAGAACAAGCCAATCGCCATTATTTGTGTCCAGGAAGACTCGCTGTATGTGGGCAAAACATATACCGCAGTTATGGCCATAAACACGACTACAGCATAAGGATATGCTTGATGAATGACGTTACAGTTGTCACATCGGTTACTTACCCATCACCCGAGTCGTTGGCTCTGGTGGCTGATGTGCAATACCACGAACCATATCTGTCAGCCGCGCTAAACCGAAAATTCAGGGGGATTGTTGACCCGGGATTTTATGCCGGTTTCTTACCTAAGCCTGGCGGTGGGATGAACCTGTTAATCACCTCAGTGGATGGTGATAAAACCGCAGGCGCGGCGTCGGTGGATATTGGTGAATTCTACCAGGTAACTATTCAGCAACGTAAGGATATTTCTCTTGCACTTAGTGCAGGCAAGAAATATGCAATTGTGCTGAAGGGAAGATACCTCCTTGGAGAAGATACCTATCAGGTGAATACCGCGTCACATATTCATGCGGCTGAATTTGTTGCCAGAACCTATACCGATTCATATCAGTTAGGAGATGGGGAGCTGCTTGTTTGTACGGTGAATATCCCTGCTGGTGTATCTGCCATTACCCAGGAGATGATTGATACATCCGAGCGTATCAACCGCACGATCGGCATTGATATTTCAGACTCTGTAACCAGTACCAGAAGTGATGTTGCTGCAAGTTCGCTGGCAGTTAAAAAAGCCTACGATCTGGCGAAAAGCAAGTATACGGCGCAGGATGCAAGCACAACGCAAAAGGGATTAGTTCAGCTCAGTAGCGCAACTAACAGCGACAGCGAAACAATGGCGGCTACCCCTAAAGCTGTTAAGTCTATAAAAGATCTGGCTGATACCAAAGCGCCAATAGAAAGCCCGAGTCTGACAGGAACGCCAACCGCGCCGACGGCAGCGCAAGGTACAAACAGCACGCAGATCGCAAATACAGCCTTTGTTAAGGCAGCTATAACTGCACTTATCAACGGTGCGCCTGGCACACTGGATACGCTGAAAGAAATAGCGGCTGCGATCAATAACGACCCGAATTTCAGCACAACTATCAACAATGCTCTGGCTCTTAAAGCTCCTTTAGCAAGTCCTGCATTAACGGGAATACCTACTGCGCCTACCGCTGCACAGGGTACGAATAACACGCAGATCGCAAATACAGCCTTTGTTAAGGCAGCTATAACTGCACTTATCAACGGTGCGCCTGGCACACTGGATACGCTGAAAGAAATAGCGGCTGCGATCAATAACGACCCGAATTACAGCACAACTATCAACAATGCCTTGGCTCTCAAAGCGCCTTTGGCAAGCCCTGCATTAACGGGTGTCCCTACTGCGCCTACGGCTGCACAGGGTACGAATAACACGCAGATTGCAAATACAGCCTTTGTTAAGGCAGCTATAACTGCACTTATCAACGGTGCGCCTGGCACACTGGATACGCTGAAAGAAATAGCGGCTGCGATCAATAACGACCCGAATTACAGCACAACTATCAACAATGCCTTGGCTCTCAAAGCGCCTTTGGCAAGCCCTGCATTAACGGGTGTCCCTACTGCGCCTACGGCTGCACAGGGTACGAATAACACGCAGATTGCTACGACCGCTTATGTAAGAGCTGCCATATCCGCATTGGTTGGTTCATCACCAGAAGCTCTTGATACCCTGAATGAGCTTGCAGCAGCACTGGGCAATGACCCGAACTTTGCGACAACAATGACAAATGCGCTGGCAGGGAAACAGCCACTTGATGCAACTTTAACCGCGCTTGCTGGTCTTGCGACAGGCGCAAATAAATTGCCGTACTTTACCGGTACAGACACTGTTTCTCAGACTGACTTAACGTCAGTCGGTCGCGATATTCTGGCTAAAACAAGCACACTGGCCGTTATCCAATATCTTGGTTTAAGAGAACTCGGTACCAGCGGTGAAAAGATCCCCCTGTTGAGCACGGCTAACACATGGAGTGCGCGCCAGACTTTCAACGGCGGGATCACCGGGGCGCTGACAGGGAACGCCGACACCGCGACGAAATTAAAAACAGCCATAAACATTAATGGCGTCAGGTTCGATGGTTCGGCTGACATTACGTTGACTCCTAAAGATCTGGACGTTTACAGCAAAAGCGAAATAGACAATAAAAAAGGGATGCGAAAATACACTTTTTCAGCGCCTGCAAATGCAGTAAGCGGTATGTGGTATCCTATAGTCTTTCGCCGATCTAGAGGCAGTACCGATGAATTAGCCTCACGAGTTGTGATAACTACTTATTCCTCAGCTGGCGGGTACGCCATGAATAATTGTGAATTTAATGGGTTTGTTATGCCTGGCGGTTGGTCTGATCGCGGTTCATATGCGGCTGGTTTTTTCTCAATATATTCTACTGCTGAGCGAGCTATACACTCGATTATTTCAAGTGTGAAAGATGACGATTTGTGTAGTGTATTTTACGTTGAAGCCAGAGCATTTCCTATCAAGATATTTGCTGAGGAGGGCTTGAACGTAATTGTTCCAACTACTGACTATACCGTTGGTCAAGCCACCTATAAGTGGGGGGCCACAGATCCAGTAGCAGAAAGTACAAATACTCAAACCATTCTGGATTTTAAAAATGGACGTGGTTATTACTGCTCACATCAGTTTGTTTCAAGCCTTTCAGGAAATGCAGCAACAGCAACGAAATTAGCAAGTTCAATAAACATAGGTGGTGTATCCTTTGATGGTTCAGCCGATATAGATTTGCCTGGTGTGAATACAAAAGGTAATCAAGACACTACCGGTAATGCAGCGACAGCGACCAAGTTGCAGACAGCATGTACTATCAACGGCGTCTCGTTTGATGGTTCCGGGGATATTGAGGTCCTTCCTGTTGGTGTTCCGCATCCGTGGCCATCAGATACTGTGCCGTCTGGTTACGCCCTGATGCAGGGACAGACTTTTGACAAATCTGCATACCCTAAACTTGCAGCCGCTTATCCGTCAGGCGTGATCCCGGATATGCGTGGCTGGACAATCAAGGGCAAACCCGCCAGTGGTCGGGACGTATTGTCTCTGGAACAGGATGGCATTAAATCGCACACCCACAGCGCCAGCGCATCCAGTACGGATTTGGGGACGAAAACCACATCGTCGTTTGATTACGGTACTAAATCAACGAATAACACAGGTGCACATACCCACAATGTATCTGGTACTGCAAATAGTGCTGGCGCACATACTCATACCGTTCCATTAAGGAGCCCAAACAGTGGCCGTATGAATTTCGACTGGCTTGATGGTTCATCAAGTGGCACGGTCGTGGGGAATGGAACAGTGCCTTCTTCTGGTGCACACACCCACTCAGTATCAGGCACTGCTGCAAGTGCAGGGGCGCATGCACATACAGTTGGTATTGGCGCTCATACGCACTCTGTTGCGATTGGTTCACATGGACATACCATCACCGTTAATGTTGCTGGTAACGCGGAAAACACCGTTAAAAACATCGCATTTAATTATATTGTGAGGCTTGCATAATGGCATTCAGAATGAGTGAACAATCACGTACAGTAAAAATTTATAACCTGCTGGCCGGAACTAATGAGTTTATTGGTGAAGGTGACGCATATATTCCACCTCATACAGGGCTGCCAGCTAATTCTACAGATATCGCCCCACCGGAAATTCCTACTGGCTTTGTGGCAGTTTTCAACAGTGAAAATGAATCGTGGAATATTGTTGAAGACCATCGTGGTAAAACGGTCTATGACGTGGCATCGGGGGACGCGTTGTTTATTTCTGAACCCGGACCGCTACCAGAGAATGTCACCTGGTTGTCGCCAGCAGGGGAGTATCAGAAGTGGGACGGCGTATCCTGGGTGAAGGATGAGGAAGCAGAAAAACTGTTTCGGATACGGGAAGCGGAAGAGAAAAAGGCAAGGTTGATCCAGGAGGCAACAGATAACATCGCAATTCTGCAGGACGCAGTTAATCTTGAAATAGCAACAAACGAGGAAAATTCACAACTGGATTCCTGGAGAAAATACAGAGTATTAGTGAGTCGAATTGACACCAGTACAGCTCCGGATATCGTATGGCCAGAGCTGATGAATCAGGGTTATGTGCGGGAGGACGAGCAGATAACTTCAGACTGAAATTTAGTGATGAATGTTGAATCATCAGGAATATCATGCAATACCAATGCATGAGCACCTATTGTGACATTGTTTCCTATACGCACTTTGCCACCAAGAATGGTGGCATTACAACCAATGGTCACATTATCTCCTATAACAATATCCATGTCATTAAATTCCCCGCGAAGTCCAATAGTTACTCCGGGCTTAATTGAACAATTTTCACCGATTGTGACTTTGTGAGCGATAACAACGCCATTGAGATAAGATATGTCAAACCCTTTCCCTATATTTACCGTTAAGGGAACGGTTACATTGTATTTGTCAAGAATGAAGCGTTCTATTTTTCCTGCAACCTTTCGCCTGTATCCGCCTTTATCAAAAAGATATTTTGATATGCGCCACCAAAATAAATAACGAACTCTTCTATGTTTTATTGCGCGAACAATTGCTTTTCGCCAAGAGAAAGGACGCTCGCTACCAATTACTTCATAGTGAATACAGTCTTTAAGTTCATTAATAGTCATATTTCTATTGTTCAGCATAATATAATAATGTGACCAATTATTATAATAACTTTAATGGATTATTTCTACTGATTATCCAGTGTGTCTGGCGGTTTTCGGTATTATCTGCCGGAACCATGCCTCATCCAGCGGGTATTTGCTGCCTGGGTTGTCCGGTTTTTCGGTCACTCCCTCAGGCCTCCGATTCTGGTCACGGCGGGTTTGTTATTTTCCAGTGCGTCGGATGACCACTGCCGCAACTTCTGCACCATTTTTTGGGAGCGGGATTTCACTCCTACGCAACCTGCGCTTTTTGTGCAGCCTGTTTTGCGTGCTATCCCGGATTTTTGAGTTTCATTCTGCCTCCATGATCCTATCAGGGACGACACCAATCCACTTAAGCACGATGCCAAGACCATCAAGGAGCTGCGTCAGAGGCCCAGCACAATGTTCTGCTTGATCGGCATAGGGGGGAGCACAAGGGCTGCGCCCCTGCCACACCACCCGGCATGCGGGTCCGTACCGGGCTTCCCCGGCTTCTGACGCAATGTCCTGTCAAGAGTCATATCTTCTGGCTTTCCTTCTCGTTCGGCCCTTCGTCGGAGTCCTGACTACTACGGCCTCTGCTGACTTCTCGCTCCGTCTTACGACGTTGCCCTTTCAGGCATGAGGCGAGAACTCCCCAGGTAAGAACGCGATCCTTCCCCGCACAACCGTCGGATCTGCGCGACTTCGACTTGACCACGAAAGCTTCGCAGTGATGTGCCTGCTCGCCTTGCTCCATCGCGCCTCATATCCGATTCTCGTTCATCGGCTCACGGGTTCATTCCGTGCTTCCTCCCCACGCCCGGTCGCCCTCACGCAGTTGCACTTCCTTTCGCTCGCTGTGGTCAGCTCGCGGGAGGACTTTCACCTCCAAGATCGCGCCCATGCTGGGCGCACACATCCTCCACGCTCTAAAGGACGTGGAGGATGTCAAGCAACATGACCGGTTGAGAAGTTACTTTGCATACCATTACCTCCTGACAACGTAGGAGGGAACTTGTGCTTGACACACAGGAATTAGCTCCAGTTGCTATTGCGCTCCTGCTTTCAGTAATTGGTGGGATAGGCACGTTCCTGATGGATGTCCGAGACGGTCGCCAGTCTGGCAATTTGTTGGGATTGGTTACGGAGATCTTTGTTGCAGTGACAGCTGGCGCGGTGGCGTACCTATTGGGGCAACATGAGGGCTGGGAGTTATCAATTACGTACTTAATGGTAACGATAGCCAGCAATAACGGTCATGAGGTGATTTCAGGGATGAAACGAGTGAATATCGATAGCATTCTGAATGTTCTTACAAGTTTGGTGAAAAAGGGAGGCGGGAAATGATTGGCTGGGGTGTATGCGTTCTTGCGTTAGCCTTAGCCGATCGCTATTTGCTAAAACGCAAGGACATCACGCATTTAGAACTTGGTGATGTGGAAATTAAACCGGGTTTCATCCGGGTGCCGTTCAAATACCGGTCTAAATTCCCGTTTTTGCGCGGCGCAACGGTCAGATATTGGATCCGCGATGTTCAGAAGCCGACGACAGTGATTGAAGGCGAACAACGTTGTCTGACGTCGGCTGAACAGGGCGAAAACAGTGAATGGTTGTACATACCCACTGAATATATGGGTAAAGGAGAGCGACTGTGGCATTTCAACGTCATGGTTACGCATGGCGACTCGTTCATTAACCCGTTGTATCGGATTTTCCCTGTTACTCAGCAAATCCGCAGAAGTTACGTAATAAATCTCGCACAGGATGTGTCAGATGACGAAAAATAAGTATGCAACGGTCGATTTTGACCAGGTTAATGAAAAGGGGCTGAAATCCCTTATCGCGGCGATCAATAAAACCGGGGTTACGGTAATTGAGGTTGACTCCAGCAACCGCGCAACAACGAAAGATGGCGTTAAAGTTAAAACCGCAAAGCTGGTTCTTAACGACGGACAAATTCTTGCCATACAGGTAAACGATACTGGCGATATATCGTCTGTGAAACTGAATGGAAAAGCTATTCCTAACGCTCAGTCGCCGGATATCAAGACGCTTGGTACCGTCATGGGACAGGCGGCCCGCAAAAAACTCCGCAAAATTCCAGAAATCACTGATCGCCAAAGCGAAGCGTGTTGCCAATCCGGTAGACAAGAAACCGGCAGTTAAATCCAACTTTCAGCGCCTGCAAGAAGCAAAACAGCGGAATGCTCAGGTGGTTGCCGCTTATAAGTCCGCGCAGAATTCGGTGTCTTTCAATCAACAGCAGATCACTGATTTGCGGGCGAAGCTGGATAAGGAGACGGGCCGACTCAATAACGAAAAGGCACGGAATGGCGAACTCAAACGTCGTCTTAAGCAACTGAAAGCAGGAAATTAACATGGAACAGTTCAATATCAATAAAGGGGTGACGATCAAGCCTGGGCTTGACGTGCTTCCCCCGCCAGTGACTGATGATGAATATCGCGCATTAATGGCCGGTGAGGACCGCTATCTGATGACGGAATCCAACACCCTGGAGGAAATCGAGGCTACGTTCTTCTATGACACACCGATCCACTGGTGTGCTACGGATTTACTGGAGGCGATTAGTTCTACTCGTTTGCAGTTACACCGGACCATGCAGGCATTTGTCCGGGCATTGAACCAGAAGCTGAATGGTACCGGAATCTCTGCGGGGAGTGATAAAACGGGGGATGTGGCCCAGAGCGGCTCGCGCGCGATCGGCGGCGCTGAAATTGGTCGGGCACGTAACGTTAACGGGCTGCCGGTCCTGCCAGCCATTATTCCGCTCAGTGATGGTCAAACTATCAGCATTTTGTTTCATAGCCCGACAGCGGAAAACCGGATCACCAATAGCGATACGCTGGTTGCTTTCCAGTTCTTACTGAATAAAAAAGACGTTACTCACACCGTTGCTCCGATGAGTGGACGTGATATGACGCTGGCGCAGGTCACCATGAAACTTGCCAACCTTGCAGAGAAAAACTCGGCAAAATTCCAGCGTGCGCAGAAGAAGAAAAAAGCCCTTGTTGATGAAATAACCCAACTACAGGCTGACAGTGACCAGAAAGAGGATGCCATGAGCGACTTCGCGGATCAGGTGGCAGCGGTAGAAGGGCAGAAGGCAGATCTGGAGCAGAAAATTAACGCTGTTGCATCGGAAGCGGATTCTCTTTATGAAGAGAATGAGAGTTTGCAGACGGAGATTGATCAGCTCAATCGCACTGGTGGGCGCGATACCATTGCTCCAGCGGGGATGACTGGTGGGCACTCTCGCGCGCTGACGGATCGCCTTGTCAGTATCAAAAATCGTATGCATATGGACGGGGAAGCGACGCTCAGTAATGGTGCATCAATGAAGCAATTCATTGGGGGATGGCGAAGGGTATATCCAGTTAACCGATCCGGATGGCAGCGTATACATGATCAAGGCTAAATCCATACAGGGTGTGGACATGGCAGATGCGATCGGCAAGCTGTTTAAAGCCTATAAAGCGGGTAATGTATCGGAATATCTGGTCCAACCAGAAGAACATAAACCGGAAAACGTCGAACCTGAACCAGCGGAGGATACCGGTAGCTCTTCGCCTGAACCAGAAGTCTCTGTAGGTGCATATCGATATGCCCTGCAAATGCGTCCGGCGGCCCCTGGCGCAATACCTGAAGGTAACAAAGCGATTCTGCCGCGCCCTGATGAAGGTGACTCGTATTATATGCACGCTACGGCATTGCTACTTACGATACCCCGCTTTCTGATCAGCAAATGAGTGAGTACGACCTGAAGTTATTGCCTCGCGAGGATTCTTTCGACTTCCTGGCGAAGACACTTACTAATGGTCCGTTTGGCAAATATGCACAAAAAGCTCTGGAGCTGGCCACCAGCTCACCAGACGAGTTCCGCGTAATGCTGAAAACAGTTTCAAAAAACTTTCCCCAATATTGTGTTTCCGGGTGGCGCTGGCACCGAAAATGGTGCAGAGCATGATCAATGCATTGCAGACCGAAGTTGGTGAGATTACTCAGCCAGAACCGGCCCCGGCACAGCCTGATGAAACGGTTAGCGAAGCAGATGCAGAGGCTAATAAAGCCATTGAATATCTCAATAACATGATGGATATGCAAAGCACTGACATGGCGGAGATCCGTAACGCCCGGGGCAATGTCCGGGAAGCGATTGCAGCCCTTCAGGCTGCCGGACGTTTTGAGGAAAACGAAGAGCTGGTTAATGGCGCTGCTCGCCACCTGGCTGATCTGCTGGTAGCAATCCAGAAAGCGGGGTAGCGGCATGACACTATCAGCTATTGAGTTAATGGACCTCAGCGACAAGTTGGATTCTCTGATGTCCAAAGCTGCTACCGCGAGTGGCATGGAGTTGCTGGATATCAGCGATGAAATTGACCAGATCATGCAACAGATGGGGTACGGCGCGTCCGGCGGCGGTAGTGGCGAGGAAAAACAACCTTCGGAACATGATGGTGTGCCAAAACTGGTTGCTGATTTCCTGGCTGATAAATTCGTCGATCAGAGCACCGATGCATTTATCGGTACCTTGCAGGATTTGAGTCAATATGTTGGCACATACATCGACCTGGACCAGGTTAAACAGCACACGGCGGCATGGATAGCCGCCAACATTAAAGAGGCAGCGTGACATCCTCCACGCCCCGAAGGGCGTGGATTCCTGCTACGTTCAGGCTGTCGCCTGAATCATTTCGGTGGGTTCCTGCTTCAACGGGCGGCCTGACTGCACCATCCCTCCACAGGCAAGTACGGCGTGTCCCGCCGCTAAAATGTTACGAGCGCCGTTTACATCGGCGTTCGCTGTATATCCACATACCTGGCATCTGAATTTACTTTGTGACAGGCGATTTTCTTTCGCTGTATGACCACAGCACGCGCAACGCTGGCTTGTGTACGCTGGCGGAACAGCAAGCACCTGACCGCCACGCCAGAGCTGCTTGTACTCAAGCTGGCGGCGCATTTCATACCAGCCCTGATCCAGTATCGAACGGTTTAAACCTGATTTTGCCCGGACATTGCGACCCGGATGACTTATCGTTCCCGCCGCTGACTTTGACATGTATTTAACCTTCAAATCCTCAATGACAATCATTGCGTGGTTTTTGCTGATGATCGTTGTGACTTTATGAAGGTAGTCTCTACGGATATTTGCGATACGGGAGTGCTGTTGCTGTATTTTGCGTTTCTGCTTCTGCCAGTTGTTGCTGAATCTGACCTTGCGGCTTAACTGTCGCTGAAGTCTCGCCAGCTTCTTCTGGTTTTTCTGAAAACTATTTACAGGTTCAAAGACTGTGCCATCTGACAGCGTGGCGAGTTTAGCCACGCCAGCATCCAGTCCGACCATTGATGCTGAAGGGTGAACAGGAGTGGATACTTCTCTTTCTGTCTGAATACTGATGTACCACTTACCGCAGGACTGGCTGACAGTAACATTTTTCACAATACCCGTGACCTGACGGCTGTTTCCGGTAGCGCACCCAGCCAAGTTTCGGCAGAAAAAATACGGCTGTTTTCCTGGTCGAGCTTAACACCCTGCGGGTAGCGGAATGCATCATTCTGTCCCCGCTTTTTGAATCGGGAAAAAGCCGCCCGCTTCTGGAAGAAATTTTTGTAAGCCCGCTCAAGGTCTTTCAGTGACTGTTGCAATGGCTGTGAGGGAGAATCTTTAAGCCATTCGGTTTCAGTGTCTTTTTTCCACTCAACCAACCAGGAAGCCATTTTCGTGTAAGGGATGTATTTTTTACCGGCCTCATGATTCTCATTCTGAAGCGCCAGAGCACGGTTGAAAACGAAACGACAAGCTCCGGCAAAGCGCCTCATTTGACGCTCCTGTTGACCATCTGGTTTTAACCGGAATTTGAATGACACCTGTTGTTTCAT
>Cluster 3
[truncated: 65,601,811 more chars]
